# Supplementary material for: Spatially resolved proteomics surveys the chemo‐refractory proteins related to high‐grade serous ovarian cancer
Source: Clin Transl Med. 2025 Jul 23;15(7):e70422. doi: 10.1002/ctm2.70422 (PMC12284440; doi:10.1002/ctm2.70422)
Supplement: Supplementary file 7 — Supporting Information [file CTM2-15-e70422-s010.xlsx]

## Sheet: Sheet1
Sup.Table 1B.Clinical information of 10 samples in spatial proteomics
Patient ID	Age, y	Tissue type	Histologic type	Stage (FIGO)	Group	Surgery time	Chemotherapy regimen	Last chemotherapy time	Relapse time after chemotherapy	Dead time	Last follow-up time
i1	41	ovary	HGSC	IVB	CP-i	2016-06-03	TC(6)	2016-10-28	2017-01-05	2017-03-07	2022-03-14
i2	75	ovary	HGSC	IVB	CP-i	2017-01-06	Cb(1)+TC(2)	2017-03-17	2017-04-11	2017-10-07	2023-05-23
i3	60	ovary	HGSC	IIIC	CP-i	2018-07-11	TC(7)	2018-12-06	2019-01-03	2020-01-15	2022-01-19
i4	49	ovary	HGSC	IVB	CP-i	2018-10-23	TC(7)	2019-04-02	2019-08-19	2020-06-02	2022-01-17
i5	40	ovary	HGSC	IIIC	CP-i	2017-09-22	TC(5)	2017-12-29	2018-01-19	2018-09-05	2022-02-23
s1	46	ovary	HGSC	IIIC	CP-s	2016-05-10	TC(5)	2016-09-29	2021-06-24	alive	2023-06-06
s2	44	ovary	HGSC	IVB	CP-s	2019-03-04	TC(6)	2019-07-05	/	alive	2023-03-14
s3	55	ovary	HGSC	IIIC	CP-s	2018-04-27	TC(8)	2018-10-17	2021-01-28	alive	2023-06-06
s4	73	ovary	HGSC	IIIC	CP-s	2018-10-15	TC(7)	2019-03-26	2022-02-16	alive	2023-02-07
s5	51	ovary	HGSC	IVB	CP-s	2016-08-26	Cb(1)+TC(7)	2017-02-10	/	alive	2023-04-20
			HGSC:high grade serous ovarian cancer		CP-i:Carboplatin+Paclitaxel insensitive		Cb：Carboplatin
					CP-s:Carboplatin+Paclitaxel sensitive		TC:Carboplatin+Paclitaxel

## Sheet: Sheet2
Sup.Table 1B.Clinical information of sample in tissue microarray
Location of Tissue microarray	Patient ID	Group	primary or sencondary	Tissue type	Used for analysis	Relapse time after surgery,d
1	1875407	CP-i	Primary	ovary		130
2	1862462	CP-i	Primary	ovary		168
3	1860904	CP-i	Primary	ovary		25
4	1859787	CP-i	Primary	ovary		59
5	1852448	CP-i	Primary	ovary		88
6	1851256	CP-i	Primary	ovary		168
7	502798	CP-i	Primary	ovary		49
8	492378	CP-i	Primary	ovary		21
9	483606	CP-i	Primary	ovary		177
10	407979	CP-i	Primary	ovary		152
11	407537	CP-s	Primary	ovary		910
12					No
13	376264	CP-i	Primary	ovary		63
14	351611	CP-i	Primary	ovary		81
15	330702	CP-i	Primary	ovary		22
16	312780	CP-i	Primary	ovary		140
17	305384	CP-i	Primary	ovary		130
18	304954	CP-i	Primary	ovary		164
19	1899389	CP-i	Primary	metastases	No	180
20	482388	CP-i	Primary	metastases	No	88
21					No
22	1899150	CP-s	Primary	ovary		397
23	1883348	CP-s	Primary	ovary		387
24	1875459	CP-s	Primary	ovary		435
25	1873893	CP-s	Primary	ovary		448
26	1868386	CP-s	Primary	ovary		477
27	1862284	CP-s	Primary	ovary		496
28	1858282	CP-s	Primary	ovary		539
29	1852148	CP-s	Primary	ovary		421
30	1845903	CP-s	Primary	ovary		523
31	1842350	CP-s	Primary	ovary		518
32	1837998	CP-s	Primary	ovary		535
33	673342	CP-s	Primary	ovary		484
34	510549	CP-s	Primary	ovary		563
35	509231	CP-s	Primary	ovary		587
36	508409	CP-s	Primary	ovary		588
60	505577	CP-s	Primary	metastases	No	201
61	505183	CP-s	Primary	metastases	No	585
37	504420	CP-s	Primary	ovary		599
38	500972	CP-s	Primary	ovary		634
39	499191	CP-s	Primary	ovary		607
40	499068	CP-s	Primary	ovary		528
41	497613	CP-s	Primary	ovary		363
42	497385	CP-s	Primary	ovary		619
43	495529	CP-s	Primary	ovary		437
62	493961	CP-s	Primary	metastases	No	531
44	493446	CP-s	Primary	ovary		392
45	489822	CP-s	Primary	ovary		454
63	489458	CP-s	Primary	metastases	No	717
46	489074	CP-s	Primary	ovary		587
64	487995	CP-s	Primary	metastases	No	385
47	482912	CP-s	Primary	ovary		387
48	481474	CP-s	Primary	ovary		790
49					No
50	401539	CP-s	Primary	ovary		1020
51	399677	CP-i	Primary	ovary		29
52	392194	CP-s	Primary	ovary		834
53	378288	CP-i	Primary	ovary		125
54	338209	CP-s	Primary	ovary		566
55	335849	CP-s	Primary	ovary		532
65	333360	CP-s	Primary	metastases	No	1733
56	331055	CP-s	Primary	ovary		756
57	328415	CP-s	Primary	ovary		1729
58	328110	CP-s	Primary	ovary		756
66	325442	CP-i	secondary	metastases		84
59	324492	CP-s	Primary	ovary		1693
67	249961	CP-i	secondary	metastases		135
73	2310031	cystadenoma		ovary		0
68	2307303	cystadenoma		ovary		0
69	2305473	cystadenoma		ovary		0
72	2292362	cystadenoma		ovary		0
70	2286977	cystadenoma		ovary		0
71	2052035	cystadenoma		ovary		0
74	1999937	cystadenoma		ovary		0
75	1993255	cystadenoma		ovary		0
76	1705796	cystadenoma		ovary		0
77	370602	CP-i	secondary	metastases		175
78	363021	CP-i	secondary	metastases		153
79	354077	CP-i	secondary	metastases		175
80	315480	CP-i	secondary	metastases		91
81	314210	CP-i	secondary	metastases		69
82	304543	CP-i	secondary	metastases		85
83	303987	CP-i	secondary	metastases		56
84	298595	CP-i	secondary	metastases		895
85	296995	CP-i	secondary	metastases		111
86	294200	CP-i	secondary	metastases		107
87	239873	CP-i	secondary	metastases		19
88	236728	CP-i	secondary	metastases		861
89	202315	CP-i	secondary	metastases		227
90	494131	CP-i	secondary	ovary	No	0
91	1552179	CP-i	secondary	metastases		0
92	366096	CP-i	secondary	metastases		0
93	330134	CP-i	secondary	metastases		517
94	306253	CP-i	secondary	metastases		0
95	303855	CP-i	secondary	metastases		971
96	298901	CP-i	secondary	metastases		1749
97	297604	CP-i	secondary	metastases		1298
98	273799	CP-i	secondary	metastases		355
99	270360	CP-i	secondary	metastases		552
100	269612	CP-i	secondary	metastases		0
101	244503	CP-i	secondary	metastases		635
102	167385	CP-i	secondary	metastases		654
