# Supplementary material for: Spatially resolved proteomics surveys the chemo‐refractory proteins related to high‐grade serous ovarian cancer
Source: Clin Transl Med. 2025 Jul 23;15(7):e70422. doi: 10.1002/ctm2.70422 (PMC12284440; doi:10.1002/ctm2.70422)
Supplement: Supplementary file 8 — Supporting Information [file CTM2-15-e70422-s003.xlsx]

## Sheet: Unique protein in T or S
Uniprot	Proportion	Type	Symbol	Literatures of cancer	Literatures of HGSC
O75879	0.623188	Tumor	GATB
O95639	0.594203	Tumor	CPSF4	Wang, Xueying, et al. "CPSF4 regulates circRNA formation and microRNA mediated gene silencing in hepatocellular carcinoma." Oncogene 40.25 (2021): 4338-4351.
P85298	0.637681	Tumor	ARHGAP8	Yang, Chen, et al. "Transcriptomic analysis identified ARHGAP family as a novel biomarker associated with tumor-promoting immune infiltration and nanomechanical characteristics in bladder cancer." Frontiers in cell and developmental biology 9 (2021): 657219.
Q13112	0.884058	Tumor	CHAF1B	Saleiro, Diana, et al. "Targeting CHAF1B Enhances IFN Activity against Myeloproliferative Neoplasm Cells." Cancer Research Communications 3.5 (2023): 943-951.
Q13887	0.536232	Tumor	KLF5	Zhang, Baotong, et al. "Interruption of KLF5 acetylation promotes PTEN-deficient prostate cancer progression by reprogramming cancer-associated fibroblasts." The Journal of Clinical Investigation 134.14 (2024).	Xu, Junfen, et al. "Single-cell transcriptomics reveals the aggressive landscape of high-grade serous carcinoma and therapeutic targets in tumor microenvironment." Cancer Letters 593 (2024): 216928.
Q3SY84	0.521739	Tumor	KRT71	Takan, Işıl, et al. "“In the light of evolution:” keratins as exceptional tumor biomarkers." PeerJ 11 (2023): e15099.
Q66K79	0.797101	Stroma	CPZ	Lu, Shuaibing, et al. "Diagnostic and Prognostic Value of CPZ in Patients with Gastric Cancer by Integrated Analysis." Journal of Gastrointestinal Surgery 27.6 (2023): 1253-1255.
Q8N9L9	0.637681	Tumor	ACOT4	Li, Xin, et al. "Role of Glucocerebrosidase in Metabolic Reprogramming and Prognosis of Hepatocellular Carcinoma: Insights from a Comprehensive Gene Expression Analysis." (2024).
Q96H55	0.855073	Tumor	MYO19	Sheng, Meiling, et al. "MYL9 binding with MYO19 suppresses epithelial-mesenchymal transition in non-small cell lung cancer." Physiological Genomics (2024).
Q96QF0	0.507246	Tumor	RAB3IP		Li, Xiaohao, Qian He, and Aiqin He. "Identification of RAB3IP as a novel oncogene related to ovarian cancer." (2024).
Q9BT76	0.521739	Tumor	UPK3B	Zhu, Yuanchang, et al. "Expression patterns and prognostic value of key regulators associated with m7G RNA modification based on all gene expression in colon adenocarcinoma." BMC gastroenterology 23.1 (2023): 22.
Q9BUR4	0.623188	Tumor	WRAP53	Egelberg, Moa, et al. "Low levels of WRAP53 predict decreased efficacy of radiotherapy and are prognostic for local recurrence and death from breast cancer: a long‐term follow‐up of the SweBCG91RT randomized trial." Molecular Oncology 17.10 (2023): 2029-2040.
Q9H4B0	0.623188	Tumor	OSGEPL1	Jiang, Yuhong, et al. "Identification and validation of core genes in tumor-educated platelets for human gastrointestinal tumor diagnosis using network-based transcriptomic analysis." Platelets 34.1 (2023): 2212071.
Q9NRZ9	0.666667	Tumor	HELLS	Tameni, Annalisa, et al. "HELLS regulates transcription in T-cell lymphomas by reducing unscheduled R-loops and by facilitating RNAPII progression." Nucleic Acids Research (2024): gkae239.

## Sheet: DEP-ts
proteins	pvalue	mean1	mean2	case_control	log2fc	fdr	prob_t	prob_s
A3KMH1	1.98911e-16	4.94339	3.93742	tumor/stroma	1.00597	7.71161e-16	1	0.985507
E9PAV3	3.86003e-21	7.53186	6.49868	tumor/stroma	1.03317	3.36624e-20	1	1
E9PRG8	2.18146e-23	5.95889	3.96956	tumor/stroma	1.98933	5.69622e-22	1	0.956522
O00422	6.61541e-22	5.63345	4.47535	tumor/stroma	1.1581	7.50643e-21	1	0.956522
O00483	2.97405e-18	8.38727	7.22426	tumor/stroma	1.16301	1.47853e-17	1	1
O00541	3.20713e-23	6.82174	5.22928	tumor/stroma	1.59246	7.18948e-22	1	0.985507
O00567	3.87544e-24	6.22268	4.81212	tumor/stroma	1.41056	3.6549e-22	1	1
O14561	3.40336e-22	7.51469	6.10115	tumor/stroma	1.41353	4.3274e-21	1	0.956522
O14602	9.6373e-24	7.07455	5.93085	tumor/stroma	1.1437	3.95362e-22	1	1
O14744	3.70633e-21	6.92035	5.75429	tumor/stroma	1.16606	3.25161e-20	1	1
O14745	4.79797e-19	6.78756	5.41759	tumor/stroma	1.36997	2.68892e-18	1	1
O14841	3.00541e-15	5.64103	4.44335	tumor/stroma	1.19768	1.03067e-14	1	0.942029
O14896	3.22658e-20	3.64467	0.75418	tumor/stroma	2.89049	2.27166e-19	0.942029	0.115942
O14980	5.48838e-24	6.49536	5.29686	tumor/stroma	1.1985	3.6549e-22	1	1
O15042	4.22613e-24	5.5394	4.2717	tumor/stroma	1.26771	3.6549e-22	1	0.956522
O15160	4.50955e-23	6.05688	4.79691	tumor/stroma	1.25997	9.03001e-22	1	0.971014
O15231	1.17949e-17	5.32568	4.11357	tumor/stroma	1.21211	5.38912e-17	1	0.956522
O15234	9.7621e-15	2.39227	0.749468	tumor/stroma	1.6428	3.17779e-14	0.826087	0.202899
O15347	1.14496e-22	6.96131	4.76133	tumor/stroma	2.19997	1.769e-21	1	1
O15355	2.2664e-20	6.42081	5.25353	tumor/stroma	1.16728	1.64805e-19	1	1
O15382	2.72414e-13	4.51211	3.26121	tumor/stroma	1.25089	7.66577e-13	1	0.927536
O15533	1.46315e-15	8.89488	7.41926	tumor/stroma	1.47562	5.19569e-15	1	1
O15550	4.61039e-20	3.13346	0.629527	tumor/stroma	2.50393	3.1577e-19	0.927536	0.0724638
O43143	3.87544e-24	6.82377	5.57857	tumor/stroma	1.24519	3.6549e-22	1	1
O43148	1.75225e-19	5.51001	4.28649	tumor/stroma	1.22352	1.06712e-18	1	0.927536
O43324	6.25154e-24	6.6542	5.40388	tumor/stroma	1.25033	3.6549e-22	1	0.985507
O43395	1.92991e-21	6.29959	5.24761	tumor/stroma	1.05198	1.8582e-20	1	0.985507
O43447	7.11966e-24	6.25381	4.899	tumor/stroma	1.35481	3.74713e-22	1	1
O43464	1.19577e-23	6.68127	5.35826	tumor/stroma	1.32301	4.20129e-22	1	1
O43670	9.67176e-23	6.7549	5.62722	tumor/stroma	1.12768	1.55003e-21	1	1
O43684	3.87544e-24	7.84093	6.64192	tumor/stroma	1.19902	3.6549e-22	1	1
O43719	9.46177e-14	4.99202	3.86707	tumor/stroma	1.12494	2.7792e-13	1	0.898551
O43760	2.87738e-20	8.51383	6.55353	tumor/stroma	1.9603	2.0495e-19	1	1
O43809	8.52041e-23	6.70645	5.41917	tumor/stroma	1.28728	1.41195e-21	1	1
O43818	1.93153e-20	6.25888	5.05078	tumor/stroma	1.20811	1.42783e-19	1	0.956522
O60216	9.67069e-23	5.92552	4.81181	tumor/stroma	1.1137	1.55003e-21	1	0.971014
O60232	1.70606e-21	6.67233	4.61283	tumor/stroma	2.0595	1.66308e-20	1	0.956522
O60264	1.00626e-23	6.27688	4.88927	tumor/stroma	1.38761	3.95362e-22	1	1
O60341	3.14977e-21	5.87286	4.4669	tumor/stroma	1.40596	2.80714e-20	1	0.985507
O60506	4.32217e-23	7.46661	6.32083	tumor/stroma	1.14578	8.774e-22	1	1
O60547	6.77606e-19	6.34759	5.34713	tumor/stroma	1.00046	3.68997e-18	1	1
O60610	1.29919e-22	6.29229	5.27364	tumor/stroma	1.01865	1.9698e-21	1	1
O60716	1.47395e-22	6.72279	5.61139	tumor/stroma	1.1114	2.20278e-21	1	1
O60832	1.91903e-23	6.21615	4.53987	tumor/stroma	1.67628	5.25254e-22	1	1
O60934	2.71078e-15	5.45537	4.42248	tumor/stroma	1.03288	9.3401e-15	1	0.927536
O75150	1.78301e-16	5.01134	3.9518	tumor/stroma	1.05955	6.96802e-16	1	0.913043
O75323	3.70072e-22	6.93325	5.62001	tumor/stroma	1.31324	4.61516e-21	1	1
O75367	3.87544e-24	7.94856	6.45634	tumor/stroma	1.49222	3.6549e-22	1	1
O75390	1.44491e-19	7.25974	6.2204	tumor/stroma	1.03933	8.95622e-19	1	1
O75431	1.83105e-23	6.06833	4.6401	tumor/stroma	1.42823	5.14758e-22	1	0.913043
O75439	7.7637e-24	7.33975	5.78891	tumor/stroma	1.55084	3.80786e-22	1	0.985507
O75475	1.50779e-18	6.37821	5.11059	tumor/stroma	1.26762	7.77073e-18	1	0.985507
O75494	4.74973e-22	6.07862	4.99934	tumor/stroma	1.07928	5.65326e-21	1	0.985507
O75531	8.70246e-16	5.96339	4.54798	tumor/stroma	1.41541	3.16902e-15	1	0.971014
O75533	7.11966e-24	5.97931	4.84871	tumor/stroma	1.13059	3.74713e-22	1	1
O75608	1.29919e-22	8.59035	7.53386	tumor/stroma	1.05649	1.9698e-21	1	1
O75643	3.87544e-24	6.29298	5.15166	tumor/stroma	1.14132	3.6549e-22	1	1
O75934	8.48726e-23	5.5785	4.2793	tumor/stroma	1.2992	1.41195e-21	1	0.913043
O76021	5.48838e-24	6.49937	4.45949	tumor/stroma	2.03988	3.6549e-22	1	1
O94826	5.03165e-24	5.82377	4.64565	tumor/stroma	1.17812	3.6549e-22	1	1
O94906	7.7637e-24	6.50741	5.25931	tumor/stroma	1.2481	3.80786e-22	1	1
O95202	2.55389e-20	5.28404	4.09036	tumor/stroma	1.19369	1.83699e-19	1	0.985507
O95232	9.22983e-24	6.30999	5.10401	tumor/stroma	1.20598	3.95362e-22	1	1
O95235	1.09576e-20	3.36748	0.653456	tumor/stroma	2.71403	8.62912e-20	0.942029	0.0724638
O95336	2.09277e-20	8.63124	7.59499	tumor/stroma	1.03625	1.53246e-19	1	1
O95372	1.07125e-18	6.51607	5.46504	tumor/stroma	1.05104	5.65248e-18	1	1
O95400	2.09228e-21	6.65171	5.40344	tumor/stroma	1.24827	1.9956e-20	1	0.942029
O95456	3.65035e-20	5.5444	4.43367	tumor/stroma	1.11073	2.54574e-19	1	0.971014
O95470	4.73616e-17	5.87085	4.65514	tumor/stroma	1.21571	2.00184e-16	1	1
O95758	3.00437e-22	7.05772	5.92301	tumor/stroma	1.13471	3.9207e-21	1	1
O95777	6.89495e-22	8.02065	6.73617	tumor/stroma	1.28447	7.74344e-21	1	0.956522
O95793	2.11914e-18	5.99395	4.8909	tumor/stroma	1.10304	1.07248e-17	1	0.985507
O95831	7.19379e-23	7.15155	4.76964	tumor/stroma	2.3819	1.23409e-21	1	1
O95870	1.63822e-21	6.09709	4.89849	tumor/stroma	1.1986	1.61349e-20	1	1
P00846	2.79637e-19	7.76188	6.63424	tumor/stroma	1.12764	1.63096e-18	1	1
P02786	1.56204e-19	6.33423	4.5611	tumor/stroma	1.77314	9.63325e-19	1	1
P04075	3.37247e-20	8.05965	6.93279	tumor/stroma	1.12686	2.36526e-19	1	1
P04233	5.29713e-14	6.72167	5.48997	tumor/stroma	1.2317	1.59045e-13	1	1
P05023	9.4517e-18	6.94347	5.84531	tumor/stroma	1.09816	4.38449e-17	1	1
P05026	2.41067e-14	7.45977	6.10702	tumor/stroma	1.35275	7.53837e-14	1	1
P05114	1.76895e-17	5.15918	4.04398	tumor/stroma	1.1152	7.87783e-17	1	0.985507
P05141	9.6373e-24	8.30764	6.29614	tumor/stroma	2.01151	3.95362e-22	1	1
P05204	3.86003e-21	6.91846	5.30732	tumor/stroma	1.61114	3.36624e-20	1	1
P05455	4.61259e-24	6.29497	4.96077	tumor/stroma	1.3342	3.6549e-22	1	1
P06576	3.96932e-23	7.33572	6.29149	tumor/stroma	1.04423	8.31169e-22	1	1
P06748	4.41622e-24	6.94673	5.26153	tumor/stroma	1.68519	3.6549e-22	1	1
P07205	1.52036e-20	8.39081	7.14042	tumor/stroma	1.25039	1.14899e-19	1	1
P07311	1.44195e-13	6.17562	4.80365	tumor/stroma	1.37197	4.16677e-13	1	0.956522
P07900	4.41622e-24	7.85247	6.61437	tumor/stroma	1.2381	3.6549e-22	1	1
P07910	5.2551e-24	7.97867	6.49918	tumor/stroma	1.47949	3.6549e-22	1	1
P07954	1.13187e-21	7.09151	5.54804	tumor/stroma	1.54347	1.16668e-20	1	1
P08238	1.09769e-22	8.41251	6.94218	tumor/stroma	1.47033	1.71776e-21	1	1
P08559	2.27799e-23	6.80193	5.59272	tumor/stroma	1.2092	5.7604e-22	1	1
P08579	2.76366e-22	5.66283	4.56226	tumor/stroma	1.10056	3.68556e-21	1	1
P08621	5.73191e-24	6.62194	5.37877	tumor/stroma	1.24316	3.6549e-22	1	1
P08729	4.35998e-21	8.38666	5.79338	tumor/stroma	2.59329	3.77074e-20	1	1
P09012	1.68713e-23	6.01925	4.87217	tumor/stroma	1.14708	4.89267e-22	1	1
P09429	7.43478e-24	7.71602	6.2999	tumor/stroma	1.41612	3.74713e-22	1	1
P09622	2.37766e-23	7.05457	5.67225	tumor/stroma	1.38233	5.89015e-22	1	1
P09651	1.10325e-20	7.38563	6.15052	tumor/stroma	1.23512	8.64151e-20	1	1
P09661	1.42056e-23	7.72296	6.2625	tumor/stroma	1.46045	4.61398e-22	1	1
P09874	4.81761e-24	6.40058	4.64526	tumor/stroma	1.75532	3.6549e-22	1	1
P0C0S5	6.52081e-18	9.2095	7.65886	tumor/stroma	1.55065	3.08667e-17	1	1
P0C0S8	2.20042e-18	9.10777	8.06319	tumor/stroma	1.04457	1.10911e-17	1	1
P0DMV8	4.51006e-23	9.03797	7.53138	tumor/stroma	1.50659	9.03001e-22	1	1
P10515	1.64227e-17	5.12097	4.02679	tumor/stroma	1.09417	7.36016e-17	1	0.942029
P10599	9.03796e-20	8.27839	7.26975	tumor/stroma	1.00864	5.80399e-19	1	1
P10606	4.41622e-24	7.53528	6.1678	tumor/stroma	1.36748	3.6549e-22	1	1
P10809	4.04798e-24	7.71194	5.30133	tumor/stroma	2.41061	3.6549e-22	1	1
P11172	6.25154e-24	6.22097	4.72911	tumor/stroma	1.49186	3.6549e-22	1	1
P11177	2.67602e-21	5.94088	4.71062	tumor/stroma	1.23026	2.45992e-20	1	0.985507
P11182	1.46013e-20	5.84875	4.31024	tumor/stroma	1.5385	1.10965e-19	1	0.956522
P11387	1.76117e-23	6.91149	5.52724	tumor/stroma	1.38425	5.02758e-22	1	1
P11441	1.19547e-20	6.04152	4.96541	tumor/stroma	1.07611	9.30402e-20	1	0.985507
P11586	7.99652e-21	6.83533	5.80408	tumor/stroma	1.03125	6.52945e-20	1	1
P12004	9.6373e-24	7.38641	5.85893	tumor/stroma	1.52748	3.95362e-22	1	1
P12236	5.57789e-23	8.11388	6.77848	tumor/stroma	1.3354	1.0479e-21	1	1
P12268	2.56905e-21	6.30578	5.23394	tumor/stroma	1.07184	2.37653e-20	1	1
P12694	1.1793e-21	6.15694	4.81227	tumor/stroma	1.34466	1.20718e-20	1	0.971014
P12956	2.27799e-23	7.19991	5.95617	tumor/stroma	1.24373	5.7604e-22	1	1
P13010	1.48301e-23	6.97484	5.83197	tumor/stroma	1.14287	4.75343e-22	1	1
P14324	3.72498e-18	6.36972	5.19929	tumor/stroma	1.17044	1.82454e-17	1	1
P14678	1.42056e-23	7.30424	6.04593	tumor/stroma	1.25831	4.61398e-22	1	1
P14854	2.70301e-23	9.36764	7.45753	tumor/stroma	1.91011	6.41423e-22	1	0.985507
P14866	6.60937e-23	6.45931	5.34727	tumor/stroma	1.11205	1.1583e-21	1	1
P14868	4.04798e-24	7.06407	6.01753	tumor/stroma	1.04654	3.6549e-22	1	1
P14927	8.83943e-24	6.43764	5.2694	tumor/stroma	1.16824	3.93893e-22	1	1
P15531	3.52587e-19	7.72568	6.61467	tumor/stroma	1.11101	2.02094e-18	1	1
P15924	3.68975e-15	6.88067	5.30061	tumor/stroma	1.58006	1.25475e-14	1	1
P16144	6.67599e-12	5.88994	4.82876	tumor/stroma	1.06117	1.69286e-11	1	0.942029
P16401	3.49285e-23	8.74083	7.19843	tumor/stroma	1.5424	7.59695e-22	1	1
P16949	8.11821e-16	7.32376	5.96271	tumor/stroma	1.36106	2.96343e-15	1	1
P17096	5.98614e-24	7.35558	4.74127	tumor/stroma	2.61431	3.6549e-22	1	1
P17812	2.28499e-18	5.99674	4.71404	tumor/stroma	1.28269	1.14857e-17	1	0.971014
P17844	5.59456e-19	6.88373	5.80221	tumor/stroma	1.08152	3.09735e-18	1	1
P18077	8.85413e-19	8.93344	7.90185	tumor/stroma	1.03159	4.72307e-18	1	1
P18615	6.4986e-21	4.63565	3.12379	tumor/stroma	1.51187	5.42763e-20	1	0.898551
P18754	4.61259e-24	6.61966	4.68786	tumor/stroma	1.93179	3.6549e-22	1	1
P19338	6.52858e-24	7.44489	5.66865	tumor/stroma	1.77624	3.74619e-22	1	1
P19388	4.3582e-21	6.49598	5.35933	tumor/stroma	1.13665	3.77074e-20	1	0.956522
P20340	8.10703e-24	8.31348	7.23191	tumor/stroma	1.08157	3.86652e-22	1	1
P20674	4.61259e-24	8.10455	6.80544	tumor/stroma	1.2991	3.6549e-22	1	1
P20700	7.7637e-24	7.10064	5.76194	tumor/stroma	1.3387	3.80786e-22	1	1
P21127	1.74363e-22	5.82678	4.71938	tumor/stroma	1.1074	2.50343e-21	1	1
P21796	5.27959e-17	6.1869	5.11584	tumor/stroma	1.07107	2.21488e-16	1	1
P21912	1.14313e-19	6.34411	5.19023	tumor/stroma	1.15388	7.25613e-19	1	1
P21926	1.18859e-19	6.44583	4.89214	tumor/stroma	1.55369	7.52123e-19	1	0.971014
P22087	3.87544e-24	7.42884	5.70236	tumor/stroma	1.72648	3.6549e-22	1	1
P22102	2.70332e-23	6.47548	5.34093	tumor/stroma	1.13455	6.41423e-22	1	1
P22234	3.87544e-24	7.31991	5.68416	tumor/stroma	1.63575	3.6549e-22	1	1
P22307	2.48742e-19	6.28266	5.26455	tumor/stroma	1.01811	1.46716e-18	1	0.942029
P22314	4.04798e-24	7.66162	6.17449	tumor/stroma	1.48713	3.6549e-22	1	1
P22626	5.34599e-23	7.83601	6.52933	tumor/stroma	1.30667	1.00692e-21	1	1
P22695	3.13239e-22	5.97027	4.71543	tumor/stroma	1.25483	4.0373e-21	1	1
P23193	1.61617e-23	6.43781	5.19929	tumor/stroma	1.23852	4.80121e-22	1	1
P23246	2.76366e-22	6.4513	5.4126	tumor/stroma	1.0387	3.68556e-21	1	1
P23396	9.21122e-22	8.78328	7.69315	tumor/stroma	1.09014	9.84146e-21	1	1
P23526	5.03165e-24	7.81776	6.29564	tumor/stroma	1.52212	3.6549e-22	1	1
P23634	2.74479e-17	6.39622	5.17758	tumor/stroma	1.21864	1.19398e-16	1	1
P23919	2.48165e-23	7.04601	5.67346	tumor/stroma	1.37255	6.06551e-22	1	1
P25205	7.4313e-24	6.95917	4.24609	tumor/stroma	2.71308	3.74713e-22	1	0.956522
P25685	5.48838e-24	6.1459	4.93611	tumor/stroma	1.20979	3.6549e-22	1	1
P25705	5.03165e-24	7.8446	6.77385	tumor/stroma	1.07074	3.6549e-22	1	1
P26368	9.39926e-20	5.58574	4.57868	tumor/stroma	1.00706	6.00961e-19	1	1
P26373	2.01052e-21	9.00873	7.90618	tumor/stroma	1.10255	1.92567e-20	1	1
P26440	1.2444e-20	7.34025	5.653	tumor/stroma	1.68725	9.66424e-20	1	1
P26583	7.50491e-23	7.78793	5.85214	tumor/stroma	1.93579	1.27846e-21	1	1
P26599	1.13187e-21	6.95956	5.93108	tumor/stroma	1.02848	1.16668e-20	1	1
P26641	3.64502e-23	8.23592	7.16085	tumor/stroma	1.07507	7.83465e-22	1	1
P27695	1.91903e-23	7.53145	5.92571	tumor/stroma	1.60575	5.25254e-22	1	1
P29372	4.2466e-17	5.25614	4.20501	tumor/stroma	1.05113	1.8049e-16	1	0.956522
P30038	4.07357e-10	6.4568	5.28287	tumor/stroma	1.17392	8.92375e-10	1	0.956522
P30044	4.14203e-23	8.73359	7.07354	tumor/stroma	1.66006	8.52674e-22	1	1
P30048	2.94457e-23	8.22506	6.70924	tumor/stroma	1.51581	6.83141e-22	1	1
P30049	8.46539e-24	9.12411	7.78985	tumor/stroma	1.33427	3.86652e-22	1	1
P30084	2.18186e-21	6.32288	5.10955	tumor/stroma	1.21333	2.06155e-20	1	1
P30414	5.70695e-18	2.82394	0.779378	tumor/stroma	2.04456	2.73126e-17	0.927536	0.101449
P30520	1.74363e-22	6.09204	5.06662	tumor/stroma	1.02542	2.50343e-21	1	0.985507
P30536	1.08585e-14	9.10778	8.06559	tumor/stroma	1.04219	3.51434e-14	1	1
P31040	1.54817e-23	6.55907	5.09735	tumor/stroma	1.46172	4.80121e-22	1	1
P31153	3.07308e-23	6.67859	5.67659	tumor/stroma	1.002	6.9315e-22	1	1
P31483	3.72368e-18	6.51531	5.27134	tumor/stroma	1.24397	1.82454e-17	1	0.956522
P31930	4.74973e-22	6.53001	5.3147	tumor/stroma	1.21531	5.65326e-21	1	1
P31937	1.01777e-17	5.59991	4.46842	tumor/stroma	1.13148	4.70157e-17	1	1
P31939	1.41325e-22	7.25543	5.91909	tumor/stroma	1.33634	2.12949e-21	1	1
P31948	4.04798e-24	6.65384	5.51638	tumor/stroma	1.13745	3.6549e-22	1	1
P33240	9.6373e-24	7.30083	5.95181	tumor/stroma	1.34902	3.95362e-22	1	1
P33316	1.89624e-22	6.32864	4.98194	tumor/stroma	1.3467	2.68561e-21	1	1
P33992	3.87544e-24	6.56189	4.11196	tumor/stroma	2.44993	3.6549e-22	1	0.985507
P34897	8.83888e-22	7.4703	5.81896	tumor/stroma	1.65135	9.56956e-21	1	1
P35221	4.54047e-21	6.83528	5.65933	tumor/stroma	1.17595	3.90373e-20	1	1
P35232	3.87544e-24	8.93151	6.93973	tumor/stroma	1.99178	3.6549e-22	1	1
P35249	5.24275e-24	6.16644	4.42926	tumor/stroma	1.73718	3.6549e-22	1	0.927536
P35637	2.43795e-22	7.14506	5.64783	tumor/stroma	1.49723	3.31163e-21	1	1
P35659	4.81761e-24	7.07424	5.17626	tumor/stroma	1.89797	3.6549e-22	1	1
P35914	2.75863e-18	5.67028	4.59551	tumor/stroma	1.07477	1.37705e-17	1	1
P37108	5.37966e-22	6.25528	5.15196	tumor/stroma	1.10332	6.30041e-21	1	1
P38159	1.24562e-22	7.37092	5.98196	tumor/stroma	1.38896	1.90439e-21	1	1
P38432	5.14741e-19	3.70404	1.19104	tumor/stroma	2.513	2.87155e-18	0.971014	0.391304
P38646	4.22813e-24	7.45224	5.45765	tumor/stroma	1.99459	3.6549e-22	1	1
P38919	8.46539e-24	6.81611	5.49685	tumor/stroma	1.31926	3.86652e-22	1	1
P39019	2.90335e-21	8.46179	7.39188	tumor/stroma	1.06991	2.64231e-20	1	1
P39687	1.09769e-22	7.86695	6.46249	tumor/stroma	1.40446	1.71776e-21	1	1
P39748	2.37766e-23	6.89663	4.54572	tumor/stroma	2.35091	5.89015e-22	1	1
P39880	8.69495e-15	2.91713	0.815253	tumor/stroma	2.10187	2.8418e-14	0.855072	0.144928
P40926	3.87544e-24	8.85233	6.90361	tumor/stroma	1.94872	3.6549e-22	1	1
P40937	1.95933e-22	6.29846	4.6327	tumor/stroma	1.66576	2.75891e-21	1	0.884058
P41227	1.70053e-21	5.31981	4.02368	tumor/stroma	1.29613	1.66308e-20	1	0.913043
P42126	2.94457e-23	7.81094	5.61468	tumor/stroma	2.19626	6.83141e-22	1	1
P42167	2.46077e-16	7.13267	6.12386	tumor/stroma	1.00882	9.445e-16	1	1
P42677	4.51006e-23	7.0196	5.66962	tumor/stroma	1.34998	9.03001e-22	1	1
P42704	3.87544e-24	6.77808	4.63335	tumor/stroma	2.14472	3.6549e-22	1	1
P43243	1.05236e-22	6.93726	5.78675	tumor/stroma	1.15052	1.66825e-21	1	1
P43246	3.1256e-22	5.81954	4.07391	tumor/stroma	1.74562	4.0373e-21	1	0.927536
P43304	4.04798e-24	7.361	4.87513	tumor/stroma	2.48587	3.6549e-22	1	1
P43487	3.80375e-23	6.73504	5.37355	tumor/stroma	1.3615	8.08076e-22	1	1
P45880	1.09769e-22	7.39348	5.88135	tumor/stroma	1.51213	1.71776e-21	1	1
P46087	6.25154e-24	6.73545	4.56805	tumor/stroma	2.1674	3.6549e-22	1	1
P46779	8.83888e-22	8.52908	7.49381	tumor/stroma	1.03527	9.56956e-21	1	1
P46781	4.95114e-22	8.49963	7.3604	tumor/stroma	1.13923	5.86433e-21	1	1
P47985	8.83943e-24	7.46785	6.20727	tumor/stroma	1.26057	3.93893e-22	1	1
P48634	4.81354e-20	4.88814	3.77218	tumor/stroma	1.11596	3.27663e-19	1	0.956522
P48735	6.3461e-20	6.71339	5.25031	tumor/stroma	1.46308	4.20847e-19	1	1
P49321	8.46539e-24	5.72391	4.25671	tumor/stroma	1.4672	3.86652e-22	1	1
P49327	1.00966e-16	6.91659	5.03972	tumor/stroma	1.87687	4.08558e-16	1	1
P49406	1.19371e-22	6.52626	4.72529	tumor/stroma	1.80097	1.83737e-21	1	0.956522
P49411	1.00626e-23	7.95255	5.98397	tumor/stroma	1.96857	3.95362e-22	1	1
P49419	1.62408e-19	6.97997	5.7011	tumor/stroma	1.27887	9.97376e-19	1	1
P49458	3.07308e-23	8.04319	6.56591	tumor/stroma	1.47728	6.9315e-22	1	1
P49790	3.20713e-23	5.502	4.1491	tumor/stroma	1.3529	7.18948e-22	1	1
P49903	4.92389e-21	5.8021	4.78038	tumor/stroma	1.02171	4.21356e-20	1	1
P49915	1.22895e-21	6.24178	4.85823	tumor/stroma	1.38355	1.25261e-20	1	1
P49959	5.34599e-23	6.35444	5.14678	tumor/stroma	1.20766	1.00692e-21	1	1
P50213	8.14957e-18	7.09075	6.04692	tumor/stroma	1.04383	3.82021e-17	1	1
P50851	9.67176e-23	5.71942	4.40512	tumor/stroma	1.31429	1.55003e-21	1	0.985507
P51116	3.2658e-22	5.36535	4.12412	tumor/stroma	1.24124	4.17977e-21	1	1
P51610	5.73191e-24	5.68624	4.68105	tumor/stroma	1.0052	3.6549e-22	1	1
P51649	2.33806e-22	7.40522	4.44513	tumor/stroma	2.96009	3.19718e-21	1	0.985507
P51858	5.48838e-24	7.3495	5.75265	tumor/stroma	1.59685	3.6549e-22	1	1
P51991	6.33504e-23	7.42011	6.09887	tumor/stroma	1.32123	1.12918e-21	1	1
P52272	3.49285e-23	7.40326	6.25537	tumor/stroma	1.14789	7.59695e-22	1	1
P52597	1.36072e-23	7.2558	5.67287	tumor/stroma	1.58293	4.58255e-22	1	1
P52815	1.68713e-23	6.86977	4.946	tumor/stroma	1.92377	4.89267e-22	1	0.985507
P53007	2.97405e-18	6.5497	5.35575	tumor/stroma	1.19396	1.47853e-17	1	1
P53597	2.27773e-23	6.05823	4.27024	tumor/stroma	1.78799	5.7604e-22	1	0.971014
P53999	1.89624e-22	6.68471	5.3075	tumor/stroma	1.37721	2.68561e-21	1	1
P54819	5.03165e-24	7.48284	5.57294	tumor/stroma	1.9099	3.6549e-22	1	1
P55060	3.87544e-24	7.08348	5.24078	tumor/stroma	1.8427	3.6549e-22	1	1
P55081	7.82933e-23	5.07228	3.84758	tumor/stroma	1.2247	1.3214e-21	1	1
P55265	5.98614e-24	6.2446	5.20289	tumor/stroma	1.04171	3.6549e-22	1	1
P55769	1.05064e-23	7.47301	5.86561	tumor/stroma	1.6074	4.01995e-22	1	1
P56381	6.3461e-20	8.87798	7.53116	tumor/stroma	1.34681	4.20847e-19	1	1
P56385	1.83842e-23	7.32338	6.22841	tumor/stroma	1.09498	5.14758e-22	1	1
P56537	2.46631e-21	8.17948	7.11106	tumor/stroma	1.06842	2.29603e-20	1	1
P56545	8.46539e-24	6.92968	5.62046	tumor/stroma	1.30922	3.86652e-22	1	1
P57053	6.86573e-20	8.13829	7.09414	tumor/stroma	1.04416	4.5366e-19	1	1
P57081	9.06035e-19	3.55981	0.862272	tumor/stroma	2.69754	4.82602e-18	0.898551	0.144928
P60174	2.2664e-20	8.73328	7.70542	tumor/stroma	1.02786	1.64805e-19	1	1
P60510	2.27799e-23	6.99096	5.90765	tumor/stroma	1.08332	5.7604e-22	1	1
P60866	2.55389e-20	7.95806	6.8792	tumor/stroma	1.07886	1.83699e-19	1	1
P61024	6.20315e-23	4.65604	0.688642	tumor/stroma	3.9674	1.11382e-21	0.956522	0.0724638
P61289	7.11709e-20	5.2643	4.01991	tumor/stroma	1.24438	4.69844e-19	1	0.913043
P61313	5.33931e-21	8.72349	7.61366	tumor/stroma	1.10983	4.5637e-20	1	1
P61457	1.61617e-23	7.73653	5.96378	tumor/stroma	1.77276	4.80121e-22	1	1
P61604	1.42056e-23	9.2267	6.49247	tumor/stroma	2.73423	4.61398e-22	1	1
P61962	8.50721e-19	5.43322	4.3088	tumor/stroma	1.12443	4.56289e-18	1	0.927536
P61978	5.34599e-23	7.73242	6.41699	tumor/stroma	1.31543	1.00692e-21	1	1
P62266	9.7795e-21	8.78072	7.58982	tumor/stroma	1.1909	7.82789e-20	1	1
P62269	3.13239e-22	8.72387	7.61543	tumor/stroma	1.10844	4.0373e-21	1	1
P62280	3.14977e-21	8.49535	7.49236	tumor/stroma	1.00299	2.80714e-20	1	1
P62304	6.07198e-23	8.00245	6.57548	tumor/stroma	1.42698	1.09837e-21	1	1
P62306	5.81975e-23	5.86647	4.58253	tumor/stroma	1.28394	1.08221e-21	1	1
P62310	1.56601e-18	7.93437	6.89934	tumor/stroma	1.03503	8.05945e-18	1	1
P62314	1.46071e-20	6.86639	5.84517	tumor/stroma	1.02121	1.10965e-19	1	1
P62316	3.65071e-20	6.22249	5.14275	tumor/stroma	1.07974	2.54574e-19	1	1
P62318	6.25154e-24	9.28416	7.61062	tumor/stroma	1.67353	3.6549e-22	1	1
P62424	3.40484e-22	8.08751	7.07531	tumor/stroma	1.0122	4.3274e-21	1	1
P62805	6.3498e-22	9.04513	7.90359	tumor/stroma	1.14154	7.26203e-21	1	1
P62826	4.22813e-24	8.81427	7.52231	tumor/stroma	1.29196	3.6549e-22	1	1
P62851	7.377e-21	9.6159	8.43427	tumor/stroma	1.18163	6.08478e-20	1	1
P62854	5.67558e-17	8.56204	7.49981	tumor/stroma	1.06224	2.37284e-16	1	1
P62857	2.35848e-20	8.73795	7.66312	tumor/stroma	1.07483	1.70483e-19	1	1
P62937	4.54047e-21	8.89299	7.77133	tumor/stroma	1.12166	3.90373e-20	1	1
P62979	1.19424e-22	9.23375	8.20182	tumor/stroma	1.03194	1.83737e-21	1	1
P63104	2.18246e-23	9.12849	7.81473	tumor/stroma	1.31376	5.69622e-22	1	1
P63165	6.81698e-24	7.03075	5.49867	tumor/stroma	1.53208	3.74619e-22	1	0.971014
P63173	2.84681e-17	6.86083	5.84921	tumor/stroma	1.01162	1.23615e-16	1	1
P63244	9.67176e-23	8.78027	7.73325	tumor/stroma	1.04701	1.55003e-21	1	1
P67809	3.55869e-21	6.5709	5.3332	tumor/stroma	1.23769	3.13336e-20	1	1
P68104	1.10325e-20	8.16144	6.99303	tumor/stroma	1.16841	8.64151e-20	1	1
P68431	2.74479e-17	8.35915	7.25832	tumor/stroma	1.10082	1.19398e-16	1	1
P78347	8.46539e-24	6.73206	5.17945	tumor/stroma	1.55261	3.86652e-22	1	1
P78527	3.87544e-24	6.89606	5.48002	tumor/stroma	1.41604	3.6549e-22	1	1
P82909	4.90688e-17	5.65519	4.54014	tumor/stroma	1.11505	2.06802e-16	1	0.942029
P82979	9.27182e-23	7.69938	6.41115	tumor/stroma	1.28824	1.50574e-21	1	1
P84085	1.53722e-22	6.66534	5.46798	tumor/stroma	1.19736	2.28334e-21	1	1
P84090	8.88826e-23	7.34688	5.99731	tumor/stroma	1.34957	1.45967e-21	1	1
P84103	3.80375e-23	7.61655	6.31555	tumor/stroma	1.301	8.08076e-22	1	1
P98175	4.37092e-22	5.97269	4.87753	tumor/stroma	1.09516	5.27106e-21	1	1
P99999	3.87544e-24	7.61902	5.79178	tumor/stroma	1.82724	3.6549e-22	1	1
Q00059	5.98614e-24	6.61734	4.74685	tumor/stroma	1.87049	3.6549e-22	1	1
Q00325	5.78936e-21	6.84464	5.81013	tumor/stroma	1.0345	4.88552e-20	1	1
Q00796	6.81778e-24	7.28894	5.55389	tumor/stroma	1.73505	3.74619e-22	1	1
Q00839	4.22813e-24	7.16228	5.75692	tumor/stroma	1.40536	3.6549e-22	1	1
Q01105	1.48301e-23	7.54981	6.19484	tumor/stroma	1.35497	4.75343e-22	1	1
Q01130	5.03165e-24	7.31554	5.88629	tumor/stroma	1.42925	3.6549e-22	1	1
Q01664	2.18342e-21	2.80381	0.607007	tumor/stroma	2.1968	2.06155e-20	0.927536	0.115942
Q01813	1.16511e-16	6.64601	5.31999	tumor/stroma	1.32602	4.67581e-16	1	1
Q02252	1.61999e-14	6.46993	5.39798	tumor/stroma	1.07196	5.15182e-14	1	1
Q02790	8.10703e-24	6.72655	4.94199	tumor/stroma	1.78456	3.86652e-22	1	1
Q02880	1.64697e-20	5.59308	4.27345	tumor/stroma	1.31964	1.23828e-19	1	1
Q03154	1.26867e-13	6.21038	5.09857	tumor/stroma	1.11181	3.6833e-13	1	1
Q03169	1.91903e-23	6.20601	4.37848	tumor/stroma	1.82753	5.25254e-22	1	0.985507
Q03519	3.75397e-10	6.92942	5.90228	tumor/stroma	1.02714	8.25829e-10	1	1
Q04637	3.2658e-22	6.45116	5.43658	tumor/stroma	1.01458	4.17977e-21	1	1
Q04760	1.784e-20	8.50797	7.37611	tumor/stroma	1.13187	1.32765e-19	1	1
Q04837	6.81778e-24	6.90542	4.87274	tumor/stroma	2.03268	3.74619e-22	1	1
Q05519	2.27695e-23	6.63552	4.92408	tumor/stroma	1.71144	5.7604e-22	1	0.956522
Q05639	6.60937e-23	9.23641	8.18866	tumor/stroma	1.04776	1.1583e-21	1	1
Q06323	9.1081e-18	8.04847	6.91786	tumor/stroma	1.13061	4.23962e-17	1	1
Q06787	1.35503e-22	6.42945	4.62492	tumor/stroma	1.80453	2.04598e-21	1	1
Q07021	1.13711e-17	4.88415	3.53591	tumor/stroma	1.34824	5.20353e-17	1	0.985507
Q07666	4.14203e-23	7.56644	6.26855	tumor/stroma	1.29789	8.52674e-22	1	1
Q07955	4.41622e-24	8.42235	6.92216	tumor/stroma	1.50019	3.6549e-22	1	1
Q08211	3.87544e-24	7.55852	6.08509	tumor/stroma	1.47343	3.6549e-22	1	1
Q08722	1.08622e-21	8.76011	6.67816	tumor/stroma	2.08194	1.12757e-20	1	0.985507
Q08945	5.48838e-24	6.55152	4.7598	tumor/stroma	1.79172	3.6549e-22	1	0.985507
Q08J23	1.00626e-23	6.19485	4.65775	tumor/stroma	1.5371	3.95362e-22	1	0.985507
Q09028	1.00626e-23	7.9094	6.22643	tumor/stroma	1.68297	3.95362e-22	1	1
Q09161	1.83842e-23	5.57837	4.26641	tumor/stroma	1.31197	5.14758e-22	1	0.985507
Q10570	4.81761e-24	6.11007	5.00216	tumor/stroma	1.10791	3.6549e-22	1	1
Q10713	8.16673e-23	6.71622	5.53737	tumor/stroma	1.17885	1.37492e-21	1	0.971014
Q12769	7.82933e-23	5.87964	4.87946	tumor/stroma	1.00018	1.3214e-21	1	0.985507
Q12874	4.04798e-24	6.90475	5.78019	tumor/stroma	1.12456	3.6549e-22	1	1
Q12905	1.09697e-23	7.06402	5.75566	tumor/stroma	1.30836	4.13229e-22	1	1
Q12906	7.11966e-24	7.3599	6.11307	tumor/stroma	1.24683	3.74713e-22	1	1
Q12931	1.05064e-23	6.83502	4.93219	tumor/stroma	1.90283	4.01995e-22	1	1
Q12959	4.37092e-22	5.6513	4.61939	tumor/stroma	1.03191	5.27106e-21	1	1
Q13011	1.82196e-18	6.34665	5.29688	tumor/stroma	1.04977	9.30461e-18	1	1
Q13148	3.07308e-23	6.74081	5.58923	tumor/stroma	1.15158	6.9315e-22	1	1
Q13151	3.41686e-21	7.00329	5.77189	tumor/stroma	1.2314	3.02305e-20	1	1
Q13155	1.74363e-22	5.43104	4.0547	tumor/stroma	1.37634	2.50343e-21	1	0.985507
Q13185	3.87544e-24	5.99155	4.67039	tumor/stroma	1.32116	3.6549e-22	1	1
Q13243	1.60248e-22	5.36472	4.07648	tumor/stroma	1.28824	2.3571e-21	1	0.956522
Q13247	4.04798e-24	8.47493	6.53581	tumor/stroma	1.93912	3.6549e-22	1	1
Q13263	2.59013e-23	6.96902	5.49371	tumor/stroma	1.47531	6.26778e-22	1	1
Q13283	5.6387e-20	6.01313	4.96585	tumor/stroma	1.04728	3.79095e-19	1	1
Q13310	7.43478e-24	6.06957	4.74337	tumor/stroma	1.32621	3.74713e-22	1	1
Q13330	9.96481e-24	5.66981	3.6445	tumor/stroma	2.0253	3.95362e-22	1	0.884058
Q13416	5.04448e-24	4.83054	0.687836	tumor/stroma	4.1427	3.6549e-22	0.956522	0.0724638
Q13421	7.00739e-08	6.92646	5.75273	tumor/stroma	1.17373	1.31476e-07	1	1
Q13435	2.59013e-23	6.27581	5.04151	tumor/stroma	1.2343	6.26778e-22	1	1
Q13501	1.85264e-16	5.09293	3.93648	tumor/stroma	1.15645	7.21316e-16	1	1
Q13547	3.87544e-24	6.2401	4.94354	tumor/stroma	1.29655	3.6549e-22	1	1
Q13630	2.0493e-13	7.58151	6.5468	tumor/stroma	1.03471	5.83416e-13	1	1
Q13838	1.97743e-22	7.3975	6.12687	tumor/stroma	1.27063	2.76841e-21	1	1
Q13868	4.91886e-21	5.42144	4.32588	tumor/stroma	1.09556	4.21356e-20	1	0.942029
Q14126	1.09578e-17	6.00859	4.32822	tumor/stroma	1.68038	5.03689e-17	1	0.971014
Q14157	6.09215e-22	4.94424	3.77939	tumor/stroma	1.16485	7.0334e-21	1	1
Q14160	9.27182e-23	6.79624	4.97425	tumor/stroma	1.82199	1.50574e-21	1	1
Q14318	3.13997e-19	5.73175	4.71582	tumor/stroma	1.01593	1.81559e-18	1	0.971014
Q14376	1.04651e-16	6.3348	4.85432	tumor/stroma	1.48048	4.22301e-16	1	0.985507
Q14444	1.00031e-21	7.23348	5.88537	tumor/stroma	1.34812	1.05032e-20	1	1
Q14498	3.07308e-23	6.33876	5.07823	tumor/stroma	1.26052	6.9315e-22	1	1
Q14683	4.41622e-24	5.9874	4.97256	tumor/stroma	1.01484	3.6549e-22	1	1
Q14684	2.68147e-19	4.95091	3.79218	tumor/stroma	1.15872	1.57021e-18	1	0.913043
Q14690	1.30277e-23	5.24608	3.75683	tumor/stroma	1.48925	4.45527e-22	1	0.956522
Q14839	3.87544e-24	5.86952	4.64994	tumor/stroma	1.21957	3.6549e-22	1	1
Q14914	1.44383e-16	6.06371	4.96253	tumor/stroma	1.10118	5.71896e-16	1	1
Q14978	4.32217e-23	7.22615	5.25126	tumor/stroma	1.9749	8.774e-22	1	1
Q14980	2.70332e-23	6.64869	5.15637	tumor/stroma	1.49232	6.41423e-22	1	1
Q15029	4.81761e-24	5.73675	4.69294	tumor/stroma	1.0438	3.6549e-22	1	1
Q15072	1.76971e-24	4.70843	0.526738	tumor/stroma	4.18169	3.6549e-22	0.942029	0.0434783
Q15102	6.02825e-21	7.82869	6.15666	tumor/stroma	1.67203	5.06373e-20	1	1
Q15126	9.7795e-21	5.94575	4.93618	tumor/stroma	1.00957	7.82789e-20	1	1
Q15165	2.53452e-15	5.94756	4.63217	tumor/stroma	1.31539	8.74929e-15	1	0.956522
Q15181	8.10703e-24	5.96605	4.46886	tumor/stroma	1.4972	3.86652e-22	1	1
Q15233	5.12364e-23	6.54958	5.38854	tumor/stroma	1.16104	9.8277e-22	1	1
Q15287	3.64502e-23	6.4743	5.2603	tumor/stroma	1.214	7.83465e-22	1	1
Q15393	3.87544e-24	6.68086	5.50865	tumor/stroma	1.17221	3.6549e-22	1	1
Q15424	1.61617e-23	5.43821	4.32346	tumor/stroma	1.11475	4.80121e-22	1	1
Q15427	1.68713e-23	6.89777	5.42998	tumor/stroma	1.46779	4.89267e-22	1	1
Q15428	8.46539e-24	6.03515	4.94145	tumor/stroma	1.0937	3.86652e-22	1	1
Q15459	2.00314e-23	5.70441	4.59659	tumor/stroma	1.10782	5.40182e-22	1	1
Q15637	3.00437e-22	6.36249	5.25249	tumor/stroma	1.11	3.9207e-21	1	1
Q15717	4.91045e-23	6.29036	5.26912	tumor/stroma	1.02125	9.54403e-22	1	1
Q15738	1.33286e-21	5.71013	3.75975	tumor/stroma	1.95038	1.3468e-20	1	0.942029
Q15813	2.4533e-20	5.16647	3.85615	tumor/stroma	1.31031	1.76986e-19	1	0.956522
Q16204	4.37092e-22	6.62743	5.08882	tumor/stroma	1.53861	5.27106e-21	1	1
Q16563	3.80951e-17	7.92474	6.80087	tumor/stroma	1.12386	1.63188e-16	1	1
Q16576	6.81778e-24	6.38184	4.52322	tumor/stroma	1.85862	3.74619e-22	1	0.985507
Q16611	4.80654e-16	6.63479	5.54541	tumor/stroma	1.08938	1.78941e-15	1	0.971014
Q16629	4.4157e-24	8.33675	6.84201	tumor/stroma	1.49474	3.6549e-22	1	1
Q16698	7.33134e-14	7.55063	6.52014	tumor/stroma	1.03049	2.17529e-13	1	1
Q16762	2.64127e-16	6.40949	5.2156	tumor/stroma	1.19389	1.00848e-15	1	0.985507
Q16836	1.19577e-23	6.71265	5.13148	tumor/stroma	1.58117	4.20129e-22	1	1
Q29RF7	1.14518e-23	5.37597	3.88208	tumor/stroma	1.49388	4.16415e-22	1	0.971014
Q3LXA3	9.74083e-17	5.85505	4.77976	tumor/stroma	1.07529	3.96359e-16	1	1
Q4G0J3	2.66634e-21	5.31307	4.10927	tumor/stroma	1.2038	2.45992e-20	1	0.913043
Q4LE39	4.20285e-19	3.2852	0.698172	tumor/stroma	2.58703	2.37912e-18	0.913043	0.0869565
Q53EL6	2.13547e-16	6.81746	5.69575	tumor/stroma	1.12171	8.26151e-16	1	1
Q53GS9	7.11966e-24	5.78613	4.46865	tumor/stroma	1.31748	3.74713e-22	1	1
Q53H96	1.10325e-20	6.64995	4.84567	tumor/stroma	1.80428	8.64151e-20	1	0.985507
Q5FWF4	1.99677e-12	5.24181	4.10066	tumor/stroma	1.14115	5.25594e-12	1	0.956522
Q5JRX3	4.52051e-15	5.90497	4.36619	tumor/stroma	1.53878	1.52591e-14	1	0.942029
Q5JTH9	2.56639e-21	5.70141	4.39356	tumor/stroma	1.30785	2.37653e-20	1	0.942029
Q5JTZ9	5.60748e-22	5.66023	4.64429	tumor/stroma	1.01594	6.5358e-21	1	1
Q5RKV6	7.47563e-23	5.82208	4.24784	tumor/stroma	1.57424	1.27846e-21	1	0.913043
Q5T1J5	3.86716e-18	6.90754	5.16325	tumor/stroma	1.7443	1.88912e-17	1	1
Q5T5S1	6.75591e-22	9.35134	7.43709	tumor/stroma	1.91425	7.63094e-21	0.985507	0.985507
Q5VV41	1.56443e-26	4.91284	0.624357	tumor/stroma	4.28848	5.71643e-23	1	0.057971
Q5VWX1	1.97743e-22	7.67044	6.29733	tumor/stroma	1.37311	2.76841e-21	1	0.985507
Q658Y4	6.11577e-16	5.29165	4.26127	tumor/stroma	1.03037	2.25727e-15	1	0.898551
Q6DKI1	4.13735e-23	6.29112	4.41215	tumor/stroma	1.87897	8.52674e-22	1	0.942029
Q6ISB3	3.21586e-20	3.88959	0.743588	tumor/stroma	3.146	2.2663e-19	0.985507	0.0869565
Q6NVY1	1.36515e-15	5.19097	3.94183	tumor/stroma	1.24914	4.86566e-15	1	0.956522
Q6NXR4	3.58792e-17	2.3465	0.502614	tumor/stroma	1.84389	1.53966e-16	0.782609	0.057971
Q6P1J9	8.34802e-20	5.35345	4.08384	tumor/stroma	1.26961	5.43253e-19	1	0.942029
Q6P1R4	3.04175e-23	4.39927	0.835299	tumor/stroma	3.56397	6.9315e-22	0.971014	0.130435
Q6P2Q9	5.2551e-24	6.17325	5.09242	tumor/stroma	1.08083	3.6549e-22	1	1
Q6P6C2	2.30317e-19	5.7402	4.58195	tumor/stroma	1.15825	1.37228e-18	1	0.956522
Q6PK04	1.11891e-22	4.08992	0.761487	tumor/stroma	3.32843	1.7435e-21	0.956522	0.101449
Q6UW68	6.14131e-16	6.37477	5.01452	tumor/stroma	1.36025	2.26344e-15	1	0.971014
Q6YN16	4.66211e-18	6.59858	5.27612	tumor/stroma	1.32246	2.24908e-17	1	0.971014
Q7L014	4.22813e-24	5.85721	4.81578	tumor/stroma	1.04143	3.6549e-22	1	1
Q7L5D6	8.2034e-19	5.68313	4.62195	tumor/stroma	1.06118	4.41137e-18	1	0.985507
Q7LBR1	2.39511e-19	8.07916	6.85156	tumor/stroma	1.2276	1.41729e-18	1	1
Q7Z406	3.20493e-18	6.17762	4.49903	tumor/stroma	1.67859	1.58739e-17	1	0.956522
Q7Z434	1.17943e-21	5.92417	4.91566	tumor/stroma	1.00851	1.20718e-20	1	1
Q7Z4V5	4.92389e-21	5.83421	4.70002	tumor/stroma	1.13419	4.21356e-20	1	1
Q7Z5L9	6.07198e-23	5.79131	4.28927	tumor/stroma	1.50205	1.09837e-21	1	0.985507
Q86T03	2.83875e-10	1.91358	0.719812	tumor/stroma	1.19377	6.3191e-10	0.710145	0.130435
Q86U06	5.95172e-19	2.83927	0.626248	tumor/stroma	2.21302	3.27771e-18	0.884058	0.0869565
Q86U42	3.80375e-23	5.67726	4.34693	tumor/stroma	1.33033	8.08076e-22	1	0.985507
Q86W42	1.30322e-23	5.85246	4.58445	tumor/stroma	1.26802	4.45527e-22	1	0.971014
Q8IWX8	2.28448e-17	5.43137	4.39627	tumor/stroma	1.03509	1.00501e-16	1	0.942029
Q8IWZ3	6.88319e-22	5.2005	4.18747	tumor/stroma	1.01303	7.74344e-21	1	0.927536
Q8IX12	4.91045e-23	6.02256	4.99734	tumor/stroma	1.02523	9.54403e-22	1	1
Q8IXI1	8.13486e-22	5.8881	4.60148	tumor/stroma	1.28662	8.94359e-21	1	0.956522
Q8IYB3	2.58325e-19	5.48961	4.22551	tumor/stroma	1.2641	1.51795e-18	1	0.927536
Q8IZL8	3.87544e-24	6.583	5.00566	tumor/stroma	1.57734	3.6549e-22	1	1
Q8IZQ5	5.12306e-23	6.90786	5.56832	tumor/stroma	1.33954	9.8277e-22	1	1
Q8N1G4	1.00031e-21	6.67333	5.44185	tumor/stroma	1.23148	1.05032e-20	1	1
Q8N684	1.09769e-22	7.12257	5.88103	tumor/stroma	1.24155	1.71776e-21	1	1
Q8N9N8	4.7234e-13	2.79746	0.953009	tumor/stroma	1.84445	1.30554e-12	0.826087	0.217391
Q8NB78	2.02687e-21	2.8464	0.632681	tumor/stroma	2.21371	1.93625e-20	0.956522	0.101449
Q8NBX0	1.89753e-19	6.57716	5.05085	tumor/stroma	1.52631	1.14604e-18	1	1
Q8NC51	1.81835e-22	6.83037	5.46052	tumor/stroma	1.36986	2.60049e-21	1	1
Q8NCN4	5.24811e-20	3.69819	0.864545	tumor/stroma	2.83365	3.54794e-19	0.942029	0.15942
Q8NFH3	4.81354e-20	5.4344	4.36309	tumor/stroma	1.07131	3.27663e-19	1	0.956522
Q8NFJ9	4.70604e-23	9.56568	7.52168	tumor/stroma	2.044	9.27001e-22	1	0.985507
Q8NI36	1.4707e-22	5.30134	3.7621	tumor/stroma	1.53924	2.20278e-21	1	0.927536
Q8TB03	1.05012e-14	5.67682	4.59261	tumor/stroma	1.08421	3.41232e-14	1	0.985507
Q8TBF4	7.75054e-15	2.2639	0.63237	tumor/stroma	1.63153	2.54795e-14	0.782609	0.101449
Q8TCS8	1.09697e-23	5.78955	4.37838	tumor/stroma	1.41116	4.13229e-22	1	0.985507
Q8TE04	5.95059e-13	2.90048	0.87461	tumor/stroma	2.02587	1.63178e-12	0.826087	0.15942
Q8TEM1	2.27799e-23	6.32466	4.55132	tumor/stroma	1.77335	5.7604e-22	1	1
Q8TEX9	3.54973e-22	6.1757	4.78502	tumor/stroma	1.39067	4.49591e-21	1	0.985507
Q8WU90	1.92789e-21	5.14591	3.62064	tumor/stroma	1.52526	1.8582e-20	1	0.942029
Q8WV74	2.1999e-24	3.93856	0.792665	tumor/stroma	3.1459	3.6549e-22	1	0.202899
Q8WW12	6.89545e-23	6.65623	5.49725	tumor/stroma	1.15898	1.1913e-21	1	1
Q8WXA9	3.95453e-19	5.45607	4.33192	tumor/stroma	1.12415	2.24584e-18	1	0.942029
Q8WXF1	1.40338e-20	5.84821	4.74427	tumor/stroma	1.10394	1.07055e-19	1	1
Q8WXX5	1.01807e-20	5.89498	4.37488	tumor/stroma	1.5201	8.06945e-20	1	1
Q8WYA6	3.1256e-22	5.19633	3.76592	tumor/stroma	1.43041	4.0373e-21	1	0.927536
Q92526	2.7874e-21	8.34501	7.10585	tumor/stroma	1.23917	2.54947e-20	1	1
Q92615	2.75317e-22	5.88193	4.28881	tumor/stroma	1.59312	3.68556e-21	1	0.913043
Q92673	5.12097e-13	5.87867	4.74722	tumor/stroma	1.13145	1.40912e-12	1	0.971014
Q92688	4.37092e-22	7.42172	5.93021	tumor/stroma	1.49151	5.27106e-21	1	1
Q92841	2.18246e-23	7.41006	6.33165	tumor/stroma	1.07841	5.69622e-22	1	1
Q92879	6.25081e-24	7.47893	5.78972	tumor/stroma	1.68921	3.6549e-22	1	0.971014
Q92922	4.14203e-23	6.26299	5.08851	tumor/stroma	1.17448	8.52674e-22	1	1
Q92925	2.15004e-22	5.72818	4.42347	tumor/stroma	1.30471	2.97296e-21	1	0.971014
Q92947	2.21258e-16	6.73282	5.61523	tumor/stroma	1.11759	8.54517e-16	1	0.985507
Q92974	4.91045e-23	6.39863	5.31173	tumor/stroma	1.0869	9.54403e-22	1	1
Q92979	1.00776e-22	7.01908	5.19654	tumor/stroma	1.82255	1.6098e-21	1	0.942029
Q93074	8.13182e-15	2.83238	1.30267	tumor/stroma	1.52972	2.6649e-14	0.985507	0.478261
Q969Y2	3.919e-24	4.03495	0.614915	tumor/stroma	3.42004	3.6549e-22	0.985507	0.0724638
Q96A72	4.41622e-24	7.31851	6.08522	tumor/stroma	1.23329	3.6549e-22	1	1
Q96A84	2.01095e-20	8.6075	6.87362	tumor/stroma	1.73388	1.47996e-19	1	0.985507
Q96AE4	5.34599e-23	7.07636	5.72294	tumor/stroma	1.35342	1.00692e-21	1	1
Q96DI7	6.89545e-23	5.70398	4.49583	tumor/stroma	1.20816	1.1913e-21	1	0.985507
Q96DV4	6.89716e-22	6.3123	5.05481	tumor/stroma	1.2575	7.74344e-21	1	0.971014
Q96E39	8.17432e-13	5.56646	4.47419	tumor/stroma	1.09226	2.21992e-12	1	0.956522
Q96EE3	6.25154e-24	5.31206	4.17374	tumor/stroma	1.13832	3.6549e-22	1	0.985507
Q96EP5	1.71413e-20	6.89709	5.83076	tumor/stroma	1.06632	1.27825e-19	1	0.985507
Q96EU6	1.50527e-16	3.09893	0.724833	tumor/stroma	2.3741	5.95265e-16	0.884058	0.0869565
Q96FX7	3.65032e-25	4.14522	0.758636	tumor/stroma	3.38659	3.6549e-22	0.985507	0.144928
Q96FZ2	2.4621e-23	4.44584	0.867842	tumor/stroma	3.578	6.05825e-22	0.971014	0.144928
Q96GQ7	8.46539e-24	6.01896	4.5694	tumor/stroma	1.44956	3.86652e-22	1	1
Q96HS1	8.51662e-23	6.73173	5.11723	tumor/stroma	1.6145	1.41195e-21	1	0.956522
Q96I25	6.0713e-23	5.61832	4.37833	tumor/stroma	1.23999	1.09837e-21	1	0.971014
Q96I99	7.43478e-24	6.67182	5.24176	tumor/stroma	1.43007	3.74713e-22	1	1
Q96PK6	2.88153e-22	7.53851	6.17921	tumor/stroma	1.35931	3.81489e-21	1	1
Q96PZ0	1.34668e-22	5.09141	3.55247	tumor/stroma	1.53894	2.03759e-21	1	0.898551
Q96QR8	3.14847e-21	5.67007	4.2207	tumor/stroma	1.44937	2.80714e-20	1	0.956522
Q96RP9	6.86851e-23	5.59085	3.66552	tumor/stroma	1.92533	1.1913e-21	1	0.913043
Q96RS6	1.24828e-23	6.33013	4.73426	tumor/stroma	1.59587	4.3648e-22	1	0.971014
Q96T37	9.39302e-21	5.996	4.98019	tumor/stroma	1.01581	7.59415e-20	1	0.971014
Q96T60	2.28562e-17	6.38066	5.27424	tumor/stroma	1.10643	1.00501e-16	1	0.956522
Q96TC7	2.55125e-17	6.19393	5.03388	tumor/stroma	1.16005	1.11453e-16	1	0.971014
Q99584	7.00443e-10	6.87452	5.84794	tumor/stroma	1.02658	1.50598e-09	1	1
Q99623	3.87544e-24	8.44117	6.51861	tumor/stroma	1.92256	3.6549e-22	1	1
Q99638	1.8956e-12	1.89542	0.651361	tumor/stroma	1.24406	5.0029e-12	0.753623	0.246377
Q99714	2.00314e-23	6.57244	4.98406	tumor/stroma	1.58838	5.40182e-22	1	1
Q99729	6.07198e-23	6.77336	5.12061	tumor/stroma	1.65276	1.09837e-21	1	1
Q99848	3.34659e-23	5.9534	3.99465	tumor/stroma	1.95875	7.38963e-22	1	0.971014
Q9BPW8	4.54047e-21	6.60659	5.07924	tumor/stroma	1.52735	3.90373e-20	1	1
Q9BQ61	1.60301e-22	6.22071	4.87748	tumor/stroma	1.34323	2.3571e-21	1	0.971014
Q9BQA1	7.14109e-20	7.02984	5.86565	tumor/stroma	1.1642	4.70578e-19	1	1
Q9BQG0	4.04798e-24	5.65481	4.19747	tumor/stroma	1.45735	3.6549e-22	1	1
Q9BRJ6	3.8082e-19	5.80522	4.46018	tumor/stroma	1.34503	2.17425e-18	1	0.971014
Q9BRP1	9.10147e-16	2.84541	0.867774	tumor/stroma	1.97764	3.30913e-15	0.898551	0.304348
Q9BRT6	1.42038e-14	2.71598	0.987917	tumor/stroma	1.72806	4.54672e-14	0.913043	0.304348
Q9BSD7	1.89215e-18	6.37352	5.34204	tumor/stroma	1.03148	9.63613e-18	1	1
Q9BTA9	8.80875e-16	3.09138	0.878908	tumor/stroma	2.21247	3.2043e-15	0.942029	0.15942
Q9BTC8	4.91045e-23	6.64126	5.16873	tumor/stroma	1.47253	9.54403e-22	1	0.985507
Q9BTD8	2.77732e-21	5.97615	4.52559	tumor/stroma	1.45056	2.54947e-20	1	0.913043
Q9BTT0	1.50035e-21	4.5248	2.89049	tumor/stroma	1.63431	1.49585e-20	1	0.898551
Q9BTT6	1.38654e-23	3.66529	0.571595	tumor/stroma	3.0937	4.61398e-22	0.971014	0.057971
Q9BTZ2	1.97667e-14	6.0432	4.71446	tumor/stroma	1.32874	6.2377e-14	1	0.971014
Q9BU61	2.28609e-15	6.17593	5.10177	tumor/stroma	1.07416	7.93119e-15	1	0.942029
Q9BUQ8	9.22983e-24	6.37267	5.19495	tumor/stroma	1.17772	3.95362e-22	1	1
Q9BUR5	1.01643e-19	6.35154	5.16151	tumor/stroma	1.19003	6.48172e-19	1	0.971014
Q9BW27	3.14328e-21	5.58536	4.41486	tumor/stroma	1.1705	2.80714e-20	1	0.927536
Q9BWD1	3.24132e-20	6.22208	4.97219	tumor/stroma	1.2499	2.27765e-19	1	1
Q9BWF3	3.96932e-23	7.11863	5.8075	tumor/stroma	1.31113	8.31169e-22	1	1
Q9BX68	1.63822e-21	6.73448	5.23936	tumor/stroma	1.49511	1.61349e-20	1	1
Q9BXW7	2.67048e-21	5.49381	4.23191	tumor/stroma	1.2619	2.45992e-20	1	0.927536
Q9BY32	2.10853e-11	6.18264	5.01793	tumor/stroma	1.16472	5.13231e-11	1	0.956522
Q9BYG5	5.35444e-24	4.66385	0.795429	tumor/stroma	3.86842	3.6549e-22	1	0.144928
Q9BYJ9	1.05236e-22	6.3036	5.2821	tumor/stroma	1.0215	1.66825e-21	1	1
Q9BZE4	5.02572e-24	6.30742	4.25956	tumor/stroma	2.04787	3.6549e-22	1	0.942029
Q9BZJ0	1.24678e-18	5.57909	4.3923	tumor/stroma	1.18679	6.51518e-18	1	0.956522
Q9BZK7	2.46631e-21	6.00726	4.75019	tumor/stroma	1.25706	2.29603e-20	1	1
Q9BZL1	2.76528e-20	9.11925	7.77405	tumor/stroma	1.34519	1.98124e-19	1	0.985507
Q9BZZ5	3.87544e-24	6.92361	5.6382	tumor/stroma	1.28541	3.6549e-22	1	1
Q9C005	2.7874e-21	6.82543	5.74901	tumor/stroma	1.07642	2.54947e-20	1	1
Q9GZP8	1.3208e-26	4.38417	0.513126	tumor/stroma	3.87104	5.71643e-23	1	0.0434783
Q9GZT3	1.00614e-23	6.91157	4.9265	tumor/stroma	1.98507	3.95362e-22	1	0.971014
Q9GZZ1	1.61599e-23	5.91631	4.60775	tumor/stroma	1.30857	4.80121e-22	1	0.971014
Q9H009	2.27287e-21	9.14634	7.49364	tumor/stroma	1.65269	2.13498e-20	1	0.985507
Q9H074	3.70072e-22	6.52095	5.51157	tumor/stroma	1.00938	4.61516e-21	1	1
Q9H0A0	4.22813e-24	6.14152	4.49231	tumor/stroma	1.64921	3.6549e-22	1	1
Q9H0C8	1.61543e-23	5.95736	4.64351	tumor/stroma	1.31385	4.80121e-22	1	0.956522
Q9H0D6	1.54817e-23	5.96717	4.62383	tumor/stroma	1.34334	4.80121e-22	1	1
Q9H0S4	5.25448e-24	6.05494	4.09954	tumor/stroma	1.95541	3.6549e-22	1	0.971014
Q9H1B7	4.79705e-14	5.61603	4.5491	tumor/stroma	1.06692	1.44684e-13	1	0.927536
Q9H2U2	3.95047e-17	6.9076	5.90717	tumor/stroma	1.00042	1.68732e-16	1	1
Q9H307	1.61617e-23	5.88691	4.82905	tumor/stroma	1.05786	4.80121e-22	1	1
Q9H3K6	2.09446e-21	6.81855	5.62694	tumor/stroma	1.19161	1.9956e-20	1	1
Q9H845	4.64877e-14	5.81701	4.77891	tumor/stroma	1.03811	1.40385e-13	1	0.971014
Q9H910	1.74363e-22	6.46272	5.24488	tumor/stroma	1.21784	2.50343e-21	1	1
Q9H9B4	1.64365e-17	6.68918	5.61515	tumor/stroma	1.07404	7.36016e-17	1	1
Q9HAV4	1.34391e-16	5.55873	4.44741	tumor/stroma	1.11132	5.36684e-16	1	0.956522
Q9HB71	6.3498e-22	4.89502	3.8401	tumor/stroma	1.05493	7.26203e-21	1	1
Q9HCC0	1.36056e-23	6.52008	4.65777	tumor/stroma	1.86231	4.58255e-22	1	0.971014
Q9HCD5	1.30337e-23	7.23473	6.17278	tumor/stroma	1.06195	4.45527e-22	1	1
Q9HCE1	1.31795e-17	6.11938	5.07152	tumor/stroma	1.04785	5.98607e-17	1	1
Q9HCH3	3.41575e-17	8.08668	7.06651	tumor/stroma	1.02017	1.46837e-16	1	1
Q9HCS7	4.19107e-22	5.71148	4.59514	tumor/stroma	1.11634	5.11545e-21	1	0.956522
Q9NP81	1.38234e-12	5.62949	4.47223	tumor/stroma	1.15727	3.68241e-12	1	0.956522
Q9NPA8	3.49245e-23	7.25785	5.92219	tumor/stroma	1.33567	7.59695e-22	1	0.971014
Q9NQ29	4.61205e-24	6.61035	5.23507	tumor/stroma	1.37528	3.6549e-22	1	0.971014
Q9NR30	7.43478e-24	6.88884	4.71549	tumor/stroma	2.17335	3.74713e-22	1	1
Q9NRF8	9.03796e-20	5.45085	4.11369	tumor/stroma	1.33716	5.80399e-19	1	0.985507
Q9NRG9	1.00579e-23	5.732	4.24023	tumor/stroma	1.49176	3.95362e-22	1	0.956522
Q9NRN7	9.18433e-15	5.75154	4.69342	tumor/stroma	1.05813	2.99371e-14	1	0.985507
Q9NSD9	3.02123e-19	7.02899	5.95425	tumor/stroma	1.07474	1.75231e-18	1	1
Q9NSE4	1.44383e-16	6.12767	4.95562	tumor/stroma	1.17205	5.71896e-16	1	1
Q9NUJ1	1.54812e-16	4.48982	3.39237	tumor/stroma	1.09745	6.11193e-16	1	0.927536
Q9NUQ8	2.21638e-19	6.12338	5.101	tumor/stroma	1.02238	1.32656e-18	1	0.985507
Q9NVC6	2.63232e-22	3.91267	0.546984	tumor/stroma	3.36568	3.54273e-21	0.913043	0.0434783
Q9NVI7	3.07308e-23	6.64662	5.19969	tumor/stroma	1.44693	6.9315e-22	1	1
Q9NVM9	1.04018e-21	5.32819	3.89675	tumor/stroma	1.43144	1.08906e-20	1	0.927536
Q9NVP1	2.28519e-18	5.62865	4.49604	tumor/stroma	1.13262	1.14857e-17	1	0.985507
Q9NWB6	9.27182e-23	7.62426	5.88371	tumor/stroma	1.74055	1.50574e-21	1	0.985507
Q9NX14	1.9323e-20	7.58229	6.55501	tumor/stroma	1.02728	1.42783e-19	1	1
Q9NX24	1.68693e-23	6.41233	4.47021	tumor/stroma	1.94212	4.89267e-22	1	0.971014
Q9NX40	2.17787e-20	6.62845	5.33934	tumor/stroma	1.28911	1.59e-19	1	1
Q9NX63	3.87544e-24	7.10954	5.6724	tumor/stroma	1.43714	3.6549e-22	1	1
Q9NXF1	3.85941e-24	5.25275	3.63597	tumor/stroma	1.61678	3.6549e-22	1	0.913043
Q9NXG2	9.19836e-19	6.10836	5.09278	tumor/stroma	1.01558	4.88885e-18	1	1
Q9NY12	3.87544e-24	7.65219	5.90778	tumor/stroma	1.74441	3.6549e-22	1	1
Q9P015	5.48774e-24	6.09271	4.20405	tumor/stroma	1.88867	3.6549e-22	1	0.971014
Q9P0I2	5.42016e-20	5.41555	4.364	tumor/stroma	1.05155	3.65446e-19	1	0.971014
Q9P0M9	2.43768e-22	6.37196	5.1333	tumor/stroma	1.23866	3.31163e-21	1	0.971014
Q9P258	1.85249e-21	7.05684	5.00551	tumor/stroma	2.05132	1.79312e-20	1	1
Q9UBL3	9.21024e-22	6.09387	4.82269	tumor/stroma	1.27119	9.84146e-21	1	0.971014
Q9UG63	4.32515e-18	5.5006	4.35425	tumor/stroma	1.14635	2.09462e-17	1	0.956522
Q9UHD1	1.14518e-23	5.42715	4.05558	tumor/stroma	1.37158	4.16415e-22	1	0.971014
Q9UHX1	3.49285e-23	6.45663	5.05022	tumor/stroma	1.40641	7.59695e-22	1	1
Q9UJS0	8.10703e-24	6.158	5.08762	tumor/stroma	1.07038	3.86652e-22	1	1
Q9UJZ1	3.95162e-20	6.42228	5.32088	tumor/stroma	1.10141	2.73729e-19	1	1
Q9UKD2	1.36009e-23	6.87394	4.80841	tumor/stroma	2.06553	4.58255e-22	1	0.956522
Q9UKM9	5.55983e-21	7.14239	6.00522	tumor/stroma	1.13718	4.73558e-20	1	1
Q9UL46	3.20606e-18	7.54637	6.44811	tumor/stroma	1.09826	1.58739e-17	1	1
Q9ULH7	3.51936e-16	2.92457	0.887575	tumor/stroma	2.037	1.32712e-15	0.913043	0.188406
Q9ULK5	2.46975e-19	3.4824	0.857721	tumor/stroma	2.62468	1.45791e-18	0.956522	0.15942
Q9UMS4	1.42056e-23	6.6626	5.46218	tumor/stroma	1.20042	4.61398e-22	1	1
Q9UPU5	1.29435e-18	4.79123	3.78554	tumor/stroma	1.00569	6.73724e-18	1	0.942029
Q9UQ35	1.39022e-21	6.21046	5.20459	tumor/stroma	1.00587	1.39941e-20	1	1
Q9UQ80	6.09215e-22	7.25344	6.1399	tumor/stroma	1.11354	7.0334e-21	1	1
Q9UQE7	3.80375e-23	5.96403	4.93974	tumor/stroma	1.02429	8.08076e-22	1	1
Q9Y230	7.43478e-24	7.05517	5.6662	tumor/stroma	1.38897	3.74713e-22	1	1
Q9Y265	6.25154e-24	6.94245	5.55978	tumor/stroma	1.38267	3.6549e-22	1	1
Q9Y266	5.67558e-17	6.51043	5.48851	tumor/stroma	1.02192	2.37284e-16	1	1
Q9Y295	4.81761e-24	6.06598	4.62008	tumor/stroma	1.4459	3.6549e-22	1	1
Q9Y2K7	1.01602e-20	5.50855	3.86659	tumor/stroma	1.64196	8.06945e-20	1	0.927536
Q9Y2Q3	5.2551e-24	6.81161	5.03435	tumor/stroma	1.77726	3.6549e-22	1	1
Q9Y2S6	4.02203e-22	7.49265	5.81654	tumor/stroma	1.67611	4.94831e-21	1	1
Q9Y2W1	8.88826e-23	6.46736	5.29345	tumor/stroma	1.17391	1.45967e-21	1	1
Q9Y2X3	3.87544e-24	6.25976	4.74944	tumor/stroma	1.51033	3.6549e-22	1	1
Q9Y383	4.22813e-24	7.08832	5.44863	tumor/stroma	1.63969	3.6549e-22	1	1
Q9Y3C7	6.80314e-19	3.1384	1.0005	tumor/stroma	2.13791	3.70196e-18	0.942029	0.289855
Q9Y3D6	2.79637e-19	6.49298	5.33934	tumor/stroma	1.15364	1.63096e-18	1	1
Q9Y3D9	2.94122e-23	6.65279	4.9691	tumor/stroma	1.68369	6.83141e-22	1	0.942029
Q9Y3Y2	1.50919e-21	6.11095	5.01133	tumor/stroma	1.09962	1.50056e-20	1	1
Q9Y4W2	6.05838e-23	6.08537	4.41778	tumor/stroma	1.66758	1.09837e-21	1	0.927536
Q9Y4W6	4.22813e-24	6.90148	5.1414	tumor/stroma	1.76008	3.6549e-22	1	1
Q9Y5A7	1.3337e-21	4.50441	3.13411	tumor/stroma	1.37031	1.3468e-20	0.985507	0.971014
Q9Y5A9	2.58984e-23	5.78832	4.36476	tumor/stroma	1.42357	6.26778e-22	1	0.971014
Q9Y5B9	1.00626e-23	6.34939	4.72227	tumor/stroma	1.62712	3.95362e-22	1	1
Q9Y5K5	1.42056e-23	6.11008	5.04242	tumor/stroma	1.06766	4.61398e-22	1	1
Q9Y5K6	3.70072e-22	5.9111	4.54236	tumor/stroma	1.36875	4.61516e-21	1	1
Q9Y5L4	4.60661e-24	6.89338	4.72023	tumor/stroma	2.17316	3.6549e-22	1	0.942029
Q9Y5Y5	1.16464e-18	3.65724	0.759163	tumor/stroma	2.89808	6.1056e-18	0.913043	0.101449
Q9Y606	5.46584e-24	5.71197	3.68721	tumor/stroma	2.02476	3.6549e-22	1	0.913043
Q9Y6C9	1.75555e-19	6.83536	5.60792	tumor/stroma	1.22744	1.06735e-18	1	0.985507
O14786	3.0622e-17	4.36824	5.46432	tumor/stroma	-1.09608	1.32183e-16	1	1
O14981	6.52155e-19	4.06919	5.38105	tumor/stroma	-1.31186	3.55668e-18	1	1
O43516	7.84046e-16	5.58703	6.60966	tumor/stroma	-1.02263	2.86921e-15	1	1
O60443	2.13003e-19	4.11524	5.39767	tumor/stroma	-1.28243	1.27802e-18	0.942029	1
O60504	9.7795e-21	5.26191	6.6566	tumor/stroma	-1.39469	7.82789e-20	1	1
O60664	1.74363e-22	5.38771	6.49697	tumor/stroma	-1.10927	2.50343e-21	1	1
O76011	1.68855e-19	6.51666	7.84906	tumor/stroma	-1.3324	1.03177e-18	1	1
O94855	1.64697e-20	5.22237	6.47926	tumor/stroma	-1.25689	1.23828e-19	1	1
O94875	5.7291e-15	4.58853	6.00744	tumor/stroma	-1.41891	1.91005e-14	0.942029	1
O95340	3.70072e-22	4.64965	6.01105	tumor/stroma	-1.36139	4.61516e-21	0.985507	1
P00450	2.76366e-22	5.15849	7.2474	tumor/stroma	-2.08891	3.68556e-21	1	1
P00734	5.42069e-20	5.52817	7.72902	tumor/stroma	-2.20085	3.65446e-19	0.985507	1
P00736	4.81761e-24	5.1173	7.24339	tumor/stroma	-2.12609	3.6549e-22	1	1
P00747	5.86538e-20	5.61267	7.8562	tumor/stroma	-2.24353	3.93219e-19	1	1
P00751	5.12364e-23	6.24333	8.17362	tumor/stroma	-1.93029	9.8277e-22	1	1
P01008	1.4485e-21	5.03042	7.279	tumor/stroma	-2.24858	1.45008e-20	1	1
P01009	4.70604e-23	5.57553	7.78283	tumor/stroma	-2.2073	9.27001e-22	1	1
P01019	2.7874e-21	4.58474	7.04478	tumor/stroma	-2.46004	2.54947e-20	0.985507	1
P01023	3.28063e-21	4.85728	7.0926	tumor/stroma	-2.23531	2.91665e-20	1	1
P01024	1.61617e-23	5.72152	7.91748	tumor/stroma	-2.19596	4.80121e-22	1	1
P01031	4.02203e-22	4.9772	7.09325	tumor/stroma	-2.11605	4.94831e-21	1	1
P01033	1.825e-19	5.74182	7.45284	tumor/stroma	-1.71102	1.10509e-18	0.971014	1
P01040	7.44834e-13	5.56881	6.70813	tumor/stroma	-1.13932	2.03106e-12	1	0.985507
P01042	1.76117e-23	4.94225	7.19794	tumor/stroma	-2.25569	5.02758e-22	0.985507	1
P01137	8.43474e-17	4.36134	5.89605	tumor/stroma	-1.53471	3.47385e-16	0.971014	0.985507
P01859	2.87738e-20	4.65232	6.93503	tumor/stroma	-2.28271	2.0495e-19	1	1
P01860	3.07308e-23	5.69077	8.00127	tumor/stroma	-2.31051	6.9315e-22	1	1
P02461	1.48301e-23	4.84646	7.88441	tumor/stroma	-3.03795	4.75343e-22	0.985507	1
P02649	1.34827e-20	5.58023	7.57276	tumor/stroma	-1.99253	1.03283e-19	1	1
P02741	8.69038e-20	5.58557	7.92737	tumor/stroma	-2.3418	5.62527e-19	1	1
P02746	5.8191e-23	3.99582	6.45626	tumor/stroma	-2.46044	1.08221e-21	0.971014	1
P02747	4.32217e-23	5.81152	8.46622	tumor/stroma	-2.6547	8.774e-22	1	1
P02748	5.55983e-21	5.41826	7.69556	tumor/stroma	-2.2773	4.73558e-20	1	1
P02749	2.15028e-22	5.11342	7.30804	tumor/stroma	-2.19462	2.97296e-21	1	1
P02760	2.18246e-23	4.72848	7.61125	tumor/stroma	-2.88277	5.69622e-22	1	1
P02765	1.25162e-16	5.00016	6.93906	tumor/stroma	-1.9389	5.01195e-16	0.985507	1
P02774	3.14977e-21	5.8382	7.78792	tumor/stroma	-1.94972	2.80714e-20	1	1
P02794	1.109e-10	6.30918	7.36594	tumor/stroma	-1.05676	2.55907e-10	1	1
P03952	5.37389e-22	4.99083	6.65863	tumor/stroma	-1.66779	6.30041e-21	0.942029	1
P04003	1.34814e-20	4.92499	6.90463	tumor/stroma	-1.97964	1.03283e-19	0.971014	1
P04114	2.46631e-21	4.80774	6.82859	tumor/stroma	-2.02085	2.29603e-20	1	1
P04196	9.6373e-24	4.83773	6.9939	tumor/stroma	-2.15617	3.95362e-22	1	1
P04217	1.42056e-23	5.52654	7.7932	tumor/stroma	-2.26666	4.61398e-22	1	1
P04275	4.24799e-17	4.70535	6.05004	tumor/stroma	-1.34469	1.8049e-16	1	1
P05155	4.74973e-22	5.77644	7.54409	tumor/stroma	-1.76765	5.65326e-21	1	1
P05156	6.07198e-23	4.65061	6.51531	tumor/stroma	-1.8647	1.09837e-21	1	1
P05546	6.60197e-23	4.38733	6.92554	tumor/stroma	-2.53821	1.1583e-21	0.942029	1
P06396	3.2658e-22	5.54814	6.56079	tumor/stroma	-1.01266	4.17977e-21	1	1
P06681	5.48838e-24	5.24386	6.97456	tumor/stroma	-1.7307	3.6549e-22	1	1
P06727	1.50779e-18	5.6045	6.92321	tumor/stroma	-1.31872	7.77073e-18	0.985507	1
P06737	3.0879e-18	4.97946	6.03157	tumor/stroma	-1.05211	1.53304e-17	1	1
P07357	1.49614e-16	5.85322	7.07977	tumor/stroma	-1.22655	5.91975e-16	0.971014	1
P07358	1.83842e-23	4.29325	6.7898	tumor/stroma	-2.49655	5.14758e-22	0.985507	1
P07360	7.80894e-22	5.3577	7.8634	tumor/stroma	-2.5057	8.6205e-21	0.985507	1
P07942	1.17943e-21	5.21448	6.85124	tumor/stroma	-1.63675	1.20718e-20	1	1
P07951	1.76117e-23	5.5433	7.87664	tumor/stroma	-2.33334	5.02758e-22	1	1
P08123	1.19577e-23	5.277	8.67018	tumor/stroma	-3.39318	4.20129e-22	1	1
P08133	2.82139e-23	5.4705	7.28619	tumor/stroma	-1.81569	6.6512e-22	1	1
P08571	2.32619e-12	5.34952	6.45706	tumor/stroma	-1.10754	6.08875e-12	1	1
P08572	1.31795e-17	6.12634	7.84734	tumor/stroma	-1.72101	5.98607e-17	1	1
P08603	1.19577e-23	4.98505	7.42317	tumor/stroma	-2.43813	4.20129e-22	1	1
P08648	7.68059e-21	4.61183	6.30119	tumor/stroma	-1.68936	6.30671e-20	0.985507	1
P08670	5.00935e-20	7.09937	8.87296	tumor/stroma	-1.77359	3.39595e-19	1	1
P08758	3.20606e-18	6.72569	7.8521	tumor/stroma	-1.12641	1.58739e-17	1	1
P09382	5.83225e-18	7.63791	8.92168	tumor/stroma	-1.28377	2.78212e-17	1	0.985507
P09601	1.78835e-19	4.50988	5.86686	tumor/stroma	-1.35698	1.08548e-18	0.956522	0.985507
P09871	5.73191e-24	4.94976	7.22572	tumor/stroma	-2.27597	3.6549e-22	1	1
P0C0L4	1.61617e-23	5.402	7.62806	tumor/stroma	-2.22605	4.80121e-22	1	1
P10909	1.39321e-16	5.44299	6.92421	tumor/stroma	-1.48122	5.55458e-16	1	1
P11047	9.36618e-11	5.13334	6.14951	tumor/stroma	-1.01617	2.17641e-10	1	1
P12109	2.54206e-22	5.51407	8.82517	tumor/stroma	-3.3111	3.4339e-21	1	0.985507
P12814	1.63822e-21	5.30896	6.92296	tumor/stroma	-1.61399	1.61349e-20	1	1
P13797	3.13239e-22	5.35243	7.2024	tumor/stroma	-1.84997	4.0373e-21	1	1
P14543	3.98388e-13	5.03438	6.27402	tumor/stroma	-1.23963	1.10911e-12	1	1
P18428	1.14399e-23	4.37331	6.89811	tumor/stroma	-2.5248	4.16415e-22	0.942029	1
P19652	2.35848e-20	5.44056	7.61402	tumor/stroma	-2.17346	1.70483e-19	0.985507	1
P19823	1.13187e-21	4.84201	7.26119	tumor/stroma	-2.41919	1.16668e-20	1	1
P19827	2.43795e-22	4.69198	7.47767	tumor/stroma	-2.78568	3.31163e-21	1	1
P21333	1.67942e-15	6.7143	8.1194	tumor/stroma	-1.4051	5.8836e-15	1	1
P21810	4.04798e-24	4.6919	8.19198	tumor/stroma	-3.50009	3.6549e-22	1	1
P23458	2.75044e-14	4.05806	5.07672	tumor/stroma	-1.01867	8.53208e-14	0.971014	1
P25311	2.01095e-20	5.02564	6.78505	tumor/stroma	-1.75941	1.47996e-19	1	1
P29622	3.07484e-21	4.42018	6.19259	tumor/stroma	-1.77241	2.77069e-20	0.927536	0.985507
P29966	1.56762e-15	5.79713	7.05194	tumor/stroma	-1.25481	5.52636e-15	1	1
P35030	7.02482e-18	5.69876	6.80704	tumor/stroma	-1.10828	3.30782e-17	1	1
P35555	4.70604e-23	5.4155	8.5954	tumor/stroma	-3.1799	9.27001e-22	1	1
P35579	1.97681e-14	6.13198	7.22902	tumor/stroma	-1.09704	6.2377e-14	1	1
P35580	1.56762e-15	5.50988	6.66099	tumor/stroma	-1.15111	5.52636e-15	1	1
P35749	6.28317e-18	5.27531	6.54074	tumor/stroma	-1.26544	2.98165e-17	1	1
P35754	3.11522e-20	4.28918	5.9566	tumor/stroma	-1.66742	2.19961e-19	1	1
P36955	5.2551e-24	4.82465	7.45585	tumor/stroma	-2.6312	3.6549e-22	1	1
P39060	3.40317e-13	5.72659	6.95385	tumor/stroma	-1.22726	9.50703e-13	1	1
P41219	5.81332e-19	6.86027	8.71235	tumor/stroma	-1.85208	3.20874e-18	1	1
P43121	1.109e-10	4.72605	5.74239	tumor/stroma	-1.01633	2.55907e-10	1	1
P49746	2.09277e-20	5.35299	6.56875	tumor/stroma	-1.21575	1.53246e-19	1	1
P50135	4.24799e-17	4.68921	5.7249	tumor/stroma	-1.03569	1.8049e-16	0.985507	1
P50281	2.64127e-16	5.63717	6.7909	tumor/stroma	-1.15373	1.00848e-15	1	1
P50479	9.59906e-22	5.42136	7.29858	tumor/stroma	-1.87722	1.01373e-20	1	1
P55058	3.43941e-16	4.88692	6.41627	tumor/stroma	-1.52934	1.29763e-15	0.956522	0.985507
P59768	1.67177e-22	4.78589	6.83716	tumor/stroma	-2.05127	2.43858e-21	0.971014	1
P67936	3.45068e-12	6.7173	7.86506	tumor/stroma	-1.14776	8.92658e-12	1	1
P80723	1.28529e-19	4.82656	7.04647	tumor/stroma	-2.21991	8.06261e-19	1	1
P98082	1.61431e-23	4.5488	6.26954	tumor/stroma	-1.72074	4.80121e-22	0.942029	1
P98160	3.87544e-24	5.21887	7.80555	tumor/stroma	-2.58669	3.6549e-22	1	1
Q03135	1.79906e-15	5.05577	6.55849	tumor/stroma	-1.50272	6.27269e-15	1	1
Q05682	4.32217e-23	4.8186	7.85182	tumor/stroma	-3.03322	8.774e-22	1	1
Q06033	2.53929e-22	4.29119	6.80519	tumor/stroma	-2.51399	3.4339e-21	0.942029	1
Q07065	5.18116e-19	5.44465	7.19271	tumor/stroma	-1.74807	2.88377e-18	1	1
Q07954	4.61259e-24	4.66701	6.6222	tumor/stroma	-1.95519	3.6549e-22	1	1
Q13418	5.60748e-22	5.55196	6.68843	tumor/stroma	-1.13647	6.5358e-21	1	1
Q13557	8.69038e-20	4.701	6.04622	tumor/stroma	-1.34523	5.62527e-19	0.985507	1
Q13643	9.03796e-20	6.46826	8.18132	tumor/stroma	-1.71305	5.80399e-19	1	1
Q13885	7.98613e-12	6.17615	7.51468	tumor/stroma	-1.33853	2.01668e-11	1	1
Q14112	1.14496e-22	4.95315	7.02671	tumor/stroma	-2.07355	1.769e-21	0.985507	1
Q14192	1.22424e-17	5.83623	7.53564	tumor/stroma	-1.6994	5.58126e-17	1	1
Q14195	7.31422e-19	5.59506	7.5931	tumor/stroma	-1.99805	3.95943e-18	1	1
Q14315	7.18924e-22	5.34793	7.17188	tumor/stroma	-1.82395	8.00898e-21	1	1
Q14624	8.88826e-23	4.81683	7.134	tumor/stroma	-2.31717	1.45967e-21	1	1
Q15113	2.0909e-23	4.64733	7.84969	tumor/stroma	-3.20235	5.55646e-22	1	1
Q15417	4.1866e-21	5.67212	7.61327	tumor/stroma	-1.94115	3.64234e-20	1	1
Q15555	3.93949e-15	3.55699	4.86282	tumor/stroma	-1.30583	1.33471e-14	0.913043	1
Q15746	2.27799e-23	5.01497	6.93222	tumor/stroma	-1.91725	5.7604e-22	1	1
Q16270	1.66507e-16	4.78697	6.33438	tumor/stroma	-1.54742	6.5351e-16	0.985507	1
Q16363	1.19535e-20	4.57371	6.46549	tumor/stroma	-1.89178	9.30402e-20	0.971014	1
Q16555	1.14531e-23	5.50868	7.27093	tumor/stroma	-1.76225	4.16415e-22	1	1
Q16610	1.00626e-23	4.81109	6.9563	tumor/stroma	-2.14521	3.95362e-22	0.985507	1
Q16658	5.02408e-18	6.6329	8.19903	tumor/stroma	-1.56613	2.41235e-17	1	1
Q32P28	1.36743e-17	4.92054	6.27476	tumor/stroma	-1.35421	6.19154e-17	1	1
Q53TN4	1.22424e-17	5.95967	7.96604	tumor/stroma	-2.00638	5.58126e-17	1	1
Q63ZY3	2.18246e-23	4.63598	6.41309	tumor/stroma	-1.7771	5.69622e-22	1	1
Q6EMK4	4.67838e-15	4.75945	6.01394	tumor/stroma	-1.25449	1.57456e-14	0.956522	1
Q6NZI2	2.17766e-20	4.45379	6.66877	tumor/stroma	-2.21499	1.59e-19	0.971014	1
Q6PCB0	6.805e-21	4.07894	5.9214	tumor/stroma	-1.84245	5.67705e-20	0.985507	1
Q6UX71	2.37276e-18	5.56578	6.62035	tumor/stroma	-1.05457	1.19094e-17	0.971014	1
Q70UQ0	1.08585e-14	5.19631	6.36228	tumor/stroma	-1.16598	3.51434e-14	1	1
Q8IWE2	8.52264e-19	4.90684	5.96113	tumor/stroma	-1.05429	4.56289e-18	1	1
Q8N3V7	1.33839e-16	4.28358	5.51521	tumor/stroma	-1.23163	5.3477e-16	0.927536	0.971014
Q8TED1	2.55982e-13	5.18299	6.50546	tumor/stroma	-1.32248	7.22285e-13	0.971014	1
Q8WUH6	6.82008e-16	4.82345	6.07219	tumor/stroma	-1.24874	2.50458e-15	1	1
Q8WUP2	1.31784e-17	5.34365	6.50874	tumor/stroma	-1.1651	5.98607e-17	0.971014	1
Q8WX93	7.19379e-23	4.94771	7.77143	tumor/stroma	-2.82372	1.23409e-21	1	1
Q92626	3.00437e-22	4.63549	6.29389	tumor/stroma	-1.65841	3.9207e-21	1	1
Q92791	7.72425e-20	4.48375	6.69905	tumor/stroma	-2.2153	5.0566e-19	0.971014	1
Q93052	2.28776e-15	4.88551	5.98666	tumor/stroma	-1.10115	7.93119e-15	1	1
Q96AC1	8.13832e-22	4.82485	6.10749	tumor/stroma	-1.28264	8.94359e-21	1	1
Q96EM0	4.0781e-18	4.32406	5.6005	tumor/stroma	-1.27644	1.98685e-17	0.927536	0.985507
Q96HC4	9.59906e-22	4.41861	6.46572	tumor/stroma	-2.04712	1.01373e-20	1	1
Q96JY6	3.26439e-22	4.90549	6.70118	tumor/stroma	-1.79569	4.17977e-21	0.956522	1
Q96MM6	1.51506e-20	4.65045	6.21601	tumor/stroma	-1.56556	1.14618e-19	0.913043	1
Q96RF0	1.05064e-23	5.12263	6.74625	tumor/stroma	-1.62361	4.01995e-22	0.985507	1
Q96S97	9.67176e-23	5.05688	6.90727	tumor/stroma	-1.85039	1.55003e-21	1	1
Q99439	3.85806e-22	5.3672	7.84944	tumor/stroma	-2.48225	4.76262e-21	1	1
Q99536	4.70604e-23	5.55761	7.22046	tumor/stroma	-1.66285	9.27001e-22	1	1
Q9BS40	8.52041e-23	5.60535	7.81232	tumor/stroma	-2.20696	1.41195e-21	1	1
Q9BUF5	2.05084e-19	6.02029	7.27948	tumor/stroma	-1.25919	1.23152e-18	1	1
Q9BUT1	1.3188e-15	5.07304	6.30698	tumor/stroma	-1.23393	4.71054e-15	0.956522	1
Q9BWM7	7.99652e-21	5.01146	6.35444	tumor/stroma	-1.34299	6.52945e-20	1	1
Q9BX66	1.44155e-16	4.27899	5.6806	tumor/stroma	-1.40161	5.71896e-16	0.956522	0.971014
Q9BXX0	4.81541e-20	4.87166	6.23386	tumor/stroma	-1.3622	3.27663e-19	0.985507	1
Q9H4G4	7.44834e-13	5.55715	6.75712	tumor/stroma	-1.19997	2.03106e-12	1	1
Q9H8H3	7.84932e-17	4.30225	5.65831	tumor/stroma	-1.35606	3.23718e-16	0.956522	1
Q9HBI1	2.53284e-14	4.17566	5.34211	tumor/stroma	-1.16645	7.90014e-14	0.985507	0.985507
Q9HBL0	5.54265e-15	4.94859	5.96426	tumor/stroma	-1.01567	1.85126e-14	1	1
Q9HCB6	8.68237e-10	6.27019	7.35016	tumor/stroma	-1.07997	1.85204e-09	1	1
Q9NR12	3.00437e-22	4.62747	7.00552	tumor/stroma	-2.37806	3.9207e-21	1	1
Q9NVA2	2.70332e-23	5.13175	6.42381	tumor/stroma	-1.29206	6.41423e-22	1	1
Q9NVD7	1.75555e-19	5.5241	6.60601	tumor/stroma	-1.08191	1.06735e-18	1	1
Q9NY15	2.24198e-22	4.65051	6.27826	tumor/stroma	-1.62775	3.08011e-21	0.971014	1
Q9NYL4	1.07405e-11	6.09155	7.1795	tumor/stroma	-1.08795	2.67523e-11	1	1
Q9NZN4	1.91881e-23	4.43902	6.5835	tumor/stroma	-2.14448	5.25254e-22	0.971014	1
Q9NZU5	1.44477e-19	5.08398	6.73105	tumor/stroma	-1.64707	8.95622e-19	0.971014	1
Q9UBG0	9.59804e-22	4.43689	6.63426	tumor/stroma	-2.19737	1.01373e-20	0.971014	1
Q9UBI6	1.32663e-14	5.21754	6.42632	tumor/stroma	-1.20879	4.26372e-14	0.971014	1
Q9UHB6	3.70072e-22	4.76957	6.05073	tumor/stroma	-1.28116	4.61516e-21	1	1
Q9ULV4	3.3924e-19	5.1519	6.30209	tumor/stroma	-1.15019	1.95056e-18	1	1
Q9Y2J2	3.58764e-18	4.29428	5.52771	tumor/stroma	-1.23343	1.76556e-17	0.971014	1
Q9Y2S2	6.05148e-18	4.74568	6.07827	tumor/stroma	-1.33259	2.87643e-17	0.971014	0.985507
Q9Y680	9.99882e-22	4.43391	6.22905	tumor/stroma	-1.79514	1.05032e-20	0.956522	1
Q9Y6U3	2.66128e-14	4.43369	5.51773	tumor/stroma	-1.08405	8.27657e-14	0.971014	1

## Sheet: DEP-cp
proteins	pvalue	mean1	mean2	case_control	log2fc	fdr	Source
A0A0B4J2D9	2.24899e-05	3.9612	6.23779	s/i	-2.2766	0.000364019	CP-i_stroma
A0A0C4DH35	0.00013451	1.25416	3.30422	s/i	-2.05006	0.00146866	CP-i_stroma
A0A0C4DH55	2.24058e-06	1.15461	3.29855	s/i	-2.14395	6.18528e-05	CP-i_stroma
A0M8Q6	3.03961e-06	4.47912	5.98221	s/i	-1.50309	7.80125e-05	CP-i_stroma
O00584	6.17991e-05	4.06348	5.25831	s/i	-1.19483	0.000809166	CP-i_stroma
O14949	0.000337043	4.56156	5.64419	s/i	-1.08263	0.0030452	CP-i_stroma
O75882	7.55818e-05	3.09054	4.88245	s/i	-1.79191	0.000949119	CP-i_stroma
O76070	2.66062e-14	4.82328	6.30337	s/i	-1.48008	8.56986e-11	CP-i_stroma
O95848	3.67019e-07	4.61756	5.97676	s/i	-1.35921	1.56578e-05	CP-i_stroma
P00739	2.34309e-05	3.20476	5.09966	s/i	-1.8949	0.000374545	CP-i_stroma
P01597	0.00152272	3.71279	5.54926	s/i	-1.83647	0.00985863	CP-i_stroma
P01833	0.000805559	4.84793	5.95374	s/i	-1.10581	0.0060624	CP-i_stroma
P01861	2.07559e-05	6.16228	7.25226	s/i	-1.08998	0.000342032	CP-i_stroma
P02654	1.07654e-07	5.78688	7.11716	s/i	-1.33028	5.92009e-06	CP-i_stroma
P02656	0.000953404	6.44787	7.53855	s/i	-1.09067	0.00687699	CP-i_stroma
P05543	8.71801e-07	3.84875	5.37831	s/i	-1.52956	3.01943e-05	CP-i_stroma
P08697	7.86936e-07	6.02785	7.6533	s/i	-1.62546	2.77683e-05	CP-i_stroma
P09326	7.73725e-05	3.02341	4.94512	s/i	-1.92171	0.000962227	CP-i_stroma
P10643	1.35216e-10	5.54362	6.95326	s/i	-1.40964	5.44413e-08	CP-i_stroma
P15941	0.00022205	3.97224	4.99142	s/i	-1.01918	0.00218056	CP-i_stroma
P19652	6.03622e-08	6.65205	8.04887	s/i	-1.39683	3.85003e-06	CP-i_stroma
P23083	1.22214e-06	3.44921	6.14157	s/i	-2.69236	3.89753e-05	CP-i_stroma
P26022	0.00027545	4.02794	5.31164	s/i	-1.2837	0.00258782	CP-i_stroma
P28827	0.000664667	3.25561	4.37814	s/i	-1.12253	0.00522806	CP-i_stroma
P31431	5.84328e-05	4.3268	5.9587	s/i	-1.6319	0.000769784	CP-i_stroma
P43251	9.07084e-06	4.00139	5.60628	s/i	-1.60489	0.000177074	CP-i_stroma
P43652	2.2667e-08	3.87039	6.10191	s/i	-2.23152	1.89638e-06	CP-i_stroma
P50895	1.88243e-10	6.4366	7.69906	s/i	-1.26246	6.0633e-08	CP-i_stroma
P51553	1.51515e-05	3.3272	4.98791	s/i	-1.6607	0.000266302	CP-i_stroma
P52758	2.60151e-09	4.34968	5.83503	s/i	-1.48535	3.49145e-07	CP-i_stroma
P80188	9.56196e-05	4.09627	5.18401	s/i	-1.08773	0.0011344	CP-i_stroma
P80748	6.89155e-08	2.07869	4.63774	s/i	-2.55905	4.18824e-06	CP-i_stroma
Q13421	2.38038e-08	5.5115	6.84985	s/i	-1.33836	1.96595e-06	CP-i_stroma
Q15847	1.15833e-06	4.21691	5.8299	s/i	-1.61299	3.73572e-05	CP-i_stroma
Q16651	8.8697e-06	2.03819	3.96695	s/i	-1.92876	0.000173674	CP-i_stroma
Q4VC31	1.76552e-05	3.11642	4.2191	s/i	-1.10268	0.000300886	CP-i_stroma
Q5IJ48	0.000128355	1.41885	2.53771	s/i	-1.11886	0.00142317	CP-i_stroma
Q6YP21	1.05628e-07	3.67894	5.29742	s/i	-1.61847	5.86601e-06	CP-i_stroma
Q8N4P3	0.000177815	2.74525	3.99037	s/i	-1.24512	0.00184458	CP-i_stroma
Q92729	2.47239e-10	2.31139	5.21656	s/i	-2.90517	7.03106e-08	CP-i_stroma
Q92874	8.76594e-06	2.47551	5.25847	s/i	-2.78296	0.000172165	CP-i_stroma
Q96NY8	4.05465e-07	5.05686	6.4125	s/i	-1.35565	1.70719e-05	CP-i_stroma
Q99538	0.00134542	2.27307	3.78883	s/i	-1.51576	0.00905661	CP-i_stroma
Q9H0W9	4.6608e-07	4.54649	5.56235	s/i	-1.01586	1.86009e-05	CP-i_stroma
Q9HCU4	0.000550253	2.10636	3.36954	s/i	-1.26317	0.00453871	CP-i_stroma
Q9NPR2	5.09285e-10	2.00092	4.84005	s/i	-2.83914	1.21512e-07	CP-i_stroma
Q9NZP8	0.000130648	2.94493	5.10382	s/i	-2.15889	0.00143869	CP-i_stroma
Q9UGT4	6.97761e-06	3.70953	5.90374	s/i	-2.19421	0.000145468	CP-i_stroma
Q9Y2P4	2.7735e-06	4.22436	5.61427	s/i	-1.38991	7.17545e-05	CP-i_stroma
P04180	1.63826e-05	4.35969	5.84941	s/i	-1.48972	0.000283701	CP-i_stroma
P0DJI9	2.11501e-05	3.20585	5.5827	s/i	-2.37685	0.000346689	CP-i_stroma
P41222	1.45723e-05	4.02713	5.4171	s/i	-1.38997	0.000259323	CP-i_stroma
P22792	5.62244e-05	4.55409	5.93131	s/i	-1.37722	0.000749892	CP-i_stroma
O43895	2.94189e-07	2.74658	5.60035	s/i	-2.85378	1.32529e-05	CP-i_stroma
P10451	4.65892e-11	2.12368	5.44562	s/i	-3.32194	2.30868e-08	CP-i_stroma
Q8NHS3	1.26221e-05	2.76297	6.0946	s/i	-3.33163	0.000234328	CP-i_stroma
Q9C0C4	0.000781152	4.07012	5.76224	s/i	-1.69212	0.00592718	CP-i_stroma
P01704	8.83106e-08	2.73269	5.72249	s/i	-2.9898	5.01689e-06	CP-i_stroma
P80108	0.000373244	3.58685	5.18059	s/i	-1.59373	0.00332564	CP-i_stroma
A0A075B6J2	0.000789211	4.12716	5.61543	s/i	-1.48828	0.00598129	CP-i_stroma
P01715	0.000818144	1.57607	3.12461	s/i	-1.54854	0.00611329	CP-i_stroma
A0A075B6H9	2.75417e-05	8.71736	5.89473	s/i	2.82263	0.000425476	CP-s_stroma
A0A0A0MRZ8	2.20214e-10	9.10967	4.79347	s/i	4.3162	6.75533e-08	CP-s_stroma
A5D8V6	0.000612759	4.85092	3.37008	s/i	1.48084	0.00494042	CP-s_stroma
O00423	0.000287248	4.94491	3.22709	s/i	1.71782	0.00268492	CP-s_stroma
O00469	1.69484e-06	6.74098	5.46331	s/i	1.27768	4.98837e-05	CP-s_stroma
O14545	1.08131e-05	5.40331	3.29846	s/i	2.10485	0.000205481	CP-s_stroma
O14656	2.12753e-06	5.28919	3.96722	s/i	1.32197	6.03768e-05	CP-s_stroma
O15061	0.000311919	6.4375	4.79481	s/i	1.64269	0.00287054	CP-s_stroma
O15162	0.000183056	2.79964	1.43472	s/i	1.36493	0.00189149	CP-s_stroma
O15460	0.001163	6.13619	5.1248	s/i	1.01139	0.00807331	CP-s_stroma
O15530	0.00045342	3.97164	2.80182	s/i	1.16982	0.00386878	CP-s_stroma
O43251	7.3742e-06	5.53624	3.99154	s/i	1.54469	0.000152692	CP-s_stroma
O43293	1.05166e-08	6.54896	4.81399	s/i	1.73497	1.03584e-06	CP-s_stroma
O43294	2.51329e-09	7.9056	6.60444	s/i	1.30116	3.44481e-07	CP-s_stroma
O43318	4.96458e-05	3.82507	2.49667	s/i	1.32839	0.000680465	CP-s_stroma
O43353	0.00127712	3.66341	2.32127	s/i	1.34214	0.00866937	CP-s_stroma
O75147	0.00124275	3.87879	2.55383	s/i	1.32496	0.0084897	CP-s_stroma
O75506	0.000108349	5.87147	4.45498	s/i	1.4165	0.00124417	CP-s_stroma
O75530	0.000395337	2.44478	1.2308	s/i	1.21399	0.0034935	CP-s_stroma
O76054	0.000778529	4.01436	2.60015	s/i	1.41421	0.00591425	CP-s_stroma
O95183	6.02356e-10	5.53061	2.67524	s/i	2.85537	1.33806e-07	CP-s_stroma
O95239	2.40876e-06	3.7469	1.75752	s/i	1.98938	6.46552e-05	CP-s_stroma
O95999	8.88072e-07	4.06478	2.23755	s/i	1.82723	3.05934e-05	CP-s_stroma
P00915	4.09314e-07	6.98904	5.45291	s/i	1.53613	1.71221e-05	CP-s_stroma
P01591	3.82658e-11	8.62941	4.45187	s/i	4.17753	2.05423e-08	CP-s_stroma
P01764	7.65152e-05	8.11935	5.55804	s/i	2.56131	0.000958971	CP-s_stroma
P01871	2.51031e-10	8.40351	4.47328	s/i	3.93023	7.03106e-08	CP-s_stroma
P01876	3.20145e-06	7.31684	4.53059	s/i	2.78624	8.05616e-05	CP-s_stroma
P01877	7.66142e-12	8.97755	4.68364	s/i	4.29391	6.16936e-09	CP-s_stroma
P02743	4.50243e-05	8.51121	7.23154	s/i	1.27967	0.000626989	CP-s_stroma
P04183	0.00135719	2.50963	1.29093	s/i	1.2187	0.00910832	CP-s_stroma
P07951	5.6148e-11	8.70722	7.55655	s/i	1.15067	2.58361e-08	CP-s_stroma
P09493	3.29326e-09	8.36954	7.199	s/i	1.17054	4.07985e-07	CP-s_stroma
P0CG12	0.000449049	4.74559	3.23649	s/i	1.5091	0.00384166	CP-s_stroma
P0DTE7	0.000303585	3.88322	2.2741	s/i	1.60912	0.00280588	CP-s_stroma
P10746	0.000491169	3.41878	1.81017	s/i	1.60861	0.00411993	CP-s_stroma
P11908	0.000144058	4.84713	3.75356	s/i	1.09358	0.00155188	CP-s_stroma
P12107	0.000588977	7.33593	5.89274	s/i	1.44319	0.00479899	CP-s_stroma
P12829	0.000892054	5.07409	3.9554	s/i	1.11868	0.00653024	CP-s_stroma
P16157	0.000153339	4.81638	3.06243	s/i	1.75396	0.00163005	CP-s_stroma
P17568	8.87576e-05	3.79901	1.96113	s/i	1.83788	0.00106675	CP-s_stroma
P17661	1.92723e-11	7.40777	6.3207	s/i	1.08707	1.24152e-08	CP-s_stroma
P21333	1.73357e-10	8.65431	7.60829	s/i	1.04602	6.0633e-08	CP-s_stroma
P21397	0.000156239	5.44108	4.04504	s/i	1.39604	0.00164729	CP-s_stroma
P23142	1.39225e-07	8.92624	7.4402	s/i	1.48604	7.29175e-06	CP-s_stroma
P24347	1.36728e-05	5.57677	3.06371	s/i	2.51306	0.000246034	CP-s_stroma
P24844	1.59044e-08	8.3337	7.33239	s/i	1.00131	1.423e-06	CP-s_stroma
P29536	0.00013567	7.0725	5.78546	s/i	1.28704	0.00147805	CP-s_stroma
P30622	7.15421e-08	5.31018	3.84257	s/i	1.46761	4.30724e-06	CP-s_stroma
P31350	1.77396e-06	5.20372	3.36675	s/i	1.83697	5.19449e-05	CP-s_stroma
P35612	0.00023003	5.46019	3.68127	s/i	1.77892	0.00224523	CP-s_stroma
P39880	3.07431e-06	3.4485	1.65758	s/i	1.79091	7.82794e-05	CP-s_stroma
P40261	0.000647029	7.97568	6.92294	s/i	1.05273	0.00513003	CP-s_stroma
P40424	0.00117848	4.68711	3.3774	s/i	1.3097	0.0081457	CP-s_stroma
P41214	4.43324e-06	4.26437	2.6381	s/i	1.62627	0.000103101	CP-s_stroma
P49961	0.000332356	6.76426	5.50292	s/i	1.26135	0.00301926	CP-s_stroma
P50542	0.000734522	4.68144	3.47465	s/i	1.2068	0.00566682	CP-s_stroma
P50749	4.66287e-07	5.33996	4.09862	s/i	1.24134	1.86009e-05	CP-s_stroma
P51532	0.000818965	4.9978	3.79667	s/i	1.20113	0.00611329	CP-s_stroma
P52292	7.93217e-05	4.85372	3.55527	s/i	1.29844	0.000980787	CP-s_stroma
P52735	1.51325e-05	4.54973	2.88112	s/i	1.66861	0.000266302	CP-s_stroma
P53814	3.66929e-06	6.44661	5.44124	s/i	1.00537	8.77145e-05	CP-s_stroma
P54105	9.66105e-05	5.55247	4.29117	s/i	1.26129	0.00114405	CP-s_stroma
P54687	3.35386e-06	7.02963	5.68237	s/i	1.34725	8.31166e-05	CP-s_stroma
P54753	2.20246e-07	4.32924	2.15142	s/i	2.17782	1.07487e-05	CP-s_stroma
P54760	0.000438288	4.10578	2.63805	s/i	1.46773	0.00378987	CP-s_stroma
P56945	7.33516e-08	4.98062	3.52769	s/i	1.45293	4.37529e-06	CP-s_stroma
P61077	0.000541977	6.30815	3.73335	s/i	2.57479	0.00448192	CP-s_stroma
P61244	3.43786e-06	5.39297	3.94341	s/i	1.44956	8.47188e-05	CP-s_stroma
P61764	3.7447e-06	5.8726	4.54646	s/i	1.32614	8.86889e-05	CP-s_stroma
P68133	6.4771e-08	7.32328	6.30419	s/i	1.01909	4.01207e-06	CP-s_stroma
P69905	3.33231e-05	7.54739	6.34701	s/i	1.20038	0.000495065	CP-s_stroma
P79483	0.000124651	5.1037	3.58324	s/i	1.52046	0.00139168	CP-s_stroma
P82094	0.00123206	4.58765	3.41599	s/i	1.17166	0.00843366	CP-s_stroma
P82914	0.00119954	4.4387	3.12724	s/i	1.31147	0.008247	CP-s_stroma
P83110	6.41731e-07	6.07207	3.94984	s/i	2.12223	2.40351e-05	CP-s_stroma
Q01968	9.47621e-05	5.17246	3.70469	s/i	1.46777	0.0011263	CP-s_stroma
Q05682	8.80941e-09	8.33728	7.26366	s/i	1.07362	9.65707e-07	CP-s_stroma
Q12899	3.15275e-06	4.66071	2.69852	s/i	1.96219	7.97117e-05	CP-s_stroma
Q12979	4.88055e-06	5.92337	4.4648	s/i	1.45856	0.000111491	CP-s_stroma
Q13325	1.13156e-05	5.31338	4.15086	s/i	1.16252	0.000212523	CP-s_stroma
Q13546	8.01475e-06	4.9492	3.10527	s/i	1.84393	0.000162362	CP-s_stroma
Q13636	3.04741e-05	5.78324	4.49724	s/i	1.28599	0.000460831	CP-s_stroma
Q13683	0.000162826	4.20495	2.24695	s/i	1.958	0.00170004	CP-s_stroma
Q13885	1.44852e-06	8.16292	7.12596	s/i	1.03696	4.44351e-05	CP-s_stroma
Q14194	0.000902672	6.9415	5.51515	s/i	1.42635	0.00659299	CP-s_stroma
Q14241	5.23158e-05	4.24434	2.3839	s/i	1.86044	0.000705059	CP-s_stroma
Q14331	1.30496e-05	4.47935	2.76372	s/i	1.71564	0.000240049	CP-s_stroma
Q14BN4	3.11289e-10	6.49299	4.64151	s/i	1.85147	8.02128e-08	CP-s_stroma
Q15417	4.41075e-06	8.0649	7.02488	s/i	1.04003	0.000102949	CP-s_stroma
Q15532	7.39521e-06	4.98217	3.32081	s/i	1.66136	0.000152692	CP-s_stroma
Q15651	0.000397306	4.2398	2.71805	s/i	1.52174	0.00350609	CP-s_stroma
Q15714	4.12224e-06	5.21272	3.8701	s/i	1.34262	9.69178e-05	CP-s_stroma
Q15746	1.0479e-11	7.67144	6.59954	s/i	1.0719	7.50062e-09	CP-s_stroma
Q15750	5.25078e-05	6.00338	4.57299	s/i	1.43039	0.000706169	CP-s_stroma
Q16647	6.91109e-06	8.35063	7.14055	s/i	1.21008	0.000144549	CP-s_stroma
Q4L180	1.65135e-08	6.67505	5.576	s/i	1.09905	1.43873e-06	CP-s_stroma
Q53GG5	1.35932e-06	7.9318	6.41174	s/i	1.52006	4.23132e-05	CP-s_stroma
Q587I9	4.52545e-05	3.9831	2.18193	s/i	1.80117	0.000628297	CP-s_stroma
Q5JSL3	0.00150518	5.8101	4.72252	s/i	1.08758	0.00979432	CP-s_stroma
Q5JTD0	8.77195e-05	5.08169	3.83509	s/i	1.2466	0.00105899	CP-s_stroma
Q5T764	4.26765e-05	7.84255	6.83407	s/i	1.00849	0.000602925	CP-s_stroma
Q5TCZ1	0.000324769	3.95837	2.80188	s/i	1.1565	0.00296368	CP-s_stroma
Q5TGY1	2.36549e-05	3.63553	1.99933	s/i	1.6362	0.00037719	CP-s_stroma
Q5TGY3	0.000642569	3.70407	2.28473	s/i	1.41934	0.0051294	CP-s_stroma
Q5VWJ9	0.00131089	4.4486	3.0774	s/i	1.3712	0.00886121	CP-s_stroma
Q5VWQ8	0.00013852	4.2278	2.51506	s/i	1.71274	0.00149722	CP-s_stroma
Q69YQ0	1.09686e-05	4.99889	3.8944	s/i	1.10448	0.000207823	CP-s_stroma
Q6DKJ4	7.5721e-09	6.02847	4.59079	s/i	1.43768	8.5578e-07	CP-s_stroma
Q6NW29	4.0923e-08	5.55001	4.04737	s/i	1.50263	2.96209e-06	CP-s_stroma
Q6UW63	0.00153999	3.93344	2.60683	s/i	1.3266	0.00995049	CP-s_stroma
Q6ZRV2	0.000466374	4.62337	2.64232	s/i	1.98105	0.00395834	CP-s_stroma
Q6ZSJ8	8.76594e-06	3.85787	1.78747	s/i	2.07039	0.000172165	CP-s_stroma
Q6ZU35	5.78648e-05	3.89234	1.95022	s/i	1.94212	0.000763863	CP-s_stroma
Q6ZXV5	3.29454e-07	6.76344	4.94948	s/i	1.81396	1.44377e-05	CP-s_stroma
Q71SY5	0.000204783	3.06677	1.82459	s/i	1.24218	0.00205805	CP-s_stroma
Q7LG56	3.67558e-06	5.40059	4.08492	s/i	1.31567	8.77145e-05	CP-s_stroma
Q7Z2Z2	0.000981467	4.2873	3.0326	s/i	1.25471	0.00703293	CP-s_stroma
Q7Z417	0.000608133	4.41048	3.33212	s/i	1.07836	0.00490926	CP-s_stroma
Q7Z7H8	4.74544e-05	5.94144	3.41774	s/i	2.5237	0.000656012	CP-s_stroma
Q86UK7	0.000398655	4.1993	2.93712	s/i	1.26218	0.00351318	CP-s_stroma
Q86X02	0.000997675	3.55752	2.13332	s/i	1.4242	0.00712142	CP-s_stroma
Q86Y79	0.000888067	3.51494	1.93386	s/i	1.58108	0.00651587	CP-s_stroma
Q8IUF8	0.00109648	3.6221	2.4113	s/i	1.2108	0.00766944	CP-s_stroma
Q8IVL6	5.95052e-06	6.83571	5.67328	s/i	1.16244	0.000129068	CP-s_stroma
Q8IWU6	8.39664e-05	5.95818	4.72088	s/i	1.2373	0.00102445	CP-s_stroma
Q8IXB1	0.000586984	5.56603	4.51304	s/i	1.05298	0.00479259	CP-s_stroma
Q8IZ52	1.22828e-05	5.86216	4.43929	s/i	1.42287	0.00022935	CP-s_stroma
Q8N556	0.000219031	5.28143	4.13617	s/i	1.14526	0.0021608	CP-s_stroma
Q8N6T3	2.06439e-05	5.79786	4.72233	s/i	1.07553	0.000341872	CP-s_stroma
Q8NEZ2	0.000164115	3.24474	1.96791	s/i	1.27683	0.00171072	CP-s_stroma
Q8NFI3	0.00108078	4.70914	3.53389	s/i	1.17526	0.00756779	CP-s_stroma
Q8NHV4	0.000455672	4.04104	2.77105	s/i	1.26998	0.00387261	CP-s_stroma
Q8TBN0	1.0247e-06	5.78086	4.04422	s/i	1.73665	3.35083e-05	CP-s_stroma
Q8TD16	7.68557e-06	4.901	3.79507	s/i	1.10593	0.000156679	CP-s_stroma
Q8WUT4	0.000861114	3.50285	1.69113	s/i	1.81173	0.00633977	CP-s_stroma
Q92620	8.25173e-05	4.5061	3.36961	s/i	1.13649	0.00100868	CP-s_stroma
Q92643	1.66749e-05	4.7174	3.33592	s/i	1.38148	0.000286453	CP-s_stroma
Q93062	2.0589e-06	5.94979	4.8115	s/i	1.13829	5.86877e-05	CP-s_stroma
Q96A49	0.00119145	3.84483	2.75088	s/i	1.09396	0.00820891	CP-s_stroma
Q96A57	0.000111145	6.00185	4.37966	s/i	1.62218	0.00126501	CP-s_stroma
Q96BY6	2.73252e-05	5.5015	4.44376	s/i	1.05774	0.000425454	CP-s_stroma
Q96EB6	0.000176403	3.14315	1.7011	s/i	1.44206	0.00183288	CP-s_stroma
Q96EL3	0.000541977	4.47422	2.63193	s/i	1.84229	0.00448192	CP-s_stroma
Q96FF9	0.000213378	2.94228	1.47693	s/i	1.46534	0.00212326	CP-s_stroma
Q96GA7	4.71654e-08	5.91852	4.32773	s/i	1.59079	3.3026e-06	CP-s_stroma
Q96GD0	5.50416e-06	6.09898	4.6884	s/i	1.41059	0.000121848	CP-s_stroma
Q96GS4	0.000275574	3.61774	2.41753	s/i	1.20021	0.00258782	CP-s_stroma
Q96HQ2	0.000451776	4.20572	2.5899	s/i	1.61582	0.00385987	CP-s_stroma
Q96IZ0	1.28062e-12	6.33272	5.01107	s/i	1.32165	1.64996e-09	CP-s_stroma
Q96PE2	0.000100424	5.14637	4.09279	s/i	1.05358	0.0011741	CP-s_stroma
Q96PU5	6.8205e-08	4.89496	3.55333	s/i	1.34163	4.18454e-06	CP-s_stroma
Q96RN5	0.000845556	4.70851	3.45738	s/i	1.25113	0.006261	CP-s_stroma
Q96SL4	5.62244e-05	5.02103	3.24433	s/i	1.77669	0.000749892	CP-s_stroma
Q96T58	0.000293584	4.19304	2.90387	s/i	1.28917	0.0027291	CP-s_stroma
Q99439	9.49173e-09	8.65989	7.45712	s/i	1.20277	9.70567e-07	CP-s_stroma
Q99622	8.65163e-05	5.49782	4.39359	s/i	1.10423	0.00104763	CP-s_stroma
Q99633	0.00112637	3.13923	1.85914	s/i	1.2801	0.00785291	CP-s_stroma
Q99674	0.000162654	4.13623	2.49766	s/i	1.63857	0.00170004	CP-s_stroma
Q99700	3.70011e-06	4.47351	2.46839	s/i	2.00512	8.79562e-05	CP-s_stroma
Q99811	0.000448914	5.17407	3.09202	s/i	2.08205	0.00384166	CP-s_stroma
Q9BPX3	2.84749e-05	2.98464	1.55011	s/i	1.43454	0.000437792	CP-s_stroma
Q9BR61	0.000879778	2.47514	1.41003	s/i	1.06511	0.00646241	CP-s_stroma
Q9BRJ2	0.000732974	5.15822	3.35907	s/i	1.79914	0.00566165	CP-s_stroma
Q9BTC0	0.000416562	5.24155	4.04681	s/i	1.19474	0.00363617	CP-s_stroma
Q9BTE1	0.000828188	4.24204	3.0891	s/i	1.15293	0.00616785	CP-s_stroma
Q9BY89	1.94759e-07	3.83465	2.01198	s/i	1.82267	9.86061e-06	CP-s_stroma
Q9BZG1	0.000510749	5.75772	4.68217	s/i	1.07555	0.00425646	CP-s_stroma
Q9GZS1	0.00139508	3.58425	2.41675	s/i	1.1675	0.00926507	CP-s_stroma
Q9GZU8	3.80713e-05	3.65331	2.00196	s/i	1.65135	0.000555164	CP-s_stroma
Q9H0W5	0.000102768	4.24893	2.86021	s/i	1.38871	0.001195	CP-s_stroma
Q9H1H9	2.83724e-05	4.63124	3.07823	s/i	1.55301	0.000437261	CP-s_stroma
Q9H3Q1	0.000250684	4.53527	3.16787	s/i	1.36739	0.00240671	CP-s_stroma
Q9H425	1.64141e-06	6.62928	5.61222	s/i	1.01705	4.90107e-05	CP-s_stroma
Q9H446	1.54625e-05	6.05897	4.9708	s/i	1.08817	0.000270678	CP-s_stroma
Q9H4L5	8.47221e-05	4.95395	3.41854	s/i	1.5354	0.00103172	CP-s_stroma
Q9H6S3	1.03184e-05	5.49981	4.41728	s/i	1.08253	0.000198421	CP-s_stroma
Q9H6W3	3.41953e-05	4.63298	3.24559	s/i	1.38739	0.000506405	CP-s_stroma
Q9H7L9	0.00051767	4.48328	3.13916	s/i	1.34412	0.00430856	CP-s_stroma
Q9HBL8	0.000260296	4.83457	3.74938	s/i	1.08519	0.0024732	CP-s_stroma
Q9HC52	0.000774744	4.62517	3.01676	s/i	1.60842	0.00589941	CP-s_stroma
Q9HD26	2.45421e-06	5.51706	4.4168	s/i	1.10026	6.48385e-05	CP-s_stroma
Q9NQ88	2.53389e-05	4.84979	3.71071	s/i	1.13908	0.000399104	CP-s_stroma
Q9NR12	1.02422e-09	7.73324	6.71278	s/i	1.02047	1.88515e-07	CP-s_stroma
Q9NRL3	6.73622e-05	4.68144	3.4087	s/i	1.27274	0.000861792	CP-s_stroma
Q9NTG7	0.000795772	5.40815	3.50307	s/i	1.90507	0.00599859	CP-s_stroma
Q9NVH0	0.00117627	4.33117	2.96609	s/i	1.36508	0.00813912	CP-s_stroma
Q9NWY4	5.78384e-06	5.01652	3.62929	s/i	1.38722	0.000125877	CP-s_stroma
Q9NZ43	0.000316711	4.91494	3.55397	s/i	1.36096	0.0029022	CP-s_stroma
Q9NZJ6	0.000629687	2.62493	1.46553	s/i	1.1594	0.00505161	CP-s_stroma
Q9NZM1	2.98542e-15	6.67139	5.65532	s/i	1.01607	1.92321e-11	CP-s_stroma
Q9NZN8	0.00138707	4.36562	3.30797	s/i	1.05765	0.00925227	CP-s_stroma
Q9P013	4.94359e-06	5.17496	3.74268	s/i	1.43228	0.000112532	CP-s_stroma
Q9P289	1.4888e-06	5.61182	4.42554	s/i	1.18628	4.54542e-05	CP-s_stroma
Q9P2B4	0.000380075	4.90858	3.61571	s/i	1.29287	0.00337716	CP-s_stroma
Q9UBS8	0.000932915	3.27791	2.1292	s/i	1.14871	0.00676163	CP-s_stroma
Q9UBU6	5.40352e-05	5.03072	3.65794	s/i	1.37278	0.000725198	CP-s_stroma
Q9UDY8	4.56305e-07	4.04567	2.01585	s/i	2.02983	1.86009e-05	CP-s_stroma
Q9UH17	0.00031572	2.55727	1.33265	s/i	1.22462	0.00289725	CP-s_stroma
Q9UHY1	2.32525e-05	5.14617	3.96985	s/i	1.17632	0.000372619	CP-s_stroma
Q9UI26	5.18417e-06	3.76266	2.67193	s/i	1.09073	0.000116364	CP-s_stroma
Q9UI30	0.00149601	4.64086	3.60004	s/i	1.04082	0.00974445	CP-s_stroma
Q9UJ41	0.000598442	4.17944	3.04459	s/i	1.13485	0.0048615	CP-s_stroma
Q9UKN8	0.00132198	4.22005	2.97244	s/i	1.24761	0.00892686	CP-s_stroma
Q9UKX5	4.36297e-07	7.23341	6.14977	s/i	1.08363	1.79672e-05	CP-s_stroma
Q9UN81	3.3232e-05	2.90818	1.58711	s/i	1.32107	0.000495065	CP-s_stroma
Q9UNH6	5.85687e-08	5.17984	3.27717	s/i	1.90267	3.85003e-06	CP-s_stroma
Q9UPP1	0.000196502	3.28951	1.87261	s/i	1.4169	0.00198847	CP-s_stroma
Q9UQC2	0.00037259	3.42349	1.992	s/i	1.43149	0.00332441	CP-s_stroma
Q9UQN3	0.00130721	6.7023	5.51185	s/i	1.19045	0.00884564	CP-s_stroma
Q9Y217	1.02183e-06	5.00066	3.36406	s/i	1.63659	3.35083e-05	CP-s_stroma
Q9Y2D4	0.000119794	4.65207	3.55876	s/i	1.09331	0.0013478	CP-s_stroma
Q9Y2H6	0.000191544	3.47658	1.95998	s/i	1.5166	0.00195241	CP-s_stroma
Q9Y2U8	3.13749e-05	3.95584	2.84416	s/i	1.11168	0.000471135	CP-s_stroma
Q9Y2X0	0.000773661	3.75537	2.31972	s/i	1.43566	0.00589813	CP-s_stroma
Q9Y3P9	0.000110829	4.85909	3.54926	s/i	1.30982	0.00126501	CP-s_stroma
Q9Y4F5	0.0001863	3.18097	1.7749	s/i	1.40607	0.00191716	CP-s_stroma
Q9Y4K4	0.00075942	4.79597	3.49943	s/i	1.29654	0.00580537	CP-s_stroma
Q9Y4P1	3.97655e-05	2.48837	1.44698	s/i	1.04139	0.00057437	CP-s_stroma
Q9Y5X2	0.000685845	5.05302	4.01966	s/i	1.03335	0.00534892	CP-s_stroma
Q9Y6E2	9.2191e-05	5.97695	4.72087	s/i	1.25608	0.00110143	CP-s_stroma
Q9Y6Q1	0.000688299	3.21814	1.71139	s/i	1.50675	0.00536158	CP-s_stroma
A6NFQ2	7.54693e-07	4.55445	2.61711	s/i	1.93734	2.71808e-05	CP-s_stroma
O15075	1.40269e-05	6.32074	4.68845	s/i	1.63229	0.000250308	CP-s_stroma
O60237	2.18432e-05	5.51966	4.06228	s/i	1.45738	0.000356237	CP-s_stroma
O95297	0.000965095	5.26215	2.92682	s/i	2.33533	0.00694653	CP-s_stroma
P08519	0.00072612	6.32225	4.80716	s/i	1.51509	0.00561849	CP-s_stroma
P09486	5.4249e-08	7.373	6.15902	s/i	1.21398	3.75776e-06	CP-s_stroma
P37840	0.000889252	3.47293	2.3235	s/i	1.14943	0.00651713	CP-s_stroma
Q0IIM8	0.000532993	3.98465	2.76696	s/i	1.21768	0.00441897	CP-s_stroma
Q16678	0.00109832	5.40826	3.96004	s/i	1.44821	0.00767394	CP-s_stroma
Q6P179	2.74453e-09	4.13705	1.41362	s/i	2.72343	3.60821e-07	CP-s_stroma
Q86UL3	0.000132235	3.76641	1.92233	s/i	1.84407	0.00145368	CP-s_stroma
Q86V85	4.39658e-05	3.9764	2.29773	s/i	1.67867	0.000615712	CP-s_stroma
Q9UJF2	0.000502006	3.31083	2.2036	s/i	1.10723	0.00419445	CP-s_stroma
Q08495	3.02134e-06	4.94649	2.42028	s/i	2.52621	7.78538e-05	CP-s_stroma
Q96JP2	0.00146932	3.81185	2.36175	s/i	1.4501	0.00961926	CP-s_stroma
Q9NQA3	8.41379e-14	4.63395	1.41538	s/i	3.21856	1.80672e-10	CP-s_stroma
O75170	8.34588e-06	5.28177	2.89229	s/i	2.38948	0.000166453	CP-s_stroma
O75339	0.000974503	7.86794	6.27222	s/i	1.59572	0.00700208	CP-s_stroma
P00750	0.000271081	2.23725	1.17232	s/i	1.06493	0.00256056	CP-s_stroma
P22676	2.72779e-07	6.45986	3.86369	s/i	2.59617	1.26382e-05	CP-s_stroma
P28300	0.000683159	5.28504	4.04884	s/i	1.2362	0.00533444	CP-s_stroma
P35443	0.000259496	7.07669	5.60244	s/i	1.47425	0.00246924	CP-s_stroma
P78539	5.08233e-05	6.68099	5.68098	s/i	1.00001	0.000688552	CP-s_stroma
Q14714	0.000557616	4.86828	3.11268	s/i	1.75561	0.00459356	CP-s_stroma
Q5T4B2	8.22385e-05	5.84612	4.37779	s/i	1.46834	0.00100719	CP-s_stroma
Q8WUJ3	0.00133652	6.10471	4.57589	s/i	1.52882	0.00900612	CP-s_stroma
O94808	7.85305e-05	4.23881	2.88408	s/i	1.35473	0.000974746	CP-s_stroma
P08253	0.000219028	6.73636	5.59806	s/i	1.1383	0.0021608	CP-s_stroma
Q9H4B7	0.000284484	4.63226	2.92787	s/i	1.70439	0.00266373	CP-s_stroma
Q9Y6K8	0.000906692	4.27772	2.51247	s/i	1.76525	0.0065999	CP-s_stroma
P01854	3.07611e-05	2.87986	1.12794	s/i	1.75192	0.000462997	CP-s_stroma
Q8TF66	0.000205753	5.97466	3.98047	s/i	1.99419	0.00206458	CP-s_stroma
O43731	5.12544e-06	4.15816	1.97934	s/i	2.17882	0.000115511	CP-s_stroma
Q8IXL7	9.93396e-07	6.7488	4.67097	s/i	2.07783	3.28177e-05	CP-s_stroma
Q9GZV4	0.000149152	2.94897	1.37819	s/i	1.57078	0.00159607	CP-s_stroma
A0A0B4J1Y8	5.78992e-08	7.3921	5.69552	s/i	1.69658	3.85003e-06	CP-s_stroma
P17301	0.00135284	3.05303	1.74422	s/i	1.30881	0.00909704	CP-s_stroma
P35625	0.00102141	5.53445	3.49421	s/i	2.04025	0.00723066	CP-s_stroma
Q66K79	6.72663e-05	5.59264	4.08223	s/i	1.51041	0.000861792	CP-s_stroma
Q9HBI6	5.58037e-06	4.15258	1.65967	s/i	2.49291	0.000123112	CP-s_stroma
Q96AM1	0.00153549	3.75132	2.22871	s/i	1.52261	0.00993137	CP-s_stroma
Q96HF1	0.000147645	3.76889	1.99094	s/i	1.77795	0.00158258	CP-s_stroma
Q9NZD4	3.59583e-05	3.23187	1.34482	s/i	1.88705	0.000530076	CP-s_stroma
P30047	0.000213031	3.80656	1.98988	s/i	1.81668	0.00212326	CP-s_stroma
A6NFI3	2.39181e-15	2.26961	4.14329	s/i	-1.87368	4.95652e-14	CP-i_tumor
O00479	8.07224e-24	6.31599	7.38376	s/i	-1.06777	1.09429e-21	CP-i_tumor
O00519	9.91245e-06	3.22337	4.69346	s/i	-1.4701	3.62769e-05	CP-i_tumor
O14498	3.42302e-07	5.12564	6.20328	s/i	-1.07764	1.65357e-06	CP-i_tumor
O14653	1.23025e-08	3.33328	4.47498	s/i	-1.1417	7.71218e-08	CP-i_tumor
O14732	9.13041e-11	4.85482	6.33533	s/i	-1.48051	8.51169e-10	CP-i_tumor
O14939	1.31186e-12	2.20824	3.77405	s/i	-1.56581	1.66724e-11	CP-i_tumor
O15228	3.97766e-07	4.11066	5.16763	s/i	-1.05697	1.88787e-06	CP-i_tumor
O43299	6.38723e-08	2.9661	3.97629	s/i	-1.01018	3.53115e-07	CP-i_tumor
O43505	2.60975e-08	3.9494	5.16106	s/i	-1.21167	1.54238e-07	CP-i_tumor
O60941	4.62001e-14	4.49691	5.63941	s/i	-1.1425	7.55337e-13	CP-i_tumor
O76015	1.1153e-09	6.26201	7.53985	s/i	-1.27784	8.48801e-09	CP-i_tumor
O76070	9.73842e-09	5.59094	6.66569	s/i	-1.07475	6.26165e-08	CP-i_tumor
O95197	1.38207e-10	4.89066	5.94503	s/i	-1.05437	1.24732e-09	CP-i_tumor
O95210	1.71728e-13	2.23521	3.52374	s/i	-1.28853	2.54541e-12	CP-i_tumor
O95825	1.71493e-09	4.4486	5.63022	s/i	-1.18162	1.26233e-08	CP-i_tumor
P00918	4.31487e-13	5.56209	7.12175	s/i	-1.55966	6.05104e-12	CP-i_tumor
P02452	5.72903e-13	5.25249	6.79816	s/i	-1.54567	7.88135e-12	CP-i_tumor
P04156	3.91075e-24	3.29171	5.24675	s/i	-1.95504	5.91797e-22	CP-i_tumor
P04216	7.18359e-14	5.88324	7.19793	s/i	-1.31469	1.13731e-12	CP-i_tumor
P05165	8.83192e-28	5.00516	6.19721	s/i	-1.19205	3.59183e-25	CP-i_tumor
P07585	1.07644e-12	4.73186	6.15947	s/i	-1.4276	1.40934e-11	CP-i_tumor
P08123	2.83449e-15	4.75442	6.16063	s/i	-1.40621	5.80002e-14	CP-i_tumor
P09467	1.26924e-09	4.27023	5.37477	s/i	-1.10454	9.58117e-09	CP-i_tumor
P09471	2.31698e-07	4.62224	5.87708	s/i	-1.25484	1.15707e-06	CP-i_tumor
P09917	1.59639e-05	3.4352	4.57221	s/i	-1.13701	5.62715e-05	CP-i_tumor
P10643	9.58354e-07	3.3027	4.3991	s/i	-1.0964	4.21922e-06	CP-i_tumor
P12429	2.06647e-05	6.8322	7.89216	s/i	-1.05997	7.15242e-05	CP-i_tumor
P15735	1.78303e-07	6.36578	7.47534	s/i	-1.10956	9.0713e-07	CP-i_tumor
P18428	7.8845e-05	3.87721	4.93171	s/i	-1.0545	0.000243843	CP-i_tumor
P20908	5.03784e-07	4.43193	5.50647	s/i	-1.07454	2.33984e-06	CP-i_tumor
P21810	4.89876e-06	4.12228	5.13048	s/i	-1.0082	1.89852e-05	CP-i_tumor
P26440	1.71079e-30	6.78855	8.01101	s/i	-1.22247	2.22642e-27	CP-i_tumor
P30038	4.60831e-15	5.99666	7.0293	s/i	-1.03264	9.08674e-14	CP-i_tumor
P30837	2.2278e-22	4.30282	5.73084	s/i	-1.42802	2.16363e-20	CP-i_tumor
P35475	8.44585e-09	4.95686	6.47443	s/i	-1.51757	5.50122e-08	CP-i_tumor
P35542	1.44305e-08	5.6258	6.66346	s/i	-1.03766	8.95987e-08	CP-i_tumor
P42126	1.41193e-14	6.92756	8.14348	s/i	-1.21593	2.53796e-13	CP-i_tumor
P43155	2.68201e-19	3.3623	5.09392	s/i	-1.73162	1.19533e-17	CP-i_tumor
P43251	2.61918e-06	3.30327	4.66176	s/i	-1.35849	1.07459e-05	CP-i_tumor
P47895	5.49058e-11	4.61458	5.8005	s/i	-1.18591	5.3564e-10	CP-i_tumor
P47974	2.43516e-15	3.78965	4.86612	s/i	-1.07646	5.01443e-14	CP-i_tumor
P49662	1.07649e-07	3.05725	4.49549	s/i	-1.43824	5.7275e-07	CP-i_tumor
P50479	6.24765e-21	5.23858	6.29989	s/i	-1.06131	3.99619e-19	CP-i_tumor
P51553	2.09664e-28	5.19175	6.43708	s/i	-1.24533	1.51587e-25	CP-i_tumor
P51649	4.00968e-21	6.69628	8.05045	s/i	-1.35417	2.71781e-19	CP-i_tumor
P52758	2.10827e-26	5.03729	6.88291	s/i	-1.84562	5.71619e-24	CP-i_tumor
P53597	3.96904e-31	5.27662	6.57087	s/i	-1.29425	1.29133e-27	CP-i_tumor
P55809	3.33238e-22	5.18476	6.55969	s/i	-1.37493	3.0117e-20	CP-i_tumor
P62508	4.16692e-12	3.86267	5.59729	s/i	-1.73462	4.84181e-11	CP-i_tumor
Q01415	1.43182e-23	4.45525	5.59923	s/i	-1.14398	1.86338e-21	CP-i_tumor
Q03154	2.44514e-16	5.67513	6.68221	s/i	-1.00708	5.84946e-15	CP-i_tumor
Q06828	5.8424e-14	3.37888	5.21656	s/i	-1.83767	9.38679e-13	CP-i_tumor
Q13214	2.99831e-12	2.2155	4.09755	s/i	-1.88205	3.57326e-11	CP-i_tumor
Q13608	0.00416222	3.66531	4.91048	s/i	-1.24517	0.00884506	CP-i_tumor
Q13641	1.15747e-08	3.20995	5.1672	s/i	-1.95725	7.28398e-08	CP-i_tumor
Q13825	5.35882e-22	6.30309	7.54103	s/i	-1.23794	4.58813e-20	CP-i_tumor
Q14142	1.33253e-09	2.82279	4.57326	s/i	-1.75047	1.00356e-08	CP-i_tumor
Q14393	5.18468e-06	3.80732	4.87957	s/i	-1.07226	2.00456e-05	CP-i_tumor
Q14802	1.505e-20	1.56345	3.35008	s/i	-1.78664	8.98441e-19	CP-i_tumor
Q15847	6.3879e-28	3.96666	6.61397	s/i	-2.64731	2.77107e-25	CP-i_tumor
Q53TN4	1.492e-10	6.21466	7.30514	s/i	-1.09048	1.33541e-09	CP-i_tumor
Q5IJ48	6.47718e-15	4.02317	5.73685	s/i	-1.71368	1.25438e-13	CP-i_tumor
Q5SQI0	2.64545e-11	4.1605	5.72919	s/i	-1.56869	2.71513e-10	CP-i_tumor
Q5U5X0	3.52365e-15	3.68493	4.97812	s/i	-1.29318	7.07667e-14	CP-i_tumor
Q5W0U4	1.06963e-14	2.63786	4.47816	s/i	-1.84031	1.98293e-13	CP-i_tumor
Q5XUX1	8.48926e-17	4.13698	5.48402	s/i	-1.34704	2.23642e-15	CP-i_tumor
Q658P3	0.000209265	5.87705	6.96038	s/i	-1.08333	0.000591524	CP-i_tumor
Q6BDS2	6.54336e-17	4.12814	5.88158	s/i	-1.75345	1.77407e-15	CP-i_tumor
Q6NVY1	5.906e-28	5.01498	6.13972	s/i	-1.12475	2.77107e-25	CP-i_tumor
Q6PML9	4.03543e-23	5.37147	6.41557	s/i	-1.0441	4.8627e-21	CP-i_tumor
Q6STE5	5.70113e-07	2.82915	4.38611	s/i	-1.55697	2.61986e-06	CP-i_tumor
Q6UWE0	3.89709e-14	3.61565	4.72177	s/i	-1.10612	6.45252e-13	CP-i_tumor
Q6YP21	0.000165643	4.69911	5.71857	s/i	-1.01946	0.00047692	CP-i_tumor
Q7Z3D6	2.02643e-22	5.81224	7.0513	s/i	-1.23906	2.02861e-20	CP-i_tumor
Q7Z404	1.05833e-10	4.9418	6.15735	s/i	-1.21555	9.79597e-10	CP-i_tumor
Q86SK9	4.44454e-10	2.42423	3.89906	s/i	-1.47483	3.61208e-09	CP-i_tumor
Q86UT6	1.58969e-14	4.49185	5.69707	s/i	-1.20522	2.81856e-13	CP-i_tumor
Q8IZ73	3.04337e-10	2.37619	3.88535	s/i	-1.50916	2.55525e-09	CP-i_tumor
Q8N0X4	3.83767e-18	4.7999	6.11362	s/i	-1.31372	1.41885e-16	CP-i_tumor
Q8N4P3	3.33991e-18	3.7671	5.73004	s/i	-1.96293	1.24901e-16	CP-i_tumor
Q8N5G0	8.22541e-26	5.99305	7.14956	s/i	-1.15651	2.05857e-23	CP-i_tumor
Q8NBN3	8.01059e-07	4.04242	5.34388	s/i	-1.30146	3.57265e-06	CP-i_tumor
Q8NBX0	9.61432e-27	6.1176	7.41162	s/i	-1.29403	3.12802e-24	CP-i_tumor
Q8NFV4	1.40854e-17	5.9078	6.90896	s/i	-1.00116	4.51496e-16	CP-i_tumor
Q8TBF2	4.326e-08	4.4758	5.51788	s/i	-1.04208	2.46275e-07	CP-i_tumor
Q8TCA0	0.000230986	5.16599	6.16988	s/i	-1.00389	0.000646185	CP-i_tumor
Q8TDQ7	1.61544e-20	2.66394	5.3995	s/i	-2.73556	9.55606e-19	CP-i_tumor
Q8WY91	1.03848e-07	3.27755	4.35913	s/i	-1.08158	5.55276e-07	CP-i_tumor
Q8WYQ3	3.69034e-18	3.76921	5.89734	s/i	-2.12814	1.37217e-16	CP-i_tumor
Q92738	0.000151763	2.80451	3.83833	s/i	-1.03382	0.000442042	CP-i_tumor
Q92934	3.87504e-23	4.9666	5.99997	s/i	-1.03336	4.75752e-21	CP-i_tumor
Q969G5	1.95172e-05	4.13879	5.16442	s/i	-1.02562	6.79135e-05	CP-i_tumor
Q96AB3	1.25219e-20	3.62574	5.95209	s/i	-2.32635	7.61494e-19	CP-i_tumor
Q96BW9	1.64462e-11	2.03298	3.49447	s/i	-1.46149	1.75435e-10	CP-i_tumor
Q96DC8	3.59995e-10	5.37003	6.47741	s/i	-1.10737	2.98406e-09	CP-i_tumor
Q96GY0	1.0211e-18	3.83784	5.60827	s/i	-1.77042	4.12689e-17	CP-i_tumor
Q96I15	1.47522e-08	2.87034	4.03376	s/i	-1.16342	9.14216e-08	CP-i_tumor
Q96I51	6.67326e-12	2.96675	4.16594	s/i	-1.19919	7.47382e-11	CP-i_tumor
Q96IU4	1.93043e-24	6.60708	8.116	s/i	-1.50892	3.39495e-22	CP-i_tumor
Q96LL9	6.08685e-11	4.43532	5.52291	s/i	-1.0876	5.87643e-10	CP-i_tumor
Q96LW7	6.76154e-22	1.60314	3.99062	s/i	-2.38748	5.56928e-20	CP-i_tumor
Q99487	2.55588e-10	4.17908	5.17963	s/i	-1.00055	2.1844e-09	CP-i_tumor
Q99766	3.94087e-07	4.02529	5.35038	s/i	-1.32508	1.87314e-06	CP-i_tumor
Q99828	2.59947e-11	3.53406	4.68279	s/i	-1.14873	2.67638e-10	CP-i_tumor
Q9BQ69	3.28927e-28	5.38128	6.96529	s/i	-1.58401	2.0385e-25	CP-i_tumor
Q9BUK6	3.34872e-21	4.51121	5.89918	s/i	-1.38797	2.38276e-19	CP-i_tumor
Q9BVV7	4.38579e-09	4.45316	5.57767	s/i	-1.12451	3.02633e-08	CP-i_tumor
Q9H019	2.76023e-11	2.23367	3.76179	s/i	-1.52813	2.81077e-10	CP-i_tumor
Q9H477	2.90909e-06	2.67364	3.9698	s/i	-1.29616	1.1794e-05	CP-i_tumor
Q9H479	3.95405e-12	4.97962	6.16161	s/i	-1.182	4.60268e-11	CP-i_tumor
Q9H5Q4	9.25571e-10	3.88802	5.54128	s/i	-1.65326	7.16987e-09	CP-i_tumor
Q9H9B4	2.10895e-18	6.34169	7.39022	s/i	-1.04852	8.0723e-17	CP-i_tumor
Q9HBK9	1.72119e-08	3.02776	4.34351	s/i	-1.31575	1.05658e-07	CP-i_tumor
Q9NPH0	1.42877e-12	4.19256	5.28562	s/i	-1.09306	1.79639e-11	CP-i_tumor
Q9NQX3	1.96703e-05	4.30071	5.38065	s/i	-1.07994	6.84098e-05	CP-i_tumor
Q9NRN5	1.17309e-10	3.73209	5.40438	s/i	-1.6723	1.07815e-09	CP-i_tumor
Q9NUB1	4.72749e-10	4.11622	5.3638	s/i	-1.24759	3.83086e-09	CP-i_tumor
Q9NWX6	1.76693e-10	5.26179	6.29352	s/i	-1.03173	1.56003e-09	CP-i_tumor
Q9NWZ5	8.80847e-12	4.80182	6.00214	s/i	-1.20032	9.63306e-11	CP-i_tumor
Q9NZ45	1.63316e-24	4.60649	5.94504	s/i	-1.33854	3.03627e-22	CP-i_tumor
Q9UDW1	1.30391e-14	5.28855	6.38461	s/i	-1.09606	2.36403e-13	CP-i_tumor
Q9UHF7	3.70811e-12	3.94102	4.98539	s/i	-1.04437	4.33969e-11	CP-i_tumor
Q9UHJ6	2.11895e-06	3.73292	4.90925	s/i	-1.17633	8.83849e-06	CP-i_tumor
Q9UI14	1.01099e-07	3.83248	4.99749	s/i	-1.16502	5.42332e-07	CP-i_tumor
Q9UQ90	2.28901e-11	3.23555	4.79418	s/i	-1.55863	2.37175e-10	CP-i_tumor
Q9Y2E5	3.33871e-11	3.05751	4.29504	s/i	-1.23753	3.32695e-10	CP-i_tumor
Q9Y2I1	6.82451e-10	4.23585	5.32558	s/i	-1.08973	5.38267e-09	CP-i_tumor
Q9Y2P4	0.000823759	3.41838	4.4609	s/i	-1.04252	0.00205293	CP-i_tumor
Q9Y3D2	6.01271e-05	3.74619	4.79485	s/i	-1.04867	0.000189649	CP-i_tumor
Q9Y4J8	7.28264e-14	3.56608	5.34247	s/i	-1.77639	1.1502e-12	CP-i_tumor
Q9Y6U3	5.36139e-06	4.16092	5.17056	s/i	-1.00963	2.06429e-05	CP-i_tumor
O15013	5.62707e-16	2.29184	4.05204	s/i	-1.7602	1.26697e-14	CP-i_tumor
Q9UK22	3.16235e-12	1.35812	2.53626	s/i	-1.17814	3.74816e-11	CP-i_tumor
Q8TB36	4.52222e-07	1.91219	2.95459	s/i	-1.0424	2.1231e-06	CP-i_tumor
Q6PIJ6	3.08396e-07	3.43268	4.71152	s/i	-1.27884	1.50656e-06	CP-i_tumor
A0A0C4DH29	3.80118e-06	3.5203	2.44909	s/i	1.07121	1.49905e-05	CP-s_tumor
O14967	2.93914e-11	3.89809	2.23112	s/i	1.66698	2.96971e-10	CP-s_tumor
O43175	2.10832e-26	8.80605	6.77099	s/i	2.03506	5.71619e-24	CP-s_tumor
O75146	4.95227e-17	4.88633	3.52089	s/i	1.36544	1.395e-15	CP-s_tumor
O75530	2.63183e-19	5.55406	4.40927	s/i	1.14479	1.1891e-17	CP-s_tumor
O75717	2.16005e-10	4.43197	3.36024	s/i	1.07173	1.87406e-09	CP-s_tumor
O95235	4.23379e-12	4.28994	3.28437	s/i	1.00556	4.88668e-11	CP-s_tumor
P00915	6.54089e-17	6.43405	4.59982	s/i	1.83423	1.77407e-15	CP-s_tumor
P02786	2.01272e-24	7.05343	5.95045	s/i	1.10299	3.44651e-22	CP-s_tumor
P0DI83	3.60931e-07	3.9619	2.94322	s/i	1.01868	1.73455e-06	CP-s_tumor
P14635	1.08792e-13	3.88572	2.57494	s/i	1.31078	1.6738e-12	CP-s_tumor
P31947	2.22746e-08	7.06526	6.05622	s/i	1.00903	1.33218e-07	CP-s_tumor
P34897	5.9568e-23	7.87593	6.8521	s/i	1.02383	6.68292e-21	CP-s_tumor
P42166	5.80594e-26	6.00691	4.32682	s/i	1.68009	1.51117e-23	CP-s_tumor
P52732	1.22028e-14	5.4441	4.38274	s/i	1.06136	2.23672e-13	CP-s_tumor
P52926	1.0876e-23	5.73034	3.36288	s/i	2.36746	1.44429e-21	CP-s_tumor
P53350	2.49924e-14	5.00518	3.64916	s/i	1.35602	4.31367e-13	CP-s_tumor
P98171	5.09978e-12	6.14977	4.85272	s/i	1.29706	5.8423e-11	CP-s_tumor
Q13506	1.3852e-30	6.93721	5.79316	s/i	1.14405	2.22642e-27	CP-s_tumor
Q15651	3.88405e-08	7.12643	6.0802	s/i	1.04623	2.22871e-07	CP-s_tumor
Q16637	2.2504e-16	5.55137	3.79872	s/i	1.75265	5.4844e-15	CP-s_tumor
Q16890	2.26599e-18	6.83304	5.73805	s/i	1.095	8.6227e-17	CP-s_tumor
Q6P1L5	8.23129e-08	3.81224	2.74099	s/i	1.07125	4.47835e-07	CP-s_tumor
Q6PCE3	7.8675e-21	7.14504	5.73455	s/i	1.41049	4.97027e-19	CP-s_tumor
Q6SPF0	2.37771e-20	6.02363	5.00228	s/i	1.02136	1.33377e-18	CP-s_tumor
Q6UX53	2.79739e-19	6.86559	5.29872	s/i	1.56687	1.23827e-17	CP-s_tumor
Q8ND82	2.48287e-09	3.6112	2.50519	s/i	1.10601	1.78717e-08	CP-s_tumor
Q8NFX7	1.26939e-20	6.76445	5.67012	s/i	1.09433	7.64807e-19	CP-s_tumor
Q96EY4	6.58385e-05	2.95159	1.93717	s/i	1.01442	0.000206066	CP-s_tumor
Q99661	2.41825e-22	6.27593	5.1685	s/i	1.10744	2.28051e-20	CP-s_tumor
Q9H0H5	2.03617e-17	4.983	3.71541	s/i	1.26758	6.33941e-16	CP-s_tumor
Q9NZJ9	2.19304e-22	6.3878	5.02026	s/i	1.36754	2.16214e-20	CP-s_tumor
Q9ULW0	8.16134e-21	5.598	4.4176	s/i	1.1804	5.06619e-19	CP-s_tumor
Q9Y6K1	3.22232e-17	4.68763	3.61742	s/i	1.07021	9.53075e-16	CP-s_tumor
Q9NQA3	5.86596e-21	4.41936	2.00016	s/i	2.4192	3.81698e-19	CP-s_tumor
Q9H2H9	3.46256e-06	2.47981	1.23674	s/i	1.24307	1.37551e-05	CP-s_tumor
A1L020	6.87206e-10	3.58857	2.24034	s/i	1.34823	5.41362e-09	CP-s_tumor
P13224	1.019e-05	2.26019	1.16269	s/i	1.0975	3.72298e-05	CP-s_tumor
Q58DX5	3.22052e-07	3.11338	1.65768	s/i	1.4557	1.56621e-06	CP-s_tumor
Q15166	6.60099e-13	2.94191	1.19435	s/i	1.74755	8.98591e-12	CP-s_tumor
Q96B01	1.45099e-10	2.65218	1.19511	s/i	1.45707	1.30589e-09	CP-s_tumor
Q9NZD4	1.50746e-10	3.04093	1.24986	s/i	1.79107	1.34739e-09	CP-s_tumor
