# Supplementary material for: Spatially resolved proteomics surveys the chemo‐refractory proteins related to high‐grade serous ovarian cancer
Source: Clin Transl Med. 2025 Jul 23;15(7):e70422. doi: 10.1002/ctm2.70422 (PMC12284440; doi:10.1002/ctm2.70422)
Supplement: Supplementary file 9 — Supporting Information [file CTM2-15-e70422-s012.xlsx]

## Sheet: A Protein matrix
gene	i1_1-11	i1_1-12	i1_1-13	i1_1-14	i1_1-15	i1_1-16	i1_1-17	i1_1-18	i1_1-19	i1_1-20	i1_1-21	i1_1-22	i2_1-11	i2_1-13	i2_1-14	i2_1-15	i2_1-16	i2_1-17	i2_1-18	i2_1-19	i2_1-20	i2_1-21	i2_1-22	i5_1-11	i5_1-12	i5_1-13	i5_1-14	i5_1-15	i5_1-16	i5_1-17	i5_1-18	i5_1-19	i5_1-20	i5_1-21	i5_1-22	s1_1-20	s1_1-21	s1_1-22	s1_1-11	s1_1-12	s1_1-13	s1_1-14	s1_1-15	s1_1-16	s1_1-17	s1_1-18	s1_1-19	s3_1-11	s3_1-12
AAAS	4.95665	4.99129	5.03195	5.24042	5.18271	5.40079	5.68469	5.19457	5.40146	5.07887	5.31623	5.52738	5.90116	5.87748	6.21035	5.93172	5.81909	6.0188	5.97148	5.9665	6.13228	5.8726	5.42966	5.81332	5.16278	5.64788	5.80289	5.94673	5.82219	5.4204	5.70796	5.62988	5.73311	5.46929	5.72339	5.80806	6.02088	5.69272	5.55767	5.56692	5.63615	5.44025	5.31701	5.40094	5.40389	5.28941	5.49593	5.90419	6.07158
AARS1	5.99582	6.13461	5.90755	6.3748	6.18281	5.73924	5.39205	5.93543	5.95631	5.96805	5.87891	6.14746	5.71911	5.79406	5.37572	5.60697	5.5194	5.41828	5.70457	5.86695	5.64461	5.86834	5.89723	5.26872	5.87077	5.67747	5.25549	5.37703	5.29555	5.86708	5.74065	5.54889	5.76228	6.08411	5.6788	5.9915	5.83463	6.08807	5.86847	6.13117	5.93634	5.90451	5.90321	5.98339	5.80198	5.96679	5.96244	5.30412	5.53997
AARS2	5.81359	5.96337	5.91143	5.88048	5.59535	6.04628	6.05463	5.5352	5.67055	5.91684	5.72674	5.7383	5.71656	5.57924	5.48302	5.83354	5.56928	5.59533	5.82904	5.62389	5.42347	5.92193	5.39838	5.56013	5.21737	5.5517	5.80646	5.87994	5.84956	5.34079	5.27627	5.16342	5.66849	5.22708	5.72964	6.20233	6.19602	5.967	5.82446	5.78484	5.91975	5.7208	5.94789	5.77025	5.58948	5.59762	5.64601	5.84754	6.04677
AASDHPPT	6.22359	6.22718	6.2041	6.11671	5.80792	6.22969	6.52755	6.19781	5.97726	6.13518	6.16915	6.28117	6.58505	6.25246	6.21966	6.30279	6.2565	6.45819	6.52393	6.28333	6.32848	6.12523	5.75933	4.9331	5.053	4.56839	4.8936	5.00411	5.16613	5.03644	4.90193	4.95606	5.19207	4.89286	5.17706	5.73812	6.6247	5.85246	6.04089	6.19839	6.02169	6.0011	6.19311	6.2041	5.86015	5.94569	5.66453	5.16511	5.33991
AATF	4.22201	4.21412	4.15896	4.03137	4.21961	4.44068	4.59037	4.30436	4.10807	3.58317	3.84334	3.76629	4.83341	4.80197	4.61241	4.80006	4.56622	4.66947	5.11417	4.65191	4.50515	5.21746	4.34477	3.99088	3.40959	4.27582	4.44425	4.73352	4.32607	4.42329	4.27761	3.99104	4.35602	4.086	4.47262	3.09426	3.55052	4.03917	4.71111	4.92386	4.92609	4.47755	4.66279	4.55613	4.79482	4.48578	4.77658	4.41608	4.49002
ABCD3	4.32306	4.26469	4.32644	4.34726	4.41427	4.32955	4.00257	4.33029	3.92592	3.99052	4.07342	4.02986	4.41926	4.75839	4.32649	4.22056	4.47328	4.01707	4.7537	4.59262	4.60742	4.29471	4.38131	5.11657	4.67287	4.93918	5.01792	4.78445	4.76519	5.19635	5.01734	4.90757	4.76697	5.17104	4.72322	4.6689	0.4087	4.71124	4.70444	4.73577	4.70272	4.83327	4.59997	4.60778	4.82942	4.80976	4.85121	4.31091	4.23355
ABCE1	6.00784	5.99379	6.04262	5.85072	5.77894	5.72797	5.82525	6.01283	5.95689	6.00475	5.89736	5.80202	5.63122	5.59626	5.52022	5.67886	5.75457	5.66033	5.64342	5.6209	5.58985	5.69883	5.68126	5.62818	5.96192	5.98775	5.98666	5.98916	5.8701	5.62331	5.81107	5.85762	5.9582	5.84106	6.11613	6.17536	5.75104	6.29767	6.32929	6.37715	6.57285	6.53537	6.45662	6.53462	6.51512	6.53154	6.58836	5.79512	5.91395
ABCF1	5.39736	5.34501	5.45655	5.38704	5.27919	5.21163	5.37903	5.41518	5.33825	5.37701	5.42003	5.38993	5.76279	5.79	5.39248	5.77603	5.61787	5.62803	5.84827	5.91796	5.78292	5.76354	5.51304	5.33554	5.41863	5.64159	5.23788	5.46343	5.13536	4.9801	4.92658	4.83477	5.33369	4.82335	5.44816	5.1814	4.94182	5.2591	5.52779	5.51491	5.55479	5.59715	5.55729	5.61411	5.6677	5.546	5.64201	5.46928	5.62313
ABHD10	4.65301	4.85147	4.52607	4.71012	4.39736	4.26633	4.36612	4.22311	4.27571	4.687	4.19589	4.34189	4.77076	4.52361	4.36718	4.88688	4.56406	4.333	4.77709	4.93008	4.56894	5.19376	5.11447	5.80958	4.54045	4.95095	5.70422	5.59349	5.46038	4.47714	4.61974	4.71316	5.78218	4.91377	5.63072	4.35253	3.46781	4.41374	4.5772	4.13513	4.50041	4.40227	4.67201	4.24213	4.62505	4.16299	4.31323	2.8925	3.64099
ABHD11	6.53479	6.75613	6.84162	6.64959	6.02594	6.81025	6.54521	6.45462	6.72849	6.77991	6.16254	6.74304	7.4722	7.05439	7.17765	7.84723	7.75641	7.57179	7.77022	7.49337	7.11247	7.85874	7.24699	6.63459	5.72935	6.15472	6.85247	6.80006	6.78378	5.94416	5.98526	5.64144	6.04633	7.07742	6.75358	6.25388	6.02021	6.37774	6.24141	6.44278	6.38706	6.1818	6.58024	6.41896	6.22094	6.279	6.15674	5.05959	5.0877
ABHD12	5.13337	5.44155	5.24295	5.24276	5.25719	5.2943	5.12591	5.18349	5.18278	5.44102	5.37533	5.50991	5.05245	5.18831	5.04045	5.04248	5.42845	4.8928	4.90764	4.99194	4.96	5.05261	5.23398	5.1815	5.3598	5.26261	5.07073	4.91727	5.10023	5.62091	5.66581	5.7193	5.09519	5.31968	5.16688	4.60643	4.46637	5.14983	5.1817	4.97157	5.06427	5.01	4.9738	4.93236	5.15834	5.03735	4.98963	5.78207	5.63153
ABI1	5.57566	5.72651	5.63843	5.57453	5.15326	5.39906	5.13022	5.19746	5.11592	5.41861	5.1851	4.93608	5.41139	5.29929	5.18008	5.34638	5.40246	5.56036	5.3513	5.50615	5.44446	5.39064	5.16543	5.77282	5.53358	5.81585	5.66072	5.82822	5.6212	5.31752	5.54798	5.37308	5.59275	6.06907	5.50355	6.13682	5.95477	5.89485	5.75015	5.95324	6.05487	5.83515	6.02645	5.73105	5.97727	5.77494	5.80517	5.08812	5.38951
ABRACL	3.58838	3.00452	3.33242	2.91362	0.4087	2.68667	3.34173	3.51567	3.859	1.86996	3.14292	0.4087	3.51564	4.02665	3.56371	4.55006	4.6061	0.4087	4.06322	4.01103	3.46747	4.0279	4.57843	3.71987	4.06817	4.52303	3.84538	2.90149	2.87964	4.33967	4.48062	3.9165	3.93501	3.95764	2.65449	3.06453	0.4087	0.4087	0.4087	0.4087	3.66081	3.75462	2.96712	4.84156	3.562	0.4087	0.4087	2.46767	3.96706
ACAD9	5.11992	5.12052	4.9719	5.01679	5.13194	5.08106	5.20926	4.83049	4.93158	4.89861	5.16458	4.85069	5.40558	5.43901	5.74908	5.59343	5.90649	5.74826	5.51033	5.69489	5.61382	6.21856	6.04543	6.217	5.54336	6.03053	5.9919	6.06169	6.13695	5.4798	5.78232	5.90852	6.08962	5.70691	5.71073	5.41039	5.75283	6.22422	6.29167	6.21012	6.11084	6.37038	6.14607	6.25725	6.32958	6.0232	6.4409	6.17099	5.84197
ACADM	6.77495	6.84132	6.72615	7.08784	7.12713	6.93551	6.64451	6.44239	6.63369	6.82768	6.89585	7.12129	4.3449	4.59398	4.55459	4.9262	5.65335	5.16796	5.07	4.83933	4.92007	5.95621	5.99602	8.30851	7.47067	7.99987	8.85618	8.78561	8.75696	7.57927	7.50084	7.50978	8.35196	7.76032	7.8787	5.43894	5.14469	5.92276	6.1226	6.13957	5.90951	6.33965	6.04269	6.10244	5.7829	5.66238	5.73502	7.04147	6.89727
ACADVL	7.98461	8.12799	8.17278	8.17219	7.7026	8.28275	7.99507	7.89127	8.10383	8.04198	7.86077	8.04409	4.67764	4.89814	5.13475	5.00119	5.43495	5.25431	5.30448	5.45239	5.39696	5.97136	6.20893	6.77898	6.19336	6.27061	6.57444	6.72579	6.73753	5.97174	5.84709	6.07421	6.77789	6.26504	6.12784	5.3974	5.24713	6.53572	6.53099	6.53096	6.60895	6.64206	6.51156	6.48633	6.44164	6.20768	6.49607	6.1674	6.51897
ACIN1	6.27303	6.23409	6.30161	6.19323	5.9805	6.18186	6.1201	6.10587	6.16247	6.24335	6.20257	6.02721	6.03022	5.98988	5.70141	6.21207	6.1112	5.98422	6.00945	5.93668	5.90083	5.96202	5.7873	5.71378	5.74677	5.9723	5.7987	5.68148	5.70727	5.88938	5.84567	5.87045	5.54652	5.8516	5.78867	5.59615	5.35435	5.54894	5.6906	5.80453	5.74766	5.7401	5.95393	5.81446	5.75878	5.74565	5.74224	6.2746	6.16569
ACLY	5.29875	5.28452	5.29595	5.29583	5.43917	4.99957	5.42633	5.51633	5.50279	5.08797	5.23767	5.26753	6.04772	6.21074	6.19498	6.16849	6.12042	6.14068	6.51085	6.53176	6.45363	6.16885	6.13442	5.08428	5.76691	5.54562	5.14374	5.25338	5.14345	6.05852	5.75012	5.37054	5.41843	5.56237	5.4924	5.99574	5.80215	5.85592	5.97647	5.85626	5.81813	5.99387	5.8481	5.93828	5.91054	6.02442	5.8982	5.13603	5.01787
ACO2	7.43061	7.44452	7.35593	7.26646	7.13189	7.39034	7.15917	7.06869	7.18183	7.56369	6.94781	7.37267	6.71999	6.64314	6.65817	6.99179	6.62183	6.55187	6.96774	6.6708	6.66611	6.98916	6.35191	7.32527	6.88658	7.15079	7.6307	7.67422	7.57477	7.05444	6.97021	6.91764	7.73803	7.25634	7.56061	5.93666	5.59105	5.28418	5.93702	5.68918	5.83468	5.81185	5.81922	5.60678	5.63771	5.73342	5.76502	6.51521	6.82444
ACOT7	6.54434	6.32208	6.36335	6.66983	6.57871	6.31603	6.04133	6.56198	6.65675	6.51411	6.87376	6.67014	6.95547	6.90149	6.39737	7.01077	7.14798	6.73391	6.91194	6.81446	6.85228	6.70572	6.44387	4.51752	5.92324	5.70279	5.42272	5.15852	5.02281	6.4377	6.26304	5.92102	5.64346	6.66157	5.46861	6.85777	6.70166	7.07105	7.24767	6.59655	6.50771	7.05516	7.00198	7.04705	7.0146	7.33691	7.07229	7.45629	7.29903
ACOT9	5.63633	5.59898	5.82001	5.80181	6.02528	5.87275	5.90031	5.85364	5.8802	5.66676	5.81443	6.08538	5.87447	5.61653	5.57397	5.74171	5.67241	5.69376	6.03429	6.07215	5.87341	6.16024	6.10361	6.69498	6.30996	6.28705	6.70445	6.56609	6.50057	5.91618	6.19809	6.17673	6.57835	6.29866	6.43488	6.17605	6.17815	6.34478	6.26799	6.23841	6.07761	6.19771	6.23597	6.31302	6.0888	6.1128	5.95192	5.10138	5.73231
ACOX1	3.79091	4.03507	3.59657	4.10995	3.83965	4.07464	4.47684	4.09611	3.51323	4.43425	3.8018	4.52415	4.76235	4.70493	4.97263	4.38604	4.36756	4.70385	4.91839	4.8711	5.06217	4.50833	4.01673	4.08121	3.68583	4.09352	4.04521	4.04072	4.24384	4.62441	5.0793	5.46023	3.9218	4.1489	4.17546	4.62853	6.06429	5.17764	4.69372	4.5511	5.07289	4.83051	4.95406	4.74779	5.08001	4.84825	4.85468	4.57112	4.84167
ACP1	7.49489	7.37852	7.41438	7.342	7.3881	7.44363	7.577	7.36048	7.45137	7.3553	7.30523	7.1438	7.35166	7.33896	7.2136	7.74131	7.60016	7.44905	7.2199	7.17868	7.01639	7.43017	7.12952	6.85442	6.92201	6.92201	7.04093	6.9164	6.81394	6.76973	6.97285	6.87901	6.96645	6.95914	6.64874	6.95928	6.25821	6.55825	6.57832	6.47222	6.71521	6.66576	6.63209	6.79465	6.77252	6.64365	6.64349	8.47456	8.53222
ACP2	5.6099	5.84427	5.68839	5.42792	5.63942	5.45843	5.76962	6.11947	5.99954	5.58345	5.56917	5.86935	5.26024	5.89738	6.047	5.44181	5.6107	5.56735	5.30967	5.7777	5.98784	5.73005	5.46651	4.81317	6.26986	5.50489	5.36227	5.49652	5.4947	6.14129	6.1231	6.23082	5.20673	5.69706	5.50265	4.93281	4.7673	5.40438	5.44484	5.22208	5.80282	5.3117	5.20245	5.17978	5.85819	5.92363	5.91755	5.88452	5.95749
ACSL3	5.06506	5.06641	5.14641	5.48412	5.2464	5.09934	5.0942	5.56328	5.56374	5.14679	5.36873	5.48437	5.06109	5.11825	5.4161	5.80001	5.86653	5.61507	5.08043	5.24205	4.93688	5.1058	5.1887	5.16942	5.45544	5.45719	4.95598	4.97763	4.96432	5.64469	5.65549	5.48825	5.48347	5.6834	5.13433	5.16084	4.86314	5.80593	5.31154	5.39829	5.46511	5.49641	5.65071	5.37804	5.33934	5.42739	5.38413	5.89054	5.12029
ACSL4	4.86255	4.96553	5.27261	5.61094	5.3232	5.07225	5.01236	5.44543	5.02962	4.97869	5.26886	5.63924	4.9735	4.77708	4.16053	4.71915	5.03803	4.6865	4.90096	4.46368	4.4537	4.31586	4.49055	4.75014	4.65966	4.45092	4.07551	4.02918	4.12507	4.70651	5.21961	5.08569	4.12538	4.02091	4.03015	4.1548	4.2936	4.95321	4.62453	4.63001	4.79343	4.83946	4.78448	4.84925	4.98609	4.82959	4.67775	4.02221	3.89748
ACTA1	5.23251	5.54513	5.90054	5.10928	5.0638	5.13129	5.44696	5.3375	5.82242	5.61345	5.04918	4.64576	5.53827	5.63621	5.50932	5.6079	5.74302	4.2	6.07808	5.87253	5.38394	6.11616	6.07735	6.75823	6.08037	5.96565	5.4325	5.5781	5.58308	6.75541	5.42666	5.7133	5.49461	5.62279	6.30853	5.6312	4.4615	4.9299	5.75847	5.80088	5.44444	5.20714	6.03056	5.86553	5.62304	6.45717	6.17574	5.89293	5.94562
ACTL6A	6.53739	6.54418	6.44168	6.6072	6.49717	6.61781	6.76347	6.70375	6.52837	6.70301	6.85759	6.70605	6.95796	6.69844	6.21819	6.79472	6.98578	6.83968	6.77901	6.69244	6.53487	6.72179	6.48835	6.33401	6.34623	6.68306	6.32808	6.42676	6.37325	6.79697	6.93878	6.64968	6.47117	6.46614	6.4729	6.11336	5.77765	6.2149	6.45158	6.44513	6.34615	6.67361	6.60641	6.50077	6.57234	6.54477	6.50588	7.06442	6.99731
ACTN1	4.7458	4.98013	4.60689	4.94214	4.74062	4.50341	4.5726	4.88034	4.99585	4.55473	4.70773	4.35778	5.18215	5.51926	4.69916	5.01977	5.20032	5.30334	5.52774	5.80374	5.65124	5.67626	6.15673	5.40386	5.95435	5.68353	4.97914	5.01272	4.96822	5.35905	5.79814	5.8529	5.13483	5.08517	5.30477	5.97579	5.37191	5.44468	6.05143	5.96418	6.06496	6.23441	5.92542	6.02628	6.22736	6.12321	6.06916	4.45156	4.30778
ACTN4	6.37416	6.36872	6.35865	6.19601	6.08029	6.21887	6.2638	6.14306	6.27925	6.33517	6.19287	6.07902	6.77105	6.92736	6.71031	6.89207	6.91868	6.95024	7.00473	7.19432	7.16812	6.89206	7.07594	6.85697	6.4467	6.59689	6.64215	6.69616	6.54094	6.8123	7.13702	7.36095	6.97883	6.80886	6.85127	6.12966	5.69423	5.81421	5.96559	5.98063	6.15728	6.16586	5.96526	6.13622	6.15197	6.13074	6.01654	6.00206	5.99074
ACTR1A	5.57215	5.56884	5.34208	5.19186	5.34383	5.27293	5.34839	5.12982	5.18691	5.22389	5.04291	4.8108	5.00409	4.87919	5.03526	5.27819	4.96828	5.29568	5.14711	5.42431	4.99944	5.33767	5.52469	5.68619	5.59138	5.65846	5.49646	5.57998	5.47344	5.41135	5.32746	4.87371	5.54475	5.45133	5.48569	5.49865	4.90969	5.06618	5.5489	5.35318	5.45796	5.4161	5.29224	5.21639	6.0666	6.1142	5.82006	5.02307	4.7933
ACTR3	6.3332	6.35714	6.4918	6.23386	6.37224	5.95634	6.20405	6.3616	6.30761	6.22074	6.12665	6.0302	6.34006	6.64599	6.93403	7.00061	7.05176	6.98252	6.32642	6.44137	6.39866	6.56192	6.89752	6.94872	7.26607	6.91816	6.70548	6.48742	6.58683	6.67388	6.94371	7.0559	6.64243	6.64514	6.67564	6.69734	6.33772	6.3557	6.66331	6.46966	6.63999	6.78597	6.59272	6.66227	6.64155	6.79759	6.34433	5.90471	6.6063
ADAM10	6.10375	6.03504	5.96455	5.95325	6.02289	6.09181	6.2192	5.9246	5.91192	6.02273	5.65499	6.15737	5.85549	6.02565	6.23076	6.23257	6.27324	6.19368	6.17049	6.28712	6.14912	6.01729	5.83688	5.4477	5.02534	5.1557	5.42652	5.62356	5.5344	5.55479	6.24691	6.66428	5.41762	5.46672	5.21003	5.04651	4.96435	5.31637	5.59514	5.85577	5.97325	5.49398	5.7279	5.87776	5.69596	5.95904	5.83116	5.38152	5.45878
ADAM17	5.80658	5.66354	5.65599	5.59238	5.56009	5.82728	5.69328	5.63319	5.72452	5.68038	5.54219	5.88125	5.88328	5.88614	5.85133	6.05522	6.08874	5.75639	5.94929	5.93834	6.2309	6.05529	5.91983	4.83473	5.34173	4.93169	5.2028	5.39549	5.35458	5.46973	5.49006	5.49781	5.24536	5.77323	5.27746	5.03137	5.49105	5.14941	5.27954	4.91525	5.20161	5.20198	5.14599	5.31405	5.15076	5.27394	5.09403	4.99805	5.58196
ADAM9	4.91749	0.4087	4.35686	4.44771	5.02966	0.4087	5.05576	4.26776	4.62966	0.4087	0.4087	0.4087	6.16889	5.6623	6.23535	5.41251	5.44051	5.45128	6.5342	6.15281	6.40423	0.4087	6.06455	5.36825	5.32898	0.4087	0.4087	0.4087	4.72033	5.44094	5.04964	5.86604	0.4087	5.29677	5.48659	0.4087	4.75102	0.4087	5.65709	0.4087	0.4087	0.4087	0.4087	0.4087	4.46155	0.4087	0.4087	5.20352	0.4087
ADAR	6.20643	6.24026	6.30537	6.4242	6.30249	6.1546	6.25346	6.48916	6.33661	6.6541	6.34257	6.30712	6.21462	6.1859	5.62835	6.05455	5.91088	5.99238	6.26066	6.23991	6.09912	6.07085	5.88025	6.00224	6.36308	6.39334	6.1702	6.26088	6.05693	6.98703	6.68942	6.50179	6.36095	6.67074	6.40034	5.74738	5.61029	5.7408	5.83917	6.00692	5.88037	5.83317	6.02006	5.93225	5.81967	5.94828	5.84936	6.87411	6.52489
ADH5	7.18481	7.29635	7.13594	6.90202	6.73125	6.76283	6.5857	6.76322	6.72413	7.10829	6.65055	6.20543	6.05025	6.00259	6.04438	6.29905	6.16955	6.1839	6.27238	6.11925	6.08249	6.46827	6.66952	7.73056	6.83035	7.05854	7.38736	7.13644	7.49624	6.79929	6.80727	6.66216	7.3242	6.78525	7.13961	5.70847	5.33622	6.01965	6.21867	5.81999	6.24154	6.15885	5.96795	6.08079	6.16164	6.18431	6.17511	6.8918	7.06639
ADNP	5.32885	5.1287	5.193	5.04065	4.78516	4.89501	5.2528	4.99246	4.90968	5.29417	5.325	4.92585	5.28805	5.36955	4.63965	5.56241	5.16508	5.13288	5.20735	5.17679	4.96535	5.14048	4.91718	4.68925	4.74585	5.07663	4.92739	4.88083	4.7094	5.25106	4.94207	5.07939	4.99948	5.10451	4.91397	5.51868	5.34646	5.59916	5.14926	5.46476	5.45653	5.42005	5.64891	5.55002	5.65207	5.59034	5.61696	5.40223	5.6083
ADPGK	4.66394	5.14007	5.04565	4.66476	4.61048	4.61796	4.78722	4.64861	4.64552	4.33742	4.905	4.75007	4.3001	4.19319	4.32261	3.53072	3.74196	3.71126	3.84495	3.83359	3.66806	4.12506	4.10624	4.0264	4.86497	4.10934	3.89249	4.10341	3.28185	4.03075	4.85967	4.61252	4.36225	4.80621	3.47078	0.4087	0.4087	3.29653	3.66871	4.04073	3.24462	3.90928	3.93742	3.55405	3.74864	3.75828	3.62367	4.57905	5.451
ADSS2	6.55973	6.46731	6.55123	6.07813	6.01514	5.99843	6.55074	6.37019	6.53095	6.56762	6.37742	6.30418	6.17962	6.14924	5.78617	6.1959	6.19178	6.19809	6.281	6.22563	6.18154	6.11492	5.79396	5.84272	6.02224	5.799	5.81832	5.90325	5.79582	6.66088	6.9112	6.85612	5.97469	6.53783	6.09632	5.82481	5.73218	5.79095	5.63692	5.69682	5.65493	5.7311	5.70382	5.81705	5.71257	5.72241	5.68103	5.97594	6.24921
AFDN	4.95216	4.81469	4.99798	4.78051	4.61514	4.97459	5.12635	4.60408	4.7293	4.84368	4.8096	4.7559	5.48964	5.33847	5.02868	5.40863	5.37653	5.21547	5.43247	5.44308	5.42647	5.29411	5.1388	6.1757	5.55035	6.18396	6.15648	6.13518	6.11402	5.76916	5.5082	5.50605	5.90328	6.16189	6.39959	5.47474	5.18335	5.48044	5.32091	5.61799	5.56073	5.35279	5.62621	5.57846	5.72936	6.31261	5.49174	6.18519	6.04206
AFG3L2	6.47885	6.38787	6.47534	6.54735	6.25075	6.56656	6.3188	6.265	6.38286	6.38528	6.36006	6.44267	7.68727	7.33696	7.16865	7.61351	7.51531	7.19579	7.77993	7.54087	7.35525	7.9797	7.48528	7.39544	6.72634	7.38849	7.90161	7.84932	7.68801	7.3636	7.3834	7.31109	7.82979	7.79834	7.97033	7.08789	7.12732	6.96101	6.83658	6.81069	6.87124	6.93755	7.05304	6.98145	6.8333	6.73015	6.85958	6.69595	6.7953
AGK	5.58927	5.72222	5.70381	6.13624	5.67559	5.9008	5.81804	5.60015	5.54897	5.96857	5.8694	6.06239	5.68743	5.51567	5.11338	5.41866	5.46362	5.36268	5.23348	5.57628	5.4632	5.19419	5.52814	5.7388	5.80414	5.93772	6.03118	6.20768	6.02088	6.05001	6.23755	6.14773	6.08585	6.05874	6.09898	5.33484	5.82619	5.79196	5.66034	5.74177	5.49349	5.80149	5.68312	5.90729	5.3372	5.44895	5.47306	5.93448	6.04887
AGPS	4.7348	4.98956	5.04854	5.07062	5.07689	4.96855	5.00534	5.09806	5.11925	4.69578	5.01258	4.79596	4.71476	4.90646	4.82575	4.75536	4.88861	4.59502	4.79676	4.4094	5.00691	4.86958	4.79232	5.11493	5.14627	5.34688	5.45814	5.1835	5.18739	5.06179	5.03558	4.86658	5.14072	5.89996	5.37061	5.17906	4.35423	5.08666	5.3353	5.02484	5.16112	5.43002	5.31821	5.45749	5.5095	5.56519	5.42666	4.57001	4.82246
AGRN	5.79088	6.21512	5.73368	5.76999	5.57025	5.30789	5.77017	5.90002	6.04562	5.40889	5.90794	5.49951	5.53194	5.98365	7.23436	5.87238	6.24727	6.33472	5.46219	5.93505	6.34806	6.0419	6.30428	6.7646	6.37883	6.4914	6.59775	6.66898	6.53188	5.0999	5.31632	5.34987	6.47558	6.12984	6.34411	5.30934	5.80646	5.89042	5.76874	5.32851	5.39298	5.83612	5.28046	5.47396	5.24982	5.73633	5.56825	5.51572	5.17486
AHCTF1	4.68335	4.70973	4.62847	4.68362	4.49288	4.79971	4.80259	4.57384	4.72057	4.78571	4.76162	4.97835	5.23599	5.04633	4.82286	5.21264	5.03721	5.20587	5.13889	4.94001	4.99602	5.11773	4.74444	5.09372	4.78736	5.22814	5.25954	5.19789	5.11678	5.25146	5.3819	5.41806	5.11631	4.97569	5.05146	4.76993	5.01374	5.1176	4.94084	5.18055	5.07029	5.18932	5.09358	5.22586	5.0529	4.94086	5.06613	5.27205	5.14754
AHCY	7.66718	7.81148	7.8231	7.87079	7.64278	7.90003	7.97196	7.6414	7.82137	7.7934	7.98876	7.74797	7.96726	7.76857	7.21166	7.92457	7.78819	7.70556	7.88202	7.61797	7.49318	7.86174	7.47408	8.08643	7.40065	8.01952	8.42421	8.1212	8.13637	8.0561	7.90972	7.66718	8.45393	8.02603	8.27424	7.92651	7.7952	7.89402	7.58192	7.61357	7.70957	7.78457	7.61792	7.71996	8.00258	7.86856	7.8861	8.10359	8.00253
AHNAK	7.0282	6.8181	6.8743	6.58221	6.20919	6.76482	6.35734	5.9706	5.95569	7.05364	6.35567	6.21798	6.83323	6.54217	6.125	6.81926	6.72571	6.63935	6.67611	6.69131	6.48277	6.74931	6.55784	7.7094	6.19404	6.8501	7.52795	7.48537	7.37539	6.04343	6.3831	6.58276	7.19587	6.75677	7.34661	5.96777	5.62749	6.14059	6.56376	6.73905	6.95633	6.78042	6.98683	6.75634	6.56612	6.76509	6.45891	5.46112	5.85082
AHNAK2	4.10341	4.44614	4.21433	4.27018	4.09354	4.01194	3.75337	4.41083	4.79136	4.37258	4.34248	4.23741	4.91744	5.17521	4.84908	4.68827	4.74427	4.84657	5.51715	5.58429	5.53978	5.37779	5.30926	6.0656	5.1878	5.20444	5.65967	5.98092	5.52053	4.72816	5.19256	5.62507	5.11348	5.76772	5.78702	5.30149	4.99009	5.4286	5.4883	5.81642	6.0434	5.47453	5.61739	5.49952	5.15677	5.09344	5.19974	4.52361	5.19712
AHSA1	6.38832	6.40501	6.40579	6.6866	6.42233	6.41547	6.55267	6.51505	6.49642	6.39651	6.41657	6.34922	6.24229	6.37551	6.16536	6.61307	6.52841	6.48681	6.42055	6.32514	6.31486	6.35954	6.27763	6.2092	6.29922	6.74258	6.59676	6.44318	6.57682	6.04944	6.05814	5.87906	6.62146	6.75455	6.53858	6.20013	5.74589	6.04823	6.28132	6.05588	6.1089	6.28686	6.27307	6.32032	6.25752	6.04692	6.1731	7.40169	7.18656
AIFM1	7.46001	7.27881	7.29308	7.33448	6.83061	7.33753	6.67409	6.95763	7.03268	7.41731	7.22916	7.04526	6.93345	6.75204	6.49255	7.4248	7.13965	6.81676	6.81548	6.89029	6.44507	7.50183	6.90753	7.89763	6.69176	7.67414	8.28008	7.78019	8.03145	7.18969	6.56267	6.44188	8.15917	7.73037	8.03744	7.83605	7.29338	7.70136	8.19811	8.11016	8.25626	8.23949	8.12727	8.29253	8.32394	8.22209	8.2406	5.77983	5.73448
AIMP1	5.55574	5.47763	5.45014	5.45416	5.22263	5.60826	5.4255	5.35738	5.57154	5.30459	5.3906	5.43357	5.24491	5.34709	5.14687	5.52545	5.31825	5.32538	5.25485	5.42124	5.2275	5.27341	5.34477	5.38355	5.28477	5.54023	5.48336	5.42027	5.54408	5.5156	5.43088	5.20857	5.5217	5.92518	5.54713	5.19418	5.23001	5.29474	5.06245	5.23413	5.35917	5.01772	5.30385	5.41524	5.23752	5.23273	5.45163	4.76494	4.79379
AIMP2	5.49099	5.13202	5.87326	5.46163	5.49252	5.40331	5.32349	5.58801	5.64172	5.86296	5.37661	6.05804	5.56445	5.27156	5.58725	5.433	5.04998	5.62659	5.4936	5.20461	5.08829	5.79631	4.97183	5.43633	5.38443	5.08736	5.44639	5.5473	5.4304	5.61165	4.67732	4.96868	4.96485	5.82686	5.45033	5.45438	5.70986	6.15762	5.4501	5.30649	5.72061	5.67655	5.64174	5.66893	5.92473	5.61936	5.97568	4.51004	5.1198
AIP	6.09985	6.09829	6.3626	6.08179	6.18343	5.92907	6.3298	6.17632	6.15619	6.48004	6.04828	6.25599	6.73535	6.53776	5.85484	6.41387	6.61602	6.35147	6.7336	6.67491	6.51163	7.05923	6.64311	5.94072	6.2691	5.89254	6.02997	5.9556	5.88377	5.94532	5.99099	5.98034	5.84589	6.32374	6.00262	6.32767	5.78424	6.08674	5.27508	5.30314	5.53685	5.4911	5.31088	5.57988	5.9068	5.94153	5.95249	5.2204	5.68756
AK2	7.48126	7.49533	7.53451	7.60332	7.4658	7.80077	7.29407	7.33143	7.32073	7.54933	7.46665	7.52847	7.71567	7.38957	6.8588	7.42257	7.24146	7.10602	7.65899	7.54884	7.12244	7.90016	7.51922	8.27609	7.32736	8.21094	8.64863	8.61467	8.55607	7.53104	7.47688	7.31667	8.82387	8.48841	8.3871	7.86101	7.732	7.72311	7.59705	7.72951	7.54847	7.50753	7.59047	7.54608	7.50416	7.28578	7.45577	7.21009	7.31149
AK3	7.41381	7.35043	7.19795	7.21008	7.33078	7.71897	7.55937	7.36249	7.40383	7.27354	7.27497	7.50434	7.0014	6.8615	6.68522	7.14328	7.08231	6.89982	6.89645	6.84229	6.74169	7.42617	7.14391	7.39342	7.10111	7.04707	7.46814	7.26405	7.54975	6.66688	6.75235	6.57105	7.62456	6.86832	7.6936	6.87031	6.54139	6.56015	6.72809	6.44115	6.62148	6.44252	6.43805	6.52574	6.94855	6.85027	7.00986	7.31274	7.5767
AK4	7.21907	7.0837	6.96863	7.29431	7.00703	7.45465	7.39741	7.28427	7.42962	7.00217	7.6421	7.1309	6.72893	6.6086	6.95918	6.89478	6.2015	6.58676	7.35983	7.44303	7.0582	7.62523	6.82003	6.59039	6.22094	6.8686	7.00817	7.24955	6.86495	5.56692	6.36603	6.87499	6.71553	7.86483	7.00166	7.84703	7.9301	7.64208	6.88846	7.49796	7.64876	6.94508	7.32316	7.45955	6.49059	7.2402	6.35601	4.65051	6.15841
AKAP1	3.38689	3.62488	3.41859	3.89413	3.44213	4.0129	4.03664	3.71103	3.63863	3.42593	4.17433	3.84068	4.28102	4.0927	3.34755	4.55125	3.88688	4.08145	4.39013	4.18992	4.15751	4.18181	3.42813	3.49785	3.47499	3.51107	3.57184	3.83977	3.78941	4.10303	3.98505	3.96969	2.604	3.40905	4.12932	4.06245	3.99873	4.17542	4.13535	4.04856	4.14287	4.33815	4.42905	3.96492	4.10468	3.97935	4.31928	2.92467	2.15716
AKAP12	4.49424	4.80803	4.41906	3.98752	4.26891	3.84787	4.17572	4.11313	4.55695	4.30644	4.82929	4.13	5.49613	5.28242	4.39013	5.12142	5.47953	5.59728	5.23009	5.03579	5.27942	5.15191	5.1484	5.39966	5.33632	5.06049	4.8524	4.59894	4.39996	3.78275	3.66277	3.65721	4.35319	4.98348	5.14879	3.78857	4.31342	3.27668	3.81652	4.37789	4.01751	4.05146	4.3076	4.34163	4.10017	4.66324	4.11116	4.15728	2.66843
AKAP8	4.74621	4.56334	4.48561	4.80384	4.95438	4.97286	4.51955	4.89059	4.8572	4.67854	5.12106	4.87839	4.86545	4.9713	5.32909	5.28769	4.85586	5.17272	5.45386	5.063	5.14952	4.57525	4.81575	4.65765	4.75437	4.98519	4.91236	4.56037	4.87837	5.49526	5.20967	5.21514	4.83498	5.54881	4.89406	6.25243	4.61527	5.60276	5.15844	5.10468	5.33649	5.38574	5.47076	5.41436	5.41731	5.28222	5.28781	5.01448	5.10552
AKR1A1	7.23731	7.31659	7.35165	7.26828	7.61228	7.54347	7.04761	6.99115	7.29349	7.28252	7.28222	7.25894	6.32339	6.35562	5.76736	6.22611	6.30692	6.25547	6.33731	6.2	6.17617	6.61722	6.6288	7.99702	7.39844	7.54944	7.67391	7.58066	7.53683	6.47462	6.65381	6.71683	7.62971	6.30816	6.79035	7.18267	6.84998	6.60244	6.39113	6.39897	6.38056	6.42337	6.198	6.26384	6.444	6.63877	6.28315	6.29166	6.79133
AKR1B1	6.43508	6.67516	6.37251	6.76261	7.161	6.49315	6.45216	6.96844	7.086	6.44061	6.31761	6.7545	7.8188	7.69366	6.62079	7.22067	7.36308	7.02214	7.55822	7.50658	7.31173	7.55693	7.9771	7.02031	7.68278	6.9786	7.37892	7.04571	7.17569	7.46568	8.13677	8.46578	6.80142	7.00735	6.84236	6.71482	7.31563	6.85917	7.37388	7.24662	7.1421	7.54781	7.32885	7.4342	7.66756	7.94534	7.64416	6.30458	6.73457
ALB	7.71683	7.85012	7.63003	8.15774	8.38749	7.2259	7.02094	7.24283	7.31352	8.47938	8.16507	7.33229	7.68132	8.28613	8.04615	7.0816	7.17823	7.23288	6.90409	6.95527	8.20776	7.26931	8.45133	8.31411	8.78146	8.05103	7.58477	7.42355	8.38742	8.13163	7.95395	8.06755	7.9369	7.1438	7.63818	6.04182	5.67223	6.23553	6.38467	6.12922	5.58555	6.98331	6.04579	6.31529	5.71058	6.2774	6.19306	5.64257	5.9656
ALCAM	3.52542	3.9883	3.23458	3.2495	3.59054	4.08227	3.92352	3.9777	4.32806	4.27395	4.07982	3.68247	5.43948	4.83316	4.63676	4.95737	5.1547	5.11462	5.59493	5.4845	5.06841	5.96628	5.93093	6.48976	4.32284	5.24946	6.73659	6.61461	6.59078	4.32731	3.8466	3.82674	6.15062	7.30103	7.16507	6.5681	6.91129	6.95536	6.93847	6.81543	7.20913	6.95963	7.26403	6.88431	7.10085	6.89092	7.20916	5.92295	5.84913
ALDH18A1	6.08695	6.07275	5.99892	6.12928	6.05292	5.68209	5.91496	5.82234	6.08993	5.91526	5.88212	5.83959	5.75203	5.65899	5.70746	5.79674	5.85702	5.72231	6.02553	6.04446	5.84664	6.18683	6.41655	6.16967	5.95204	6.23085	6.30878	6.35692	6.48288	6.23794	6.07147	5.69208	6.18848	6.30462	6.35827	6.92853	6.86507	7.02648	7.16487	6.91059	6.87749	7.20134	7.01572	7.15059	6.7224	6.73998	6.78071	5.27531	4.99719
ALDH1B1	4.93875	5.05514	4.89916	5.23999	4.94364	4.93712	5.62508	4.79703	5.0195	4.88197	4.89982	4.79449	5.22398	5.03169	4.82179	5.02856	4.77341	4.99614	5.50314	5.58146	5.22576	5.74625	5.21848	5.31765	4.65263	4.89382	5.57814	5.38894	5.39176	3.92062	4.45484	4.48779	5.63418	4.47148	5.55749	0.4087	6.07808	0.4087	2.5102	0.4087	2.50337	2.29531	2.39914	0.525745	2.81234	1.9874	2.3691	3.58652	3.84381
ALDH4A1	7.35639	7.2279	7.30594	8.06558	7.54585	8.14566	7.30508	7.2291	7.35888	7.28443	7.44652	7.57031	7.67536	7.31057	6.71273	7.76286	7.52754	7.25442	7.30259	7.18034	6.9061	7.928	7.30658	6.39844	5.39	6.15924	6.7786	6.52807	6.40911	5.88461	6.10607	5.66548	7.09163	5.52415	6.67164	5.68674	5.62344	6.40183	6.5405	6.16806	6.16568	6.23504	6.45578	6.22827	6.21184	6.19514	6.28008	7.03156	6.82572
ALDH7A1	8.0109	7.98287	8.00367	7.63092	7.17756	7.51621	7.65112	7.16211	7.35714	7.69418	7.25376	7.11802	7.29555	7.08833	6.93693	7.44292	7.28891	7.23687	7.38118	7.28902	7.09706	7.77339	7.24514	7.93264	6.6608	7.24804	8.00791	7.99475	7.77875	7.39795	7.35746	7.17879	8.09865	7.88862	8.05427	5.72428	5.46285	6.00854	5.86627	5.87279	6.03978	5.95559	5.92343	5.88526	6.40029	6.14043	6.32928	6.69833	6.42454
ALDH9A1	6.28442	6.34262	6.25585	6.21717	6.1337	6.01005	5.79681	6.00619	5.97349	5.97476	5.78199	5.81331	6.07307	5.78134	5.81995	6.15158	6.20651	6.00829	5.9098	5.89646	5.61002	6.41932	6.54876	7.83022	7.06762	6.89702	7.88663	7.70508	7.80217	6.46091	6.40492	6.21656	7.79821	7.16738	7.54056	6.16811	5.79036	6.59097	6.28206	6.15275	6.32658	6.371	6.51887	6.45726	6.36887	6.29955	6.27174	6.51949	6.79002
ALDOA	7.04969	7.00843	7.10078	7.2354	7.29588	7.36124	7.08548	7.55565	7.3062	7.20356	7.141	7.49127	8.40538	8.76714	8.70347	8.22249	8.17345	8.3024	8.7585	8.83187	8.66664	8.27112	7.6165	7.48457	7.72798	7.71004	7.57198	7.52184	7.31544	8.3346	8.48413	8.84509	7.94056	8.73695	8.19813	7.93389	8.01662	6.90607	7.91476	8.4467	8.63236	8.17233	8.48509	8.26563	8.11989	8.12997	8.19694	8.24875	8.89193
ALDOC	5.17388	5.38178	5.23271	5.68981	5.71618	5.52858	5.89975	5.40656	5.56675	5.00677	5.01589	5.47941	5.35668	5.03637	5.10878	5.14652	5.36807	5.20546	4.99648	5.39233	5.24829	5.17674	5.01124	6.27542	6.2608	6.06094	5.88974	5.94038	5.83875	5.49567	5.78135	6.37953	6.07823	6.03411	6.24026	5.32229	4.92139	4.62785	5.37025	6.21417	6.48899	5.442	5.60976	5.63697	5.45291	5.64891	5.10767	5.15065	5.92563
ALG1	5.67255	5.90031	5.88946	6.09697	6.28309	6.11716	6.16159	6.147	6.22084	6.06051	5.97412	6.20747	5.04258	4.4925	4.41164	4.96275	5.41399	4.77947	5.23884	4.71246	5.25221	5.29064	5.47253	5.70496	6.30852	5.8945	5.89297	5.53839	5.97556	5.43712	5.64065	5.68019	6.10051	6.77137	5.24966	6.40479	6.35982	5.10831	5.52097	5.10221	5.0517	5.11435	4.63849	5.34857	5.21355	5.29112	5.12962	5.98988	4.80484
ALG5	5.38912	5.50912	5.56329	6.2179	6.74991	5.56335	5.74954	6.14114	6.61974	5.14287	5.79969	5.36718	5.46738	5.62827	5.19527	5.78271	5.69508	5.78474	5.46061	5.75667	5.77472	5.87206	5.92089	5.82064	6.43882	6.06154	5.98395	6.02442	6.00044	6.11652	6.21078	6.08584	6.05885	6.27266	6.07813	5.96353	5.59663	5.72091	5.56606	5.64096	5.65903	5.74285	5.68636	5.6357	5.63372	5.66599	5.55797	5.83183	5.13537
ALYREF	5.78776	5.79709	5.62202	5.55273	5.34341	5.5935	5.70325	5.7855	5.64799	5.7445	5.46708	5.36088	5.43692	5.39682	5.50722	5.58978	5.48941	5.59584	5.56274	5.61955	5.39515	5.42633	5.11767	5.21822	5.11828	5.16847	5.34025	5.34337	5.19709	5.87724	5.62018	5.60025	5.13402	5.09641	5.36078	5.9845	6.03906	5.86097	5.86318	5.96263	6.12868	5.96868	6.19728	6.07183	6.32173	6.43519	6.44011	5.68011	5.53655
ANP32A	8.98526	8.73834	8.86511	8.22431	7.98419	8.08171	8.07076	8.07209	7.96064	8.73211	8.04699	7.88962	7.13697	7.20891	6.44636	7.35375	7.55471	7.01667	7.03549	6.90064	6.64408	7.30709	7.07278	7.59892	7.66871	8.16494	8.14932	8.02585	7.90245	8.30134	8.40385	8.30561	8.23402	8.00592	8.15258	7.77063	7.12927	7.85406	8.02037	8.27247	8.3197	8.40651	8.53282	8.53974	8.46435	8.28032	8.42059	8.74349	8.86198
ANP32E	4.71529	4.73761	4.70164	4.66524	4.30192	3.83888	4.71953	4.58773	4.30369	4.62913	4.25148	4.24027	4.13098	4.02979	3.61201	4.36523	4.53047	4.24818	4.27985	4.09789	4.67186	4.54076	3.7539	4.1499	4.6378	4.2883	4.55166	4.89121	4.17601	4.48441	4.6421	4.91846	4.54807	4.6589	4.54655	4.49849	4.53302	4.5347	3.33348	3.91105	4.2791	3.85078	4.57709	4.18254	4.55011	4.45129	4.24523	5.57984	5.62846
ANXA11	6.8232	6.81324	6.85671	6.80125	6.67166	7.12292	6.85116	6.65706	6.70817	6.71237	6.62581	6.74208	7.09564	7.12489	7.61755	7.38536	7.17675	7.31019	7.17831	7.20851	7.17001	6.92386	6.83394	7.68739	6.74591	7.19856	7.49761	7.38294	7.51697	7.01819	6.60269	6.50902	7.26136	7.1589	7.64853	6.72077	6.43637	7.20355	6.94469	7.14143	7.07287	6.94897	7.05734	6.95041	7.04863	6.63134	6.98738	6.79771	7.14533
ANXA2	7.28249	7.11314	7.22876	6.85201	6.73999	6.70221	6.95562	7.0011	6.86802	7.2388	6.87626	6.69033	8.94775	9.25206	8.72224	8.62213	8.76751	8.89438	9.63117	9.71874	9.80832	9.32506	9.62277	8.9813	8.19007	8.62751	8.87506	8.35944	8.54071	7.89683	8.67777	8.92079	8.67447	8.30335	9.315	8.69715	8.0064	8.3044	8.55828	8.75217	8.84289	8.68734	8.45945	8.62879	8.64157	9.18895	8.8006	6.80047	7.30952
ANXA4	6.43336	6.50536	6.35247	5.8884	6.22596	6.31292	6.80916	6.20682	6.149	6.2804	5.76119	5.79671	7.48372	7.56403	8.14805	7.79235	7.51294	7.81773	8.19386	8.04551	8.30216	7.99507	7.79052	7.84661	7.16925	7.67142	8.04404	7.84288	7.90625	6.90015	7.14681	7.36938	7.75954	8.01847	7.70526	6.64344	6.50369	5.96954	6.43662	6.36508	6.72374	6.10658	6.21922	6.19713	6.3345	6.32649	6.08593	5.41031	6.51576
ANXA5	6.15216	6.44665	6.34164	6.15559	6.88663	5.85077	6.22714	6.57765	6.86191	6.25148	6.21264	6.37315	5.61551	6.28958	6.89457	5.60841	6.0453	6.0147	5.84115	5.99811	6.35526	6.34187	7.49449	8.12094	7.70481	7.69896	7.73142	7.51235	7.92725	7.22641	7.66709	7.68134	7.86605	6.83833	8.0837	7.08256	6.98461	6.91299	6.82273	6.18315	6.2574	6.7614	6.18447	6.50255	6.32095	6.55218	6.30211	5.69601	6.58122
ANXA7	6.94523	6.83148	6.95524	6.81787	6.75861	6.83005	7.0904	7.02909	6.96962	6.70707	6.75286	6.86909	6.93082	7.05285	7.59781	7.0521	7.04875	6.99805	7.0867	7.18242	7.23255	6.96899	6.84894	7.1038	7.02531	7.26076	6.92411	6.86888	6.80536	7.51637	7.26177	7.19252	6.86575	6.80155	7.08672	5.95792	5.53922	6.05619	6.5379	6.36026	6.32165	6.25067	6.30944	6.24669	6.29654	6.25485	6.13567	6.87556	6.73224
AP1B1	6.04264	5.99268	5.99666	5.9363	6.15233	5.80946	5.84568	6.16911	6.06383	6.01885	6.0611	5.98726	5.78736	5.85069	5.77292	5.99407	6.0881	6.07715	5.92213	5.72024	5.89	6.10643	6.14231	5.88066	6.22808	5.95319	5.77275	6.00177	5.75258	6.31343	6.28969	6.26732	6.03825	6.38083	6.12274	6.08114	6.34043	6.14623	6.39729	6.16739	6.17024	6.32011	6.17915	6.249	6.12343	6.19371	6.17382	5.2763	5.56293
AP1G1	6.32536	6.53023	6.13068	6.38169	6.40416	6.17052	6.11223	6.12947	6.13606	6.29383	6.03924	6.45757	6.80326	6.81031	6.67835	6.696	6.87717	6.86552	6.89509	7.02374	6.66406	6.69111	6.56441	6.09453	6.28705	6.14696	6.23371	6.26767	6.27437	6.67486	6.50373	6.61452	6.27892	6.54582	6.30349	5.57743	5.32831	5.97016	6.68691	6.25887	6.2695	6.2848	6.01895	5.98167	6.10048	6.01593	6.02051	6.29075	6.08727
AP2A1	6.71475	6.74838	6.65864	6.63475	6.69869	6.60045	6.84106	6.84535	6.852	6.70094	6.69193	6.59285	7.06337	6.89534	6.81975	7.21643	7.12367	7.13554	7.09181	7.14303	7.00513	7.26213	7.04032	6.25575	6.74707	6.4574	6.09982	6.23837	6.13033	6.56163	6.62343	6.59923	6.26653	6.31557	6.1529	6.07307	5.717	6.11138	6.48779	6.23558	6.10951	6.36663	6.09558	6.23447	6.10813	6.11671	6.21039	5.74379	5.67813
AP2A2	5.64271	5.68449	5.62344	5.47015	5.67099	5.51684	5.60665	5.48627	5.55649	5.60648	5.44411	5.56379	5.69754	5.6859	5.90324	5.83563	5.94995	5.93103	5.81316	5.78227	5.72688	5.90239	6.05446	5.84915	5.88617	5.67146	5.66668	5.6764	5.71159	5.97769	5.97443	6.01274	5.5183	5.69894	5.5795	5.60174	5.68679	5.78274	5.85609	5.74823	5.7278	5.76127	5.58366	5.70074	5.59567	5.55935	5.54239	5.02937	5.31087
AP2B1	6.00932	6.05869	5.96191	5.90346	5.87255	5.74967	5.81278	5.83433	5.90965	5.94631	5.72528	5.78242	6.22857	6.26275	6.05867	6.43653	6.44999	6.19037	6.37608	6.43814	6.09326	6.40582	6.53785	5.96411	6.17684	6.22029	5.77983	5.8628	5.70817	6.36871	6.38958	6.40358	5.99307	5.98121	5.88649	5.87907	5.81765	5.91933	6.05633	5.9249	6.01145	6.14547	5.99574	6.0389	6.01016	6.0936	5.88382	5.43031	5.64581
AP3S1	5.64894	5.59984	5.78196	5.64797	5.63668	5.31671	5.34876	5.85197	5.44421	5.57607	5.59437	5.73537	5.19523	5.24553	5.75235	5.49674	5.26404	5.29119	5.19296	5.14964	5.44049	5.44172	5.64135	5.58064	5.65147	5.91046	5.59046	5.42921	5.16526	5.95744	6.01133	5.83919	5.64859	5.73456	5.59847	5.72323	5.35728	5.28184	5.39401	5.10131	5.14019	5.5278	5.32801	5.4477	5.31428	5.3154	5.14489	5.2545	5.48691
APEH	6.62999	6.55055	6.48068	6.36527	6.14788	6.16985	6.31063	6.50964	6.66091	6.43664	6.32547	6.29107	6.92036	7.04978	6.83801	7.52153	7.45909	7.60312	7.22198	7.03593	6.78591	7.40644	7.02096	6.16779	6.106	6.01554	6.14917	5.91781	5.97047	5.73171	5.66102	5.35868	6.45135	6.56999	6.17569	6.68391	6.59103	6.74271	6.74963	7.05792	7.39914	7.01563	7.03423	7.16205	7.14189	7.14157	7.07701	5.71389	5.90594
API5	6.96414	6.89026	6.86435	7.03467	6.84549	6.89163	6.83235	6.87264	6.91994	6.97605	7.06777	7.01195	7.32013	7.11832	6.37758	7.12032	7.09042	7.02994	7.03081	6.89441	6.82592	7.07144	6.52345	6.33561	6.69797	6.8315	6.66461	6.62551	6.5436	7.30327	7.22724	7.11804	6.67545	6.49123	6.60158	6.42777	6.51328	6.62746	6.43585	6.49668	6.66518	6.61746	6.78117	6.77882	7.20802	7.13492	7.13664	7.9385	7.7987
APMAP	6.60211	6.61612	6.61986	6.52805	6.57592	6.28423	6.34415	6.32467	6.46286	6.75061	6.39195	6.40254	6.84351	7.04831	7.48264	6.88541	6.9239	6.59478	6.69188	6.76304	7.14216	6.97842	6.84012	6.86085	6.82712	6.94767	6.64018	6.49754	6.36797	6.39252	6.79668	6.95987	6.81137	6.48105	6.4948	6.06947	6.16713	6.592	6.69184	6.42781	6.48439	6.72298	6.55341	6.57253	6.83942	6.72911	6.54078	7.06972	7.33215
APOE	5.64035	5.78801	5.74098	5.80234	6.2975	5.48795	5.64489	6.12516	6.04856	6.32142	6.22758	5.70791	4.92614	7.24093	8.5127	5.08927	5.17637	5.26917	5.27443	5.57399	7.6534	5.53194	6.18502	5.99137	6.30439	5.29403	5.44944	5.55368	5.96257	5.42787	5.3339	5.40264	5.36166	5.48039	5.2328	5.03653	4.97043	5.43778	5.64487	5.37964	5.01623	6.54219	5.40362	5.31268	4.96685	5.18724	5.36723	3.78483	4.92719
APOO	6.5562	6.5123	6.56623	6.69151	6.27615	6.57306	6.44001	6.35321	6.4434	6.62611	6.82254	6.98531	6.36697	6.37404	6.27455	6.50722	6.28778	6.34515	6.33237	6.16489	6.00268	6.89732	6.31818	7.10541	6.28256	6.50374	7.1938	7.26049	7.4211	6.14897	6.04915	5.91562	7.13788	6.90051	6.87545	6.82539	6.42232	7.06131	6.61228	6.4468	6.4093	6.38069	6.80906	6.40167	6.68829	6.67893	6.59722	5.1903	5.47247
APRT	8.73991	8.71284	8.87453	8.79589	8.44923	8.20591	8.3499	8.1765	8.23567	8.67656	8.11369	8.61332	8.11651	8.16782	7.51277	8.15342	8.11987	8.12536	7.94043	7.86788	7.70801	8.25038	8.12747	9.75611	9.10429	9.43606	9.8853	9.88811	9.71799	9.1696	9.20337	9.15767	9.52225	9.72868	9.87987	8.35266	8.13187	7.97175	7.97851	7.79767	7.96986	8.00098	7.84312	7.89615	8.15747	7.9637	8.13204	6.42626	7.17872
ARCN1	5.85733	5.95661	5.88782	6.27485	6.41721	6.05742	6.08183	6.27939	6.31553	5.91261	6.22545	6.27054	6.02904	6.11862	5.86292	6.20531	6.3349	6.20868	6.11074	6.2593	6.07741	6.18394	6.47766	6.28848	6.53488	6.41145	6.26336	6.30476	6.40227	6.94957	7.00218	6.99821	6.39146	6.56341	6.4939	5.85954	5.56117	5.88292	6.19038	5.88467	6.05553	6.21512	6.0714	6.15766	6.03746	6.03412	6.02451	5.61706	5.55039
ARFGAP1	5.58113	5.43395	5.23068	5.39224	5.6233	5.44294	5.09691	5.59511	5.49866	5.50917	5.69721	5.54025	5.11999	5.23591	4.66936	5.11169	5.17508	5.09253	5.14839	4.97213	5.13028	4.88885	5.33768	5.02324	5.27564	5.14411	5.08502	4.99065	4.94498	5.48156	5.30452	5.28642	5.20168	5.24024	5.07944	5.87606	5.74929	6.00181	5.7189	5.55158	5.73068	5.76075	5.803	5.83752	5.78478	5.71847	5.59502	5.16892	3.83387
ARGLU1	7.55338	7.3986	7.49905	7.19305	6.91178	7.15412	7.31445	7.4127	7.19663	7.22915	7.26442	6.90287	8.42634	8.18303	7.75362	8.5161	8.41923	8.45284	8.23868	7.96557	7.95874	8.07504	7.50308	7.25577	7.80908	7.87039	7.70202	7.70217	7.67334	8.28582	8.24232	8.06321	7.75316	7.84227	7.79167	6.26462	5.71638	6.80059	7.30766	7.28509	7.21424	7.22654	7.25864	7.29551	7.19602	7.34439	7.23683	8.76401	8.66562
ARHGAP1	6.03846	5.98209	5.92062	6.17685	6.03307	6.0401	5.87474	5.96003	6.01203	6.00862	6.15026	6.03266	6.03207	5.92128	5.62679	5.8351	6.32753	6.08726	5.77995	5.90854	5.85646	6.08868	6.61494	6.54218	6.50896	6.18133	6.49425	6.38206	6.48751	6.22059	6.31875	6.41333	6.48459	6.40393	6.31232	6.20151	5.93853	6.44727	5.85759	5.41263	5.97434	5.95793	5.48741	5.62358	6.15392	6.12194	6.08535	6.02855	6.3108
ARHGDIA	7.81632	7.83401	7.88595	7.52529	7.75187	7.32206	7.8459	8.16653	8.20836	7.7082	7.66884	7.4391	7.77178	7.87096	7.4115	8.04109	8.00341	7.92231	7.73244	7.73954	7.52614	7.94546	8.02395	7.34055	7.75435	7.31625	7.54778	7.41041	7.3668	7.67149	7.69956	7.56337	7.27956	6.8944	7.26818	8.62103	8.13841	8.60062	8.30791	8.54054	8.5807	8.65752	8.62892	8.72067	8.76987	8.77699	8.72934	7.30874	7.39483
ARHGEF2	6.46076	6.31772	6.51415	6.25561	6.27775	6.46336	6.4629	6.40199	6.24706	6.6696	6.39821	6.05421	6.41459	6.45868	5.98662	6.34386	6.32911	6.5147	6.34279	6.33566	6.19138	6.30982	6.15989	5.96078	6.00142	6.32182	6.5402	6.24884	6.45392	6.46171	6.2002	5.89451	5.96175	6.97959	6.12077	5.50096	5.26798	5.97857	6.36588	6.37563	6.23865	6.21368	6.26556	6.32189	6.22455	6.34538	6.18577	7.07138	6.9655
ARL1	5.61483	5.53233	5.40672	4.97479	5.69191	5.22685	5.47401	5.36901	5.55602	5.16456	5.35677	5.66856	7.07917	6.57584	6.59123	5.88231	7.09547	7.25998	6.8843	6.64173	7.0507	7.01038	6.80709	6.08209	6.43959	5.85919	5.96033	5.56432	5.99347	6.45045	5.92249	6.6734	6.0432	6.48371	5.91263	4.13953	4.59599	5.49508	6.33339	6.26723	6.28894	6.45197	6.33192	6.0827	5.9713	5.90527	6.13957	6.0218	6.0983
ARL2	7.51482	7.38863	7.38025	7.33843	7.36758	7.44564	7.4726	7.37698	7.37514	7.40423	7.44248	7.70902	7.08387	6.79566	6.50246	7.09667	7.0219	6.95871	6.84369	6.95655	6.84845	7.01954	6.66032	6.3604	6.45898	6.33552	7.05843	6.83531	6.66285	7.55953	7.14843	6.54505	6.57642	6.6217	6.53587	7.19725	8.01128	7.86788	7.89371	7.96006	7.81551	7.97865	7.90002	8.05985	8.03737	8.01414	7.97657	6.17246	6.17672
ARL6IP5	7.3093	7.44002	7.5614	7.23928	7.54043	6.956	7.28566	7.25192	7.44079	7.36489	7.50407	7.48652	6.98443	7.07879	7.00015	6.77945	6.68045	7.05262	6.99596	7.1397	7.04327	7.23001	7.32516	7.22402	7.95076	7.35213	6.72693	6.80482	6.8483	6.62595	7.52579	7.60637	6.96086	6.28255	6.91352	7.94173	7.97445	7.58682	7.16325	6.46881	6.60068	6.62019	6.34718	6.69226	6.49765	6.95795	6.79447	5.40638	6.52272
ARL8B	7.22644	7.28793	7.34171	6.65876	7.12412	6.63004	6.78555	7.05806	7.14714	7.08074	6.7073	7.02288	7.75878	8.03881	7.81154	8.07499	8.05958	8.17611	8.09622	8.01309	8.05152	8.41319	8.0935	7.02809	7.51548	6.90304	6.93177	6.76769	6.90555	6.75434	7.17773	7.24931	6.68883	7.13889	6.58977	8.23089	8.37306	7.87135	8.11712	7.73541	7.94743	8.01221	7.83335	7.79332	7.82935	7.67716	7.93532	6.05873	7.07669
ARMC1	5.62248	5.76977	5.69985	5.75764	5.49711	5.84167	5.82617	5.65877	5.61431	5.54271	5.68463	5.68947	5.56015	5.4095	5.32672	5.56001	5.68506	5.40544	5.63634	5.53841	5.41169	5.7335	5.44449	6.32005	5.11427	5.65613	6.22018	6.26018	6.23738	5.54005	5.49579	5.4226	6.1561	5.72153	6.01414	5.96535	5.92924	5.99918	5.88311	5.97949	6.00422	5.90353	5.88642	5.99891	6.15323	6.08564	6.09573	5.33561	5.40993
ARMC8	4.98025	5.14463	4.74755	5.08671	5.03509	4.9742	5.07276	5.19627	5.27241	4.97459	4.70682	5.17696	5.58896	5.74569	5.88437	5.73526	5.63115	5.76454	5.72076	5.87307	5.51018	5.72244	5.37438	5.52843	5.14277	5.2386	5.41044	5.53755	5.43382	5.21271	5.56465	5.47259	5.46514	5.57261	5.63726	5.37917	5.12612	5.56733	5.57076	5.76881	5.64796	5.52662	5.5388	5.58758	5.34385	5.51537	5.64248	5.94055	5.84662
ARPC1B	6.20091	6.256	6.36172	6.08607	6.43631	5.95154	6.21789	6.32907	6.20521	5.93511	5.97029	6.1494	6.42765	6.7048	6.94855	6.90776	7.04437	7.05419	6.62496	6.69554	6.86008	6.75812	6.92786	6.64884	7.20926	6.74707	6.27789	6.42597	6.392	6.67978	6.98077	7.05861	6.25733	6.82969	6.59176	5.8886	5.68509	5.88929	6.40815	6.17792	6.14682	6.2123	5.71743	6.1298	5.96213	6.17244	5.72771	5.86696	6.22261
ARPC2	6.40538	6.46128	6.5198	6.2407	6.68284	6.19707	6.33567	6.50623	6.47934	6.2668	6.24827	6.22073	6.60816	6.87542	7.09953	7.31823	7.20179	7.15283	6.72022	6.72043	6.58835	6.74036	7.06082	7.01105	7.34224	6.98266	6.86007	6.70454	6.82349	6.8427	7.02958	7.19742	6.76951	6.86468	6.83856	5.57144	5.33719	6.06707	6.84644	6.61281	6.75003	6.91879	6.55529	6.80052	6.65336	6.62021	6.49414	5.82958	6.26877
ARPC3	5.7447	5.5935	5.79312	5.36093	5.77645	5.31791	5.59527	5.77819	5.72215	5.79112	5.6753	5.59327	5.82538	5.94836	6.12428	6.22159	6.31424	6.41287	5.79771	5.74709	5.87834	5.73691	5.85474	5.92674	6.38197	5.98171	6.11738	6.02816	5.91775	5.64793	5.9717	6.11004	5.98893	6.0612	5.96808	5.72846	5.10401	5.94274	5.88889	5.64738	5.76801	5.86202	5.84696	5.81554	5.90196	5.96524	5.71209	5.07689	5.5022
ARPC4	7.94341	8.12368	8.22083	7.74677	8.28377	7.84512	8.12206	8.13238	8.07376	7.93864	7.6013	7.90468	8.59359	8.65163	8.96101	8.93581	9.04663	9.16902	8.53264	8.45263	8.52112	8.63496	8.61274	8.17958	8.95997	8.53847	8.55738	8.39659	8.60951	8.4889	8.74992	8.81573	8.31549	8.57502	8.70825	8.38106	8.66274	8.2696	8.75769	8.40181	8.55007	8.46756	8.36022	8.42353	8.2658	8.34744	8.29929	8.13267	8.45715
ARPC5	5.51034	5.42468	5.54398	5.09184	5.54252	5.25205	5.58395	5.38369	5.39986	4.93018	5.04082	5.08227	5.59352	5.86177	6.10491	5.97607	5.92688	5.97092	5.71157	5.53707	5.67156	5.5003	6.00972	6.16108	6.20914	5.93114	6.03802	6.02992	6.07531	5.92406	6.16745	6.28638	5.74106	6.00392	5.7739	5.82963	4.17948	5.41356	5.73689	5.64238	5.87286	5.87503	5.71094	5.7152	5.77651	5.66881	5.52828	5.4078	5.60624
ARPC5L	5.68355	5.79259	5.95305	6.02881	6.20248	6.16729	6.21641	6.02291	6.0985	6.19367	6.13792	6.21207	6.23289	6.269	6.46389	6.75387	6.376	6.49084	6.00313	6.22115	6.15794	5.99557	5.95902	5.66909	5.9433	5.81265	5.93548	5.97027	5.89618	5.80262	6.01362	5.55745	6.11108	6.14231	5.96313	4.9525	6.73503	5.53985	6.14838	5.87115	6.01436	5.83367	6.04516	6.06522	6.04644	5.57713	6.00238	5.95058	5.89639
ASH2L	5.78723	6.03379	6.10096	6.20023	5.96597	6.42342	6.09357	6.06514	5.98402	5.99772	6.3269	6.31366	6.56257	5.91429	5.89435	6.75039	6.36617	6.51667	6.02933	5.86055	5.86512	6.16217	5.67149	5.75313	5.88833	6.06277	6.0294	6.02158	5.72813	6.21354	6.10159	6.20952	6.11576	5.91361	6.2522	5.55858	6.01815	6.04568	5.78143	5.8441	5.93477	5.89982	5.91658	5.9978	5.99726	5.98916	5.86029	6.2577	6.41392
ASPH	4.82808	5.00947	4.83918	4.82736	4.71566	4.80112	4.70645	4.85653	4.72383	4.87232	4.81724	4.63008	4.87414	5.09815	4.55517	4.56434	4.66682	4.65416	4.95431	5.09746	5.14249	5.12369	5.61047	5.66175	5.25275	5.32819	5.11675	5.03012	5.07845	5.04896	5.54965	5.5307	5.48257	5.11765	5.30392	5.51635	5.21083	4.88583	5.23355	4.90617	5.15317	5.20835	4.96544	5.07081	5.10231	5.24455	5.10478	0.4087	3.6311
ATAD1	4.71241	4.5654	4.67121	5.08376	4.80358	4.99459	4.67297	4.65263	4.71052	4.82092	4.77841	5.16611	4.59943	4.44649	4.59127	4.79914	4.53154	4.66599	4.41074	4.46311	4.21196	4.64289	4.18475	5.08722	4.4531	4.5355	5.05151	5.09383	5.31342	4.67361	4.23834	4.30849	4.51803	5.14887	5.2799	5.39302	4.74765	5.61585	5.27304	5.49466	5.08031	5.38785	5.39994	5.35492	5.52444	5.28986	5.27431	4.75873	4.64124
ATAD3A	7.44811	7.46846	7.37822	7.84557	7.6097	7.95357	7.59735	7.5408	7.67152	7.26108	7.71016	7.78596	6.68579	6.49335	6.68209	6.55351	6.46417	6.28741	6.59991	6.50518	6.55433	6.93277	6.48932	6.23615	6.43801	6.87248	6.56888	6.71401	6.45476	5.83165	5.81161	5.68965	6.80635	6.70334	6.53313	5.64796	5.74373	6.11208	6.38946	6.27784	6.17812	6.32166	6.39817	6.44264	6.20735	6.16194	6.26184	7.56039	7.42887
ATAD3B	6.40301	6.58681	6.60692	6.97172	6.67746	7.0434	6.71533	6.59025	6.79514	6.30234	6.888	6.67703	5.75251	5.49274	6.20589	5.58042	5.60684	5.41696	5.5696	5.61593	5.76576	6.14785	5.89554	5.33223	5.38018	5.89043	5.57039	5.71006	5.42466	5.2023	5.05241	4.7947	5.84051	5.58639	5.51155	4.95655	6.45291	5.18799	5.71353	5.8075	5.60044	5.74059	5.74448	5.56019	5.64623	5.46298	5.61653	6.65959	6.11643
ATG3	5.07057	5.16479	4.96688	5.1875	5.03633	4.48726	4.96995	5.37738	5.22231	5.04348	5.25458	5.073	5.60899	5.68075	5.23469	5.58089	5.39658	5.39375	5.51479	5.23515	5.41209	5.39926	5.33899	5.2648	5.52678	5.25563	5.19545	5.33837	5.04895	5.25957	5.12536	4.84889	4.93876	5.7087	5.32309	4.33669	4.72479	5.38735	5.38805	5.09616	5.51965	5.63776	5.62569	5.52947	5.49027	5.64711	5.50142	4.75361	4.53599
ATG9A	4.17389	3.56743	3.72669	4.0628	4.25379	3.80303	3.92882	4.43525	3.9215	4.1204	3.91519	4.29703	4.09697	4.23391	4.19938	4.21051	5.08747	4.65154	4.19291	4.63762	3.86602	4.14129	4.89193	4.87335	4.79368	5.10767	4.88721	5.15084	4.78609	5.21755	5.3745	5.64783	4.04815	5.22832	5.09727	5.58304	5.24982	5.66228	5.13494	5.28103	5.01841	5.16785	4.98607	5.17009	5.41103	5.19421	5.00402	0.4087	4.89249
ATIC	7.16145	7.1097	7.21991	7.53277	7.22606	7.24861	7.49091	7.4517	7.42766	7.13704	7.3311	7.37052	6.13855	6.21642	6.78941	7.31437	7.16662	7.01785	6.27468	6.15421	6.18725	6.49501	6.27383	7.47771	7.35631	7.70744	7.51111	7.69091	7.35489	7.25221	7.22021	7.13246	7.73204	8.16539	7.70231	7.45068	7.26129	7.56236	7.25664	7.41307	7.5382	7.38622	7.41751	7.41109	7.60067	7.42132	7.44869	7.13295	7.40452
ATL2	4.09046	4.52834	4.42452	4.35884	4.36819	4.02926	4.43243	4.31529	4.67868	4.25845	4.22192	4.40059	4.37818	4.23685	4.52762	4.97573	4.33319	4.95044	4.76992	4.37696	3.88231	4.14713	4.02166	4.54883	4.02903	4.99899	4.57507	4.42579	4.07001	4.35641	4.59052	4.51481	4.70694	4.31947	4.64249	4.63805	5.1173	4.55564	3.9957	4.44038	4.36863	4.33235	4.35237	4.39919	4.59721	4.63312	4.76591	3.98962	3.64479
ATL3	5.31438	5.29682	5.20332	5.32114	5.39064	5.01796	5.06972	5.27907	5.44904	5.39064	5.06209	5.44135	4.56752	4.60173	4.6183	4.39063	4.62536	4.50911	4.46215	4.69271	4.74663	4.56896	4.57625	5.32154	5.21662	4.98693	5.08081	5.02802	4.8645	5.08385	5.12619	5.2635	5.12106	5.48493	5.17661	4.89185	4.36978	5.15868	4.84319	4.95691	4.9061	5.04465	4.95497	5.01915	5.20563	5.02932	5.08758	3.77642	4.23273
ATP13A1	5.50945	5.68077	5.56092	5.87517	6.10188	5.43043	5.56135	5.88636	6.16514	5.56634	5.7451	5.7142	5.83562	5.94625	5.83846	6.04152	6.1822	6.18188	5.79891	5.84173	5.94467	5.92598	5.8064	5.24615	6.01554	5.59779	5.30157	5.2429	5.23378	5.49406	5.7256	5.80934	5.40154	5.69615	5.42239	5.57348	5.38876	5.81814	5.57647	5.59377	5.56789	5.56103	5.43918	5.61637	5.60638	5.64565	5.54427	5.29085	5.42828
ATP1A1	6.65076	6.63	6.65758	6.59928	6.44101	6.37723	6.63964	6.53484	6.65886	6.62513	6.55744	6.70812	7.50427	7.37337	8.12549	7.62663	7.47862	7.29302	7.56336	7.55848	7.62111	7.75133	7.14071	7.24085	7.19699	7.28209	7.17062	7.40597	6.9016	6.95096	7.26879	7.22668	7.22364	7.0415	7.19224	6.40041	6.45189	7.00996	6.94737	7.28129	7.3331	7.32795	7.18883	7.28351	7.03584	7.1717	7.02813	6.26872	6.23679
ATP1B3	5.00341	5.11557	4.85749	4.86334	5.07935	4.35339	5.23514	4.99937	4.99508	4.64806	4.84742	4.78195	5.56577	5.5323	5.43244	5.43344	5.66461	5.19109	5.69796	5.48946	5.42817	5.80466	5.77691	6.58938	6.42882	6.39414	6.35715	6.60641	6.39444	5.74852	6.20757	6.23992	6.39221	5.92053	6.20615	5.44188	5.45616	6.0384	6.42046	6.68777	6.77361	6.91403	6.82643	6.65713	6.5347	6.56699	6.42116	5.09704	5.01307
ATP2A2	6.19139	6.23062	6.18262	6.13306	6.34809	5.91782	5.95499	6.25906	6.2335	6.05867	6.08552	6.01262	5.97173	6.21136	6.36336	6.11374	6.40088	6.36343	6.11135	6.16422	6.20906	6.16824	6.4399	5.98774	6.64854	6.48938	6.02321	5.99764	5.99068	6.45777	6.47736	6.40043	6.12563	6.48276	6.11677	5.96296	5.72357	6.1192	6.2985	6.25299	6.10312	6.28549	6.18108	6.27894	6.17528	6.19442	6.23088	6.20824	6.14167
ATP2C1	4.16882	3.78242	4.15653	3.77387	3.9525	3.70223	4.01373	3.5476	3.93346	4.14229	3.80876	4.17084	4.70357	4.61911	4.45386	4.81132	4.48402	4.68174	4.7492	4.72747	4.59305	4.78673	4.50936	4.46141	4.14689	4.60747	4.4191	4.08664	4.16568	4.60252	4.63843	4.66334	4.77591	4.52897	4.61915	5.12311	4.14352	4.32721	4.23379	4.16628	4.36527	4.28191	4.45085	4.4178	4.12653	4.44357	4.31195	4.49148	3.87844
ATP5F1A	7.71962	7.7094	7.66499	7.88763	7.47206	7.60924	7.63825	7.76645	7.71851	7.5686	7.53262	7.60092	7.63391	7.42891	7.49303	7.79553	7.71098	7.49559	7.7667	7.86447	7.58194	8.28813	7.94306	8.60661	7.99237	8.38984	8.7269	8.69847	8.72901	8.06384	8.25263	8.23098	8.77785	8.71973	8.60028	7.7916	7.69022	7.60863	7.80959	7.58035	7.74804	7.59854	7.79345	7.6153	7.56588	7.63397	7.57523	7.46164	7.56809
ATP5F1C	7.58242	7.48863	7.56392	7.47606	7.23302	7.31842	7.15419	7.42144	7.42564	7.32425	7.26091	7.06161	7.4378	7.37944	7.37633	7.54691	7.55233	7.19906	7.41847	7.44715	7.39904	7.8263	7.61889	8.29311	7.68831	7.9397	8.4309	8.3067	8.23096	7.76604	7.77545	7.93854	8.40258	8.37505	8.0664	7.31229	6.9814	7.46665	7.29671	7.49135	7.52629	7.60084	7.72652	7.56263	7.51332	7.47185	7.64924	6.58652	6.87111
ATP5F1D	8.26792	8.8841	8.93061	8.92576	9.03888	8.68721	8.87656	8.87198	9.0384	8.82231	8.56063	8.62089	8.87922	8.77631	9.05803	9.29029	9.05711	9.09141	9.2534	8.9832	8.89416	9.53222	8.97579	9.88344	9.31352	9.58012	9.96155	10.0522	10.2035	9.65669	9.68805	9.64601	10.1482	9.8528	9.8138	8.90825	8.42698	8.8544	9.18825	9.18346	9.20475	9.26006	9.22095	9.14164	9.04134	9.02122	9.22815	8.66168	8.98264
ATP5IF1	0.4087	3.91969	4.15247	3.70788	4.01523	5.0747	4.21949	4.04193	4.34356	4.73683	4.42059	4.52759	4.43103	0.4087	0.4087	4.35333	0.4087	0.4087	4.11485	4.23806	2.01043	4.34662	3.6462	4.88863	4.18813	4.62776	5.3255	4.86807	4.72989	3.80619	4.07091	3.599	5.66281	5.22022	5.3586	7.91887	7.52297	5.63591	4.69993	4.14442	4.65885	4.26429	4.06069	4.52849	3.91585	3.78093	3.96976	4.52865	6.29243
ATP5ME	7.07175	7.15465	7.2735	7.09594	6.88282	7.024	7.05206	6.88298	6.89108	7.20181	6.95185	7.06764	7.12739	6.95674	7.83682	7.2917	7.28739	7.32342	7.2602	7.20096	7.29274	7.62776	7.23359	8.16462	7.71857	8.02689	8.34769	8.17443	8.20246	7.65791	7.60316	7.71502	7.91264	7.48356	7.91542	7.47316	7.19313	7.65634	7.27415	7.17671	7.07002	7.41072	7.24592	7.25326	6.94985	7.06329	7.02656	7.04641	7.32816
ATP5MF	6.51072	6.37896	6.40668	6.44429	5.78338	6.04076	5.68327	5.98503	6.08393	6.01317	5.89168	5.94928	5.45595	5.21797	6.25078	5.82432	5.81005	5.39471	5.03054	5.36498	5.85327	6.62204	5.54718	7.66461	5.76152	7.05292	6.98432	6.56033	7.0204	6.39947	6.0438	6.65692	6.50127	5.87599	6.65067	6.00014	4.57027	6.09533	6.23388	6.0148	6.66209	6.47507	6.59471	6.65092	6.14689	6.51817	6.70244	4.78056	5.83621
ATP5MG	6.80577	6.91679	7.00457	6.96762	6.75432	6.47133	6.57966	6.55824	6.63073	6.87082	6.68115	6.83638	6.89837	6.99517	7.19075	6.99493	7.09903	6.52971	6.5557	6.42456	6.73362	7.32945	7.01304	8.00084	7.40519	7.65495	8.10773	7.92458	7.91324	7.02087	7.41018	7.42484	7.67652	7.31963	7.30246	6.39096	6.3014	6.88955	6.82941	7.17819	7.0245	7.38188	7.2605	7.22555	7.11833	6.84407	6.98997	6.03744	6.52179
ATP5MK	6.00442	5.91378	5.67105	6.05512	6.06034	6.15253	6.10184	5.81417	6.14447	6.13331	5.81177	6.38011	6.35515	6.01803	6.52059	6.14224	6.2404	5.83788	6.21773	6.14286	6.44181	6.46204	6.28752	7.1899	6.62468	6.77634	7.37481	7.24409	7.50067	6.51435	6.48683	6.55338	7.143	6.56632	6.62719	5.69619	5.13712	6.13703	6.16565	6.32964	6.20109	6.30305	6.50708	6.53107	6.38465	6.13006	6.36993	5.68848	5.9632
ATP5PB	5.23562	5.11036	5.15558	5.17892	4.98672	5.14334	5.06888	5.12374	5.11964	5.25423	5.07433	5.11386	5.17739	5.17158	5.52124	5.29697	5.08991	4.81562	5.27103	5.10946	5.20195	5.61634	5.15982	6.099	5.45588	5.67928	6.05253	6.04881	6.02372	5.33997	5.40238	5.53782	5.73661	5.4462	5.60809	5.01341	4.406	5.24336	5.36247	5.32418	5.39383	5.28515	5.3515	5.3581	5.27332	5.22303	5.28222	4.90796	4.68939
ATP5PD	6.54342	6.69514	6.63405	6.79659	6.51471	6.44572	6.61345	6.63382	6.61505	6.80064	6.76695	6.61596	6.37082	6.11659	6.51647	6.34877	6.55468	5.94501	6.23878	6.36972	6.43078	6.75154	6.48382	7.63487	6.93465	7.27142	7.63605	7.57817	7.70772	7.0386	7.24743	7.28014	7.4878	6.98228	7.45184	6.7019	6.48496	6.79418	6.92587	6.98362	6.93627	7.02663	6.93627	6.90844	6.86767	6.71401	6.77033	6.28658	6.47081
ATP5PF	5.16024	5.00577	5.20501	4.96897	5.07021	4.98984	4.91775	5.01272	5.03547	5.1134	5.03571	5.353	4.97859	4.80797	4.79909	5.05112	5.19939	4.74737	4.88894	4.73379	4.88837	5.3981	5.09647	6.07719	5.39341	5.69294	6.01643	6.12882	5.93371	5.10903	5.38065	5.56784	5.78831	5.3795	5.64706	4.21788	4.38539	4.77294	4.8507	5.17109	4.85829	5.15964	5.36288	5.18973	5.10882	4.85441	4.98617	4.29779	4.79962
ATP6AP1	4.92805	5.18367	4.60365	4.85449	4.85903	5.22193	4.92581	5.1954	5.03463	4.70172	4.70822	5.28106	4.91981	4.96999	5.24723	4.7691	5.27849	5.50433	4.86171	5.05305	5.3929	5.13427	5.01204	5.23429	4.93254	4.95268	5.32424	5.10121	5.35869	5.13867	5.20619	5.245	5.08404	5.72257	4.98134	6.42425	6.88046	5.10114	5.49712	5.67181	5.2418	5.22723	5.41836	5.0657	5.23537	5.25833	5.31128	3.45612	4.85944
ATP6AP2	4.95435	4.74052	5.15483	4.92696	4.96016	4.57265	4.39078	4.75748	5.0698	4.8543	5.32924	4.84103	4.46388	5.09205	5.43156	5.41699	5.27139	4.70793	5.12363	4.50016	5.33356	4.90996	5.17533	0.4087	5.42024	5.0203	4.46399	4.47567	4.57486	4.84407	4.77282	4.89931	4.71878	5.13921	4.54601	4.19707	0.4087	4.65611	5.27061	5.28909	5.27928	5.29846	5.22454	5.32603	5.52828	5.1521	5.39841	4.61019	0.4087
ATP6V0A1	5.03544	5.26667	5.11356	5.036	5.3652	4.98677	5.05777	5.10189	5.25815	5.248	5.22964	5.17438	4.74501	4.90261	5.19201	4.76665	4.69145	4.6951	4.52787	4.78175	4.81214	4.67454	5.01411	4.74631	5.08658	4.63992	4.58752	4.87153	4.61091	5.04853	4.92052	4.82915	4.60068	4.83139	4.63756	6.97576	7.48435	5.78922	5.35361	5.35277	4.89711	5.17633	4.99254	5.03884	5.13351	5.21901	5.26419	5.03028	5.09041
ATP6V0D1	7.04256	6.95944	7.25177	6.86069	6.95006	6.64248	6.31137	7.29104	7.20506	7.02433	6.93478	7.17432	6.01531	6.68701	7.33417	6.32844	6.32601	6.48313	5.7234	6.30853	6.55339	6.2213	6.53432	6.00581	7.1281	6.62662	5.85181	5.88048	6.13759	6.53297	6.76294	6.94118	6.00362	7.03267	5.56493	7.43324	7.51432	6.32144	6.42122	6.41774	6.34081	6.50575	6.32552	6.51777	6.45285	6.35546	6.44487	6.48576	6.6707
ATP6V1A	6.10175	6.15981	6.21725	5.77542	5.80255	5.72993	5.94204	5.96889	5.98292	6.18846	5.84272	5.91521	5.71093	5.91377	6.50837	6.33922	6.19242	6.3774	6.0698	5.99079	6.17139	6.2488	6.18777	6.67058	6.31598	6.13655	6.48326	6.5503	6.45971	6.11592	6.05874	6.07659	6.53527	6.49467	6.65706	5.38578	5.15813	5.83119	5.9238	5.84617	6.00252	5.76903	5.94117	5.91537	5.7819	5.77938	5.83369	4.80517	5.69135
ATP6V1B2	5.72541	6.03142	6.22931	6.18064	6.43704	6.07859	6.47343	6.69856	6.5933	6.06499	6.22615	6.27887	4.62736	5.67927	6.10696	5.30455	5.59772	5.7081	5.1329	5.31507	5.3735	5.36647	5.93706	5.46459	6.82018	6.07685	5.57084	5.4536	5.75514	6.30776	6.32315	6.39894	5.68772	6.10548	5.50094	6.47014	5.82739	6.0793	5.869	5.6441	5.75354	5.88498	5.53923	5.70938	5.67696	5.92209	5.85663	5.07736	6.53189
ATP6V1E1	6.51611	6.74275	6.64136	6.22415	6.43215	6.3361	6.59433	6.57109	6.75027	6.64123	6.28436	6.30842	6.7864	6.62474	7.20574	7.3259	6.84689	7.312	6.88958	6.88634	6.94992	7.1776	7.13113	7.37493	7.24065	6.82487	7.3141	7.33293	7.24318	6.93157	7.03538	7.02796	7.25943	7.34057	7.39826	6.23026	6.52302	6.63396	6.9777	6.66039	6.77816	6.56556	6.73993	6.56336	6.53638	6.41488	6.39261	5.42115	6.27977
ATXN2L	5.6467	5.71787	5.77698	5.80533	5.66624	5.4669	5.50886	5.91358	5.86632	5.65846	5.91706	5.68236	6.27718	6.33286	5.41653	6.16645	6.07144	6.04551	6.18636	6.09345	5.99443	6.04248	5.99383	5.1575	5.47959	5.57608	5.47859	5.50928	5.25148	6.41622	6.24915	5.85971	4.96305	6.09959	5.68501	5.91577	5.77583	5.49463	5.96244	6.02947	6.04042	6.17548	6.0975	6.10891	6.09	6.04942	6.16186	5.81829	5.8067
B3GAT3	7.33684	7.49327	7.31722	7.51588	7.42206	7.76495	8.1705	7.84168	7.7048	7.3814	7.70494	7.97339	7.0872	7.0186	7.15182	7.13639	7.32788	7.41983	7.22738	7.22729	7.41725	6.72717	6.67457	7.03843	6.0579	6.70106	6.7323	6.76095	6.94907	7.76938	7.55455	7.52655	7.00714	6.82285	7.07232	5.53746	5.43684	6.48912	7.64439	7.56756	7.8186	7.35032	7.26581	7.32685	7.45129	7.64433	7.55546	7.59185	5.65095
BAG6	5.78982	5.80026	5.85097	5.90177	5.90562	5.98419	6.03881	5.95139	5.88074	5.73797	5.90902	5.86173	5.94753	5.95279	5.82675	5.93851	6.02138	6.07469	5.9772	5.96216	5.83226	5.7199	5.57709	5.8676	5.58797	5.64335	5.96484	5.89685	5.8898	5.77167	5.65221	5.64964	5.72718	5.83335	5.98684	5.97903	5.73571	6.08607	5.92229	5.91585	6.02055	5.71756	5.92137	5.91436	6.14365	6.11737	6.12492	5.42548	5.40651
BAIAP2	4.9487	4.72448	4.76408	4.29897	4.38733	4.76357	4.69042	4.61511	4.71536	4.87509	4.6983	4.4743	6.34238	6.05776	5.93125	6.29831	6.38656	6.3997	6.09405	6.03695	6.15728	6.10184	5.65692	4.47518	3.95183	4.15006	5.00655	5.05078	4.71689	5.07319	5.55339	5.50697	4.67802	4.85666	5.14269	6.72316	6.58537	6.89808	6.20046	6.64403	6.65902	6.67162	6.67627	6.5965	7.00379	6.73116	7.23487	5.11665	4.73278
BANF1	7.11005	6.9875	6.91459	6.75189	5.9759	6.61301	6.19769	6.19928	5.8818	6.63003	6.27002	5.84745	5.9677	6.08197	5.42675	5.85498	5.82322	5.42032	5.85478	5.76636	5.71418	5.94823	5.78136	6.62559	5.26598	6.02224	6.17152	6.13397	6.08725	6.2884	5.78089	5.92265	6.17005	5.4163	5.96927	4.86009	4.12603	4.79696	5.6689	6.00955	6.34691	7.11364	7.50534	6.41139	7.36717	6.91243	7.27365	5.26974	5.90361
BAZ1A	3.38425	2.78366	2.78156	3.26989	3.9174	3.13847	3.39341	3.85073	3.28938	4.18794	4.01099	2.97983	4.22355	4.13693	3.32504	4.12202	4.36615	3.97576	3.265	4.61264	4.16576	3.73086	4.13171	0.4087	4.19291	3.83471	3.64907	3.68666	0.4087	3.75601	3.8626	4.08019	2.38461	4.35469	0.4087	0.4087	0.4087	3.43499	4.34432	4.35379	4.00463	4.50413	4.56653	4.65442	4.32531	4.57308	4.35058	5.10932	4.42759
BAZ1B	5.19075	5.11844	5.16116	5.04185	5.14625	5.18182	5.22506	5.31089	5.20986	4.92026	5.19165	5.26671	5.54521	5.22329	4.98546	5.54769	5.18604	5.32366	5.35756	5.29589	5.19907	5.09341	5.11563	5.07963	4.76401	4.78736	4.9067	4.88002	4.7828	4.8342	4.77101	4.61677	4.52793	4.99672	4.79552	4.13651	4.22711	4.63827	4.85989	4.81436	4.75095	4.79648	4.87131	4.83702	4.9396	4.91035	4.82796	5.19161	4.84119
BCAP31	6.31753	6.34038	6.46574	6.40368	6.26505	6.38202	6.41476	6.39757	6.42481	6.43983	6.27974	6.48455	5.46829	5.53898	5.69355	5.5032	5.53367	5.57515	5.50009	5.42474	5.50128	5.52002	5.43514	6.02278	5.89551	5.94674	5.77135	5.75087	5.88432	6.09607	6.10034	6.18061	6.04383	6.68208	6.03197	6.75244	6.38115	6.98582	7.01418	7.27567	7.12148	7.09581	7.21418	7.21591	7.33058	7.09466	7.20339	5.45844	5.68075
BCAS2	5.57307	5.65343	5.55822	5.70432	5.55128	5.89537	5.71546	5.76971	5.66487	5.71914	5.83653	5.95963	5.82738	5.36319	4.95986	5.47844	5.35874	5.63285	5.51131	5.69921	5.40675	5.61274	5.25707	5.17895	5.25315	5.38186	5.34965	5.32763	5.39528	5.62896	5.59178	5.3383	5.07598	5.37443	5.487	5.75447	6.03093	5.92386	5.5712	5.63723	5.53456	5.31055	5.49683	5.42806	5.77066	5.67594	5.67776	5.94759	5.93607
BCKDHA	6.69305	6.86491	6.8668	7.12957	6.60999	7.16434	7.10394	6.5054	6.63698	6.69471	6.7265	7.04378	6.59976	6.3982	6.51142	6.71759	6.47037	6.36916	6.92787	6.99818	6.5276	7.02567	6.55321	6.82943	5.86977	6.5171	6.98565	7.18991	6.95193	6.15087	6.38009	6.43207	7.00273	6.0556	6.69525	5.24057	5.30701	5.49331	5.64676	5.69261	5.89456	5.75144	5.79471	5.74939	5.58095	5.39465	5.5406	5.64765	5.95931
BCL2L13	4.58973	4.63282	4.39755	4.56728	4.73869	4.82913	5.08901	4.80597	4.52432	4.48293	4.23791	4.71703	5.27381	5.20688	4.73899	5.33594	5.23706	5.25308	4.93405	4.86802	4.58988	5.46803	5.33814	5.87305	5.63298	5.5068	6.22223	6.51079	6.22671	5.27719	5.40853	5.31675	5.55968	5.66589	6.24397	4.6904	4.55037	5.12925	5.2275	5.30821	5.06472	5.25736	5.20406	5.04488	5.2894	5.36405	5.32089	4.6054	3.9256
BCLAF1	5.53382	5.73791	5.79567	5.83135	5.42664	5.65836	5.65372	5.66013	5.6471	5.66954	5.75723	5.73391	6.26795	6.10739	5.69868	6.29331	6.22186	6.12351	6.08129	6.01457	5.92666	6.21789	5.60713	5.42172	5.43499	5.9067	5.55065	5.71801	5.47864	6.04049	5.96205	5.91779	5.48798	5.75921	5.66177	5.09917	5.12449	5.29845	5.52953	5.65057	5.60569	5.67837	5.78326	5.74431	5.61495	5.72951	5.61247	6.41885	6.05426
BLVRA	6.4252	6.48825	6.68706	6.56547	6.86873	5.97453	6.35189	6.94295	6.92502	6.44954	6.85148	6.73416	6.5898	6.70993	6.30173	6.50467	6.80707	6.57284	6.64982	6.57756	6.66927	6.66287	6.78923	6.62118	7.85775	7.0499	6.71173	6.8097	6.64504	6.73776	6.66889	6.38189	6.66827	6.7921	6.69951	6.54442	6.18876	7.0862	6.91206	6.82351	6.97624	7.03945	6.73019	6.89722	6.51797	6.26767	6.30659	6.22726	6.52996
BMS1	5.02196	5.09795	5.04608	5.09607	5.03426	5.15647	5.34794	4.94301	4.90256	4.82541	4.92867	5.22854	5.59873	5.35047	5.40462	5.55918	5.30616	5.50824	5.69327	5.50804	5.39332	5.56893	5.0861	5.14455	4.95311	5.37514	5.51767	5.58638	5.65778	5.64167	5.43006	5.36883	5.40196	5.45921	5.42838	5.48771	5.08518	5.36228	5.46969	5.41702	5.62879	5.53039	5.65161	5.43692	5.59792	5.55275	5.51052	5.72925	5.82943
BNIP1	6.42118	5.56713	5.38709	5.43879	5.82073	5.56474	5.72677	5.91829	5.56093	5.72927	5.95278	5.75561	5.77358	5.62391	5.18108	5.49285	5.76118	2.94159	5.72638	5.40732	5.66513	5.84464	6.04904	5.48265	5.73512	5.5784	5.77489	5.46298	5.45109	6.42776	5.98106	6.04629	5.64017	6.37454	5.70093	5.66091	6.06348	5.56206	5.72465	5.64455	5.06649	5.3219	5.54591	5.59018	5.9691	5.67328	5.22479	5.65747	5.71609
BOP1	6.32603	6.33889	6.29003	6.21571	6.16398	6.47666	6.66695	6.42598	6.454	6.19653	6.16137	6.28582	6.62458	6.6441	6.1552	6.65412	6.53912	6.56626	6.7005	6.79367	6.53847	6.74246	6.43749	6.06227	5.99516	6.3707	6.63489	6.43519	6.61333	6.67289	6.74038	6.8436	6.54332	6.55138	6.85754	7.49338	7.40172	7.33237	7.73524	7.86781	7.67922	7.66961	7.75596	7.7468	7.92926	7.79287	7.67989	6.86438	6.9055
BRIX1	5.65449	5.73262	5.54258	6.02642	5.80049	5.8487	6.05844	5.55783	5.67514	5.81146	5.79348	6.04507	6.37615	6.23145	6.26035	6.57067	6.35832	6.29051	6.67319	6.15216	6.40856	6.82318	6.14485	6.33175	5.70328	6.31369	6.80912	6.68699	6.58405	6.47117	6.35168	6.61837	6.58037	6.27338	6.42554	7.01971	7.21868	6.50574	6.61317	6.88615	6.96699	6.82369	6.94793	6.80527	6.91175	6.94844	6.92855	7.00481	7.19575
BSG	5.55006	5.36522	5.21727	5.3741	5.54343	5.44024	5.07192	5.5848	5.76125	5.58891	5.97466	5.35632	6.75939	7.34454	7.26343	6.48777	6.16161	6.17983	7.17511	7.24296	7.43053	6.95423	6.47149	6.09512	6.22029	5.56725	6.021	6.06624	6.00231	5.83716	5.75894	6.06566	6.09399	5.66917	6.0488	6.1593	6.81384	6.31672	6.69795	6.98505	7.18545	7.01167	6.91358	6.97869	6.65125	6.70346	6.53635	5.26046	5.84788
BTF3L4	6.50898	6.52576	6.34012	6.55632	6.35256	6.67231	6.53811	6.50453	6.44106	6.69159	6.3695	6.35921	6.017	6.13791	6.16099	6.21355	6.27177	6.79209	6.01834	5.63111	5.93239	6.42351	5.56812	6.13275	6.07741	6.26986	6.18627	5.77739	6.1766	6.45453	6.30738	6.55428	5.95577	6.16916	6.11147	6.63554	7.66021	5.96045	5.99028	5.97706	6.15394	5.71028	6.39961	6.46724	6.39812	6.64759	6.36367	5.89634	6.07222
BUB3	7.78365	7.77229	7.83005	7.71462	7.49452	7.59413	7.63557	7.82551	7.66079	7.69978	7.79212	7.66149	7.9016	7.75596	7.36954	8.11898	7.96448	7.83472	7.75076	7.75805	7.67061	7.76678	7.53858	7.35665	7.67704	7.82549	7.56211	7.60084	7.46008	8.10635	8.03673	7.87168	7.70216	7.66216	7.64591	7.62864	7.96039	7.77575	7.62146	7.65531	7.64618	7.823	7.91073	7.88518	7.90566	7.85257	7.83671	8.38337	8.24756
BUD31	4.82946	4.66749	4.78121	4.68813	4.17261	5.11609	4.45908	4.57868	3.92267	5.10048	4.68114	4.76744	4.65932	4.9683	5.33875	4.78908	4.83127	5.10653	4.53692	4.21612	4.33593	4.85931	4.2914	4.4463	4.60799	4.49304	4.467	3.96977	4.16254	4.53617	4.45309	4.25036	4.83626	4.51272	3.82613	0.4087	0.4087	0.4087	4.01594	4.5366	4.49598	4.62822	4.41653	4.7036	4.69854	4.43588	4.69902	4.42077	4.45087
BYSL	4.85402	4.82333	5.07665	5.04529	5.46096	5.69978	5.70725	5.42265	5.36245	4.98185	5.08142	5.53575	6.05916	5.83848	5.69558	5.55581	5.77583	6.09236	6.1535	6.06876	5.79974	5.63075	5.55784	5.13082	5.15805	5.46651	5.76177	5.83521	5.77932	5.86826	5.7208	5.515	5.21715	5.61054	5.75142	4.83403	5.41446	5.2117	6.01246	6.07269	5.97487	5.73444	5.91186	5.73059	5.94138	6.03351	5.78763	5.89402	6.03449
C11orf98	6.43176	6.34953	6.48887	6.70678	6.81356	6.84004	6.61823	6.10524	6.49365	6.65104	6.45096	6.95251	6.42184	6.25113	5.1269	6.05021	6.14641	5.50482	6.12478	6.42289	6.04198	6.30128	5.96308	5.34966	5.15534	5.49599	5.47262	5.43256	5.48949	5.93898	5.95813	5.88444	5.42482	5.81134	5.72435	6.83156	6.78129	6.25734	5.63649	5.58376	5.82871	5.48119	5.70093	5.64597	6.29313	5.99107	5.98466	5.35118	5.4879
C19orf25	6.08633	5.95833	6.26565	6.5234	5.53985	6.12505	6.25713	6.68635	7.23415	6.52059	6.15877	6.72338	6.66815	6.42387	0.4087	6.58154	6.88779	6.14209	6.19123	6.29323	6.77049	6.051	6.61583	0.4087	5.57518	6.19404	6.1821	6.17709	6.74109	5.63312	6.19671	5.75554	5.77103	5.85897	0.4087	5.3047	0.4087	6.45535	6.93711	6.53722	6.90061	6.65565	6.71724	6.15111	6.21254	6.03293	6.7853	5.56319	0.4087
C1QBP	5.91795	6.02194	5.94185	6.381	5.23749	6.15922	5.96742	6.17699	5.45802	5.68592	5.74882	5.39299	4.38959	4.19784	4.39714	4.65349	4.00075	4.0702	4.53573	4.90439	4.47643	4.62647	4.74911	4.87105	3.81563	4.37862	4.52038	5.29971	4.74422	5.1378	4.05149	4.21158	5.62311	5.36725	5.08412	3.30929	3.34872	3.12207	4.4171	4.62754	5.11358	4.96678	4.93595	4.73123	5.00057	4.58868	5.23616	4.74875	5.15271
C7orf50	5.47421	5.36847	5.74976	5.98057	5.29603	6.01477	6.142	5.71246	5.7178	5.41352	5.68416	5.88881	7.23602	6.96218	6.27046	6.99918	6.85943	6.63381	6.87736	6.74164	6.57935	6.5425	6.45288	5.00587	5.11063	4.99695	4.96303	4.86384	4.87879	6.02298	5.62298	5.74671	4.90233	4.96435	5.10301	5.47428	4.90514	5.02412	5.56257	5.73838	5.80022	5.76753	5.7223	5.84324	6.20995	5.75087	5.98305	6.13645	6.00963
CACYBP	4.57649	4.59989	4.4359	4.51717	4.50975	4.30959	4.30562	4.44891	4.58587	4.37514	4.39641	4.19766	4.70045	4.90169	4.25794	4.6989	4.70605	4.56154	4.55065	4.47046	4.55579	4.70597	4.47964	4.6385	5.00991	4.61057	4.67606	4.75406	4.69612	5.30616	5.15189	5.09268	4.84232	5.23002	4.80367	4.80026	3.6683	5.04617	5.03814	5.45097	5.29493	5.47626	5.52451	5.41181	5.54572	5.55033	5.62336	4.66995	4.66048
CAD	6.52314	6.58769	6.48159	6.28236	6.54859	6.7638	6.76444	6.56942	6.66191	6.47304	6.53677	6.19548	6.0105	5.80559	5.59775	5.8126	5.85124	5.79681	6.01062	5.9481	5.81878	5.95959	5.9376	5.52627	5.48744	5.76535	5.73452	5.82571	5.66076	5.33095	5.3475	5.20405	5.90537	5.58084	5.6336	6.6368	6.27917	6.74639	6.79732	6.71714	6.75771	6.66177	6.61358	6.70147	6.8034	6.66693	6.80888	6.97536	7.08908
CALD1	4.28259	4.30488	4.03984	4.7201	4.46323	3.59077	4.08037	4.02539	4.30504	4.04322	4.42225	3.64326	3.36298	4.00322	3.44339	4.40693	5.52673	5.53795	3.55202	5.11997	3.81637	5.79125	7.31038	6.07773	5.86225	5.7938	5.11068	5.02081	4.83299	5.68655	6.9323	7.04258	4.94904	3.98016	5.46642	6.17394	5.3025	3.78162	5.65251	3.95292	4.73631	6.23639	4.30835	5.2578	4.61239	4.4778	4.4596	2.21622	1.93258
CALU	5.0346	5.23771	4.966	5.6197	5.64345	5.32615	5.56633	5.2128	5.34666	4.99467	5.17813	5.34641	5.27814	5.34795	5.21561	5.46793	5.46179	5.35204	5.45938	5.40519	5.37391	5.36896	5.71788	6.11663	5.92623	6.40658	5.833	5.96144	5.82585	6.42302	6.39509	6.7278	5.92307	5.73213	5.71125	5.46767	5.30198	5.64081	5.8878	5.70363	5.98436	6.111	6.00779	6.00862	6.07495	5.94095	5.99043	4.89174	4.86991
CAND1	6.41767	6.34806	6.42186	6.52618	6.25398	6.46693	6.30052	6.46363	6.37515	6.42172	6.64963	6.51462	5.39489	5.43011	5.38426	5.59726	5.55895	5.55026	5.48037	5.54881	5.33829	5.70858	5.68037	5.82013	6.134	5.96069	5.80937	5.90382	5.6723	5.99661	6.3023	6.42859	5.97523	5.95873	5.85356	5.65147	5.61362	5.86495	6.30276	6.24351	6.28819	6.21436	6.222	6.30087	6.2986	6.20211	6.30074	6.0007	6.14747
CANX	6.45918	6.42325	6.44908	6.4132	6.30183	6.33693	6.35036	6.24696	6.23072	6.25407	6.19635	6.26201	5.30576	5.59672	5.80458	5.39659	5.56214	5.53331	5.34343	5.49035	5.54807	5.25152	5.63357	6.34262	6.28849	6.5251	6.08668	6.11803	6.09801	7.01443	6.79211	6.95464	6.3461	6.80038	6.14702	5.84796	5.3982	6.12609	6.33263	6.55447	6.35772	6.49185	6.46394	6.34867	6.3066	6.3959	6.3183	5.94119	6.03587
CAPN1	7.41164	7.22468	7.29667	7.12647	6.91317	7.3316	7.2044	7.03047	6.88596	7.11352	6.89061	6.88354	7.27017	7.35867	7.20989	7.54928	7.44922	7.59313	7.34757	7.3521	7.27803	7.22828	7.18248	7.83982	7.19212	7.07835	7.65165	7.78366	7.6058	6.94314	6.89781	6.96673	7.69067	7.41493	7.48626	6.20772	5.76607	6.59305	6.75502	6.7367	6.92224	6.68631	6.76738	6.76847	6.75481	6.81315	6.68409	6.06726	6.14305
CAPN2	6.03539	6.14112	6.14441	5.78175	6.0157	6.00506	5.95558	5.63859	5.81591	5.8318	5.93842	5.72518	6.37311	6.60639	6.11425	6.31022	6.34044	6.47771	6.79681	6.82396	6.84596	6.76562	6.62775	7.01369	5.98344	5.80949	6.10239	6.39826	6.15032	5.23271	5.25531	5.33873	5.98334	5.99141	6.00143	5.05101	4.72248	5.67993	5.98366	5.82818	5.88461	5.86562	5.6027	5.73783	6.19358	6.18092	6.28761	4.91083	5.62418
CAPNS1	7.84221	7.8661	8.05191	7.4825	7.68358	7.94982	7.8263	7.52909	7.6191	7.84001	7.58122	7.2627	8.38674	8.26427	7.97662	8.35222	8.27481	8.26903	8.54001	8.36974	8.27396	8.33779	8.29461	8.52471	7.77921	7.70188	8.07288	8.31777	8.11728	7.1717	7.2652	7.17579	7.81299	7.74807	7.88241	5.89901	5.01578	7.06293	7.56484	7.48893	7.58521	7.48821	7.4367	7.44981	7.73782	7.73426	7.6858	6.10976	6.87527
CAPRIN1	7.0252	7.03049	7.04317	7.10721	7.08362	7.06892	7.44787	7.41487	7.32457	7.16543	7.4446	7.28073	7.36385	7.31611	6.64247	7.17762	7.26184	7.35922	7.34546	7.17227	7.02965	6.98525	6.88698	6.21776	6.59881	6.79897	6.33862	6.55306	6.34572	7.34212	7.43292	7.07085	6.56509	6.83204	6.57603	7.06375	7.25902	7.32228	7.55316	7.58266	7.4472	7.70759	7.52918	7.54066	7.49364	7.60084	7.66591	7.67368	7.51635
CAPZA1	6.13476	6.0964	6.24507	6.2249	6.04996	5.93855	5.92298	6.19101	6.11194	6.01768	6.18082	5.62324	5.32243	5.56341	5.26063	5.53852	5.66934	5.45982	5.42372	5.46594	5.40461	5.62224	5.8254	5.88334	6.15472	6.01496	5.89083	5.6984	5.73458	5.96306	6.01637	6.18199	5.81183	5.92951	5.75452	5.87671	6.12095	6.35395	6.28442	6.33798	6.69528	6.54941	6.62439	6.51872	6.54158	6.37365	6.43771	5.89347	6.08392
CAPZA2	5.52486	5.57195	5.49171	5.72692	4.75225	5.69407	5.45782	5.26182	5.35828	5.06619	5.43768	4.6164	4.82679	5.14546	4.57455	5.4352	5.1831	4.61302	4.57775	4.9459	4.51421	4.74299	5.32308	5.26345	4.9441	5.23101	4.84677	4.80489	4.73733	4.92878	4.81854	5.05564	5.11846	4.98224	5.04645	4.36538	0.4087	4.01337	5.16038	5.06839	5.73704	5.48208	5.83467	5.47775	5.62258	5.42331	5.20698	4.68563	4.37278
CAPZB	7.01681	7.05934	7.07601	7.11227	7.10181	6.92775	6.95945	7.08248	7.07987	6.98949	7.09441	6.9209	6.6703	6.88482	6.83663	6.92607	7.10706	6.87713	6.76683	6.78664	6.67958	6.87495	7.06242	6.7129	7.18565	6.78181	6.694	6.54038	6.60809	6.68389	6.91242	6.90886	6.58824	6.62408	6.6655	7.05241	6.39861	7.15492	7.39761	7.46643	7.45904	7.57873	7.58774	7.45206	7.4214	7.26948	7.38432	6.78096	7.04175
CBX1	5.78433	5.89828	5.95484	5.72457	4.89833	5.7981	5.93649	5.68108	5.90328	5.98583	6.00735	5.72903	6.69307	6.29826	5.86893	6.16365	6.03792	6.04356	6.30156	5.92875	6.01074	6.20117	5.85527	5.39276	5.66528	5.51961	5.90623	5.83772	5.99127	6.62688	6.44288	6.36431	6.05756	5.74275	5.93332	6.11056	5.51684	6.07743	5.60057	5.86149	5.68553	5.8005	5.97185	5.71776	6.01532	6.07762	6.01258	5.75169	6.02048
CBX3	6.20709	6.26641	6.14186	5.92501	5.63077	5.75018	5.86608	6.06009	5.97125	6.27571	6.07464	5.68427	6.403	6.21999	5.73278	6.41307	6.25421	6.09172	6.37925	6.27612	6.21252	6.32256	5.8379	5.31489	5.51562	5.80754	5.50237	5.50695	5.46552	5.93366	5.60598	5.5532	5.65137	6.14552	5.71584	6.04245	5.56765	6.02917	5.83166	5.8969	5.89984	6.00509	6.10263	5.91912	6.18097	6.09796	6.26955	6.51121	6.34575
CCAR1	6.19963	6.06496	6.11786	6.11159	5.68394	6.17853	6.13345	6.03076	5.98504	5.97141	5.88317	5.98668	6.25406	6.15049	6.0559	6.14288	6.25728	6.43205	6.45948	6.22782	6.16127	6.33567	5.94721	5.9663	5.85658	6.10145	6.01702	6.0936	6.1497	6.46342	6.42602	6.46958	6.03763	6.0118	6.2947	5.72269	6.10297	5.46852	5.61263	5.58706	5.60713	5.43284	5.56132	5.43404	5.45669	5.50155	5.4896	6.45768	6.36998
CCAR2	5.83416	5.96707	5.96399	6.57266	6.30692	6.57409	6.30711	6.27859	6.25759	5.80447	6.29448	6.31958	5.79958	5.76215	5.54912	5.74731	5.80955	5.77556	5.69851	5.60256	5.71524	5.72957	5.59299	5.67533	5.84359	5.89827	5.81579	5.70909	5.95789	5.84026	5.63538	5.59471	5.7899	5.76615	5.7461	5.63681	5.58126	5.24244	5.49503	5.60358	5.51517	5.51613	5.45546	5.50972	5.55176	5.45065	5.50683	5.14597	5.23688
CCDC124	5.90778	5.90132	6.00369	6.05264	6.10581	6.11188	5.87847	6.0919	5.85234	5.74272	5.99857	5.82374	6.81681	6.64709	6.24331	6.80451	6.85805	6.68615	6.51752	6.67783	6.35036	6.51202	6.37636	6.07657	5.85089	6.25631	6.32379	6.01131	6.28758	6.49322	6.26912	6.20819	6.05565	6.21048	6.53502	7.27233	6.882	6.87827	6.96339	6.69185	7.04203	6.6008	6.74417	6.77552	7.20981	7.24232	7.28813	5.66371	5.58243
CCDC47	4.97479	4.973	5.04003	5.22752	5.21015	5.15195	5.23814	5.25442	5.22431	4.95035	5.13251	5.49187	5.06286	5.10294	5.20247	5.11337	5.17109	5.09922	5.04984	5.22953	5.1022	5.14685	4.55979	5.04604	5.07623	5.10444	5.17591	5.30293	5.2756	5.81679	5.8912	5.66694	5.23327	5.53594	5.24487	5.47991	5.7087	5.29336	5.14559	5.04418	5.2706	5.00591	5.15817	5.12287	5.05048	5.26203	5.16366	4.91136	5.3996
CCDC51	5.7301	5.3921	5.06071	5.58088	4.94283	5.29656	5.23466	5.30844	4.92493	5.30333	5.07478	5.23024	4.65628	4.23761	4.32951	4.53024	4.40818	4.16555	4.46817	4.40193	4.26083	4.53189	4.3012	3.97693	4.65919	4.49539	4.87791	5.04996	4.71041	3.95426	3.71491	3.60675	4.97171	4.70473	4.45299	4.92729	5.47932	4.7334	5.03403	5.0231	5.07872	4.65513	4.83246	4.92864	5.01754	4.86086	4.97615	4.87967	3.40693
CCDC86	4.56968	4.63178	4.47642	4.88055	4.89918	4.88344	4.78301	4.9343	4.68497	4.97119	4.7198	4.9242	5.16553	4.68827	4.13112	4.93833	5.06355	4.47394	5.18277	4.69865	4.64013	4.89162	4.49005	4.55115	3.94274	4.70602	4.93789	4.4875	4.5039	4.92838	4.8853	4.66676	4.65929	4.63365	4.53134	5.34547	5.23243	5.36998	5.34304	5.38737	5.20409	5.63687	5.6696	5.61941	5.71891	5.41748	5.63923	5.17435	4.84274
CCT2	5.94498	5.96231	6.05116	6.06574	6.02342	6.04379	5.88069	6.08521	6.01375	5.94107	6.11451	6.10636	5.6778	5.78578	5.81941	5.86467	5.90975	5.7585	5.7732	5.7301	5.73979	5.79528	5.72988	6.06354	6.11564	6.46395	6.22152	6.22217	5.99469	6.85862	6.88382	6.83223	6.35641	6.34543	6.29106	5.85785	5.26698	6.02979	6.09979	6.02765	6.07345	6.14107	6.14416	6.2536	6.23688	6.59658	6.14231	6.36885	6.44829
CCT3	6.211	6.14884	6.17271	6.29616	6.23361	6.24563	6.27004	6.16384	6.23964	6.01549	6.22179	6.32269	5.89261	5.98633	5.867	5.99066	6.0025	5.86765	6.03364	5.97793	5.78747	5.9134	5.85106	6.07594	6.1983	6.36308	6.38419	6.32649	6.28141	6.94702	6.9833	6.87625	6.42462	6.53963	6.35674	5.7811	5.51889	6.22805	6.09245	5.99355	6.06049	6.01942	6.00557	6.17838	6.26865	6.60325	5.97977	6.21518	6.50871
CCT5	5.88844	5.87879	6.00257	6.0957	6.06932	6.09057	6.06217	6.11225	5.95164	5.81981	5.98246	6.11423	5.98383	5.95579	5.9098	5.96744	5.91425	5.91297	5.93145	5.92987	5.80241	5.81852	5.7804	5.99691	6.10016	6.33716	6.26497	6.21807	6.18263	6.82931	6.74243	6.77252	6.37121	6.31636	6.15769	5.93364	5.48949	6.11002	6.02892	6.04358	5.99455	6.04865	6.01214	6.18028	6.08147	6.5897	6.10489	6.30131	6.53387
CCT6A	6.72965	6.71596	6.70985	6.9425	6.89185	6.81252	6.83364	6.92874	6.83104	6.60389	6.85515	6.85904	6.70258	6.87949	6.90425	6.87582	6.94608	6.90243	6.83077	6.89946	6.8381	6.95805	6.70197	6.90726	7.0499	7.21627	7.19863	7.13816	7.08159	7.93119	7.9062	7.75095	7.17387	7.5591	7.28274	6.26209	5.64798	6.84583	6.91956	6.86167	6.7443	6.92506	6.90463	7.02966	7.03137	7.57055	6.93366	7.26416	7.464
CCT6B	7.92978	7.66006	7.92536	8.05389	8.35605	7.99619	7.98752	8.05201	8.32553	8.23855	8.3784	8.33162	7.91937	8.14875	7.42608	8.05406	8.51611	7.16657	7.77353	7.55376	7.63459	8.09207	8.00017	7.8564	8.56836	8.61218	8.67903	8.32956	8.35492	8.99757	9.16316	8.97193	8.56675	8.92305	8.30709	8.08092	7.43856	8.7833	8.35968	8.57119	7.86732	8.41343	8.47251	8.95059	8.49736	9.73088	8.53789	8.18849	8.20472
CCT7	6.34238	6.28142	6.36892	6.48263	6.50424	6.39846	6.34035	6.59708	6.61129	6.3844	6.52335	6.53469	6.17894	6.21924	6.31804	6.20803	6.26559	6.13195	6.23231	6.13351	6.05447	6.12829	6.15332	6.45801	6.54632	6.81448	6.61298	6.68996	6.52546	7.37213	7.48332	7.359	6.86325	6.85329	6.67659	6.74005	6.3534	6.77454	6.41427	6.44194	6.38203	6.61473	6.60038	6.74746	6.78498	7.29592	6.67676	6.84889	6.92977
CCT8	6.75902	6.85004	6.88879	7.01488	7.03344	6.93686	6.9718	7.03193	7.01437	6.9117	6.99356	7.13885	7.10912	7.17308	7.00333	6.99631	7.114	7.02383	7.13694	7.00978	6.98355	6.94209	6.82587	6.92391	7.22035	7.31435	7.26343	7.2402	7.10527	8.05974	7.95757	7.92829	7.34543	7.63798	7.31955	6.57624	6.52534	7.21751	7.08808	7.19019	7.07149	7.19975	7.21236	7.27103	7.27652	7.72842	7.21623	7.33152	7.44395
CD2BP2	6.50558	6.47334	6.57733	6.74969	6.88546	6.69281	6.61722	6.65082	6.64187	6.59623	6.7968	6.89539	6.66409	6.49517	6.28134	6.65743	6.59594	6.63832	6.55285	6.75528	6.5582	6.37781	6.29559	6.06102	6.2985	6.21754	6.21663	6.34075	6.15507	7.00074	6.83459	6.60015	6.33347	6.50638	6.03445	7.58087	7.54029	6.77062	6.98185	7.04914	6.94927	6.7995	7.06182	6.98012	7.12622	6.9252	7.2291	6.83762	6.57582
CDC42	6.8267	7.12585	6.96467	6.61983	7.06841	6.9696	6.86987	7.00542	6.93773	6.78443	6.77165	6.48276	7.59745	7.94928	8.22205	7.67618	7.88144	7.56935	8.06065	8.29272	8.12994	7.806	7.3805	7.14595	7.27837	6.65976	6.78545	6.76637	6.9893	6.99089	6.78097	6.91007	6.89609	6.74901	6.70684	7.05068	6.33122	6.98153	6.69081	6.727	6.52852	6.2611	6.21995	6.54508	6.27828	6.40276	6.33504	7.29017	7.27319
CDC5L	5.84444	5.81287	5.89365	5.81332	5.68897	5.59585	5.53943	5.86827	5.62569	5.87576	5.82709	5.76176	5.74947	5.68926	5.42204	5.73225	5.49332	5.5775	5.62576	5.58856	5.45131	5.60278	5.37019	5.38969	5.51698	5.6265	5.49517	5.66367	5.57461	5.81781	5.88388	5.651	5.43053	5.62421	5.80786	5.97337	5.98789	5.94085	5.86955	5.91534	5.95122	5.86991	6.07849	5.91802	6.22665	6.14702	6.07436	6.16144	6.10634
CDC73	5.29628	5.28995	5.28474	5.07851	5.19897	5.23678	5.64038	5.58889	5.37987	5.46426	5.18804	5.31243	5.44634	5.47605	4.82931	5.24272	5.32173	5.3188	5.21107	5.27003	5.28987	5.10998	4.84669	4.89553	4.82719	5.09376	5.14282	5.15773	5.08312	5.59133	5.40114	5.28212	5.03187	5.33766	5.28333	5.7161	6.39485	6.11497	5.63919	5.69447	5.47659	5.47127	5.57191	5.66173	5.50767	5.53225	5.5856	6.02116	5.80389
CDK1	6.41595	6.48543	6.43687	6.44349	6.55212	6.50506	6.48954	6.66631	6.83597	6.33081	6.88672	6.73519	8.23554	7.71652	6.16691	7.1981	7.53261	7.14756	7.12579	6.7785	6.86264	6.56942	6.40253	4.89693	6.57192	6.55181	5.27576	5.66238	5.55577	8.16083	7.20751	6.39505	5.97581	6.60268	5.3052	6.44587	6.69666	7.08444	6.74196	6.88489	6.63698	6.93245	7.06017	7.04416	7.14026	6.92902	7.113	7.47846	7.02874
CDK5RAP3	5.46039	5.48706	5.55963	5.52822	5.45292	5.35281	5.46628	5.5545	5.48201	5.34212	5.29648	5.42457	5.7275	5.5183	5.18847	5.73073	5.75302	5.57192	5.67857	5.52541	5.57663	5.80102	5.37898	5.16898	5.3715	5.21936	5.39561	5.22136	5.14568	5.62141	5.61891	5.56015	4.9268	5.17456	5.26979	5.21076	5.23866	4.99464	5.3694	5.32038	5.41156	5.53329	5.52791	5.37059	5.4271	5.28821	5.46494	4.28922	4.83047
CDKN2AIP	4.71288	4.77963	4.88882	4.25834	4.42799	4.58028	4.52981	4.42938	4.24321	4.7388	4.22808	4.19536	4.58493	4.72909	4.14531	4.58304	4.69483	4.45721	4.55735	4.61486	4.48279	4.91433	4.46694	4.72992	4.90595	4.77353	4.93573	5.00452	4.89389	4.87819	4.88223	4.89586	4.79205	5.05805	4.98614	5.59411	5.48624	5.53799	5.48697	5.76462	5.87604	5.55665	5.77781	5.69694	5.75527	5.75985	5.73841	5.57826	5.82273
CELF1	7.38844	7.38494	7.48319	7.38175	7.48314	7.96881	7.8964	7.72452	7.38919	7.42411	7.57117	7.75098	7.77488	7.77498	7.51537	7.66482	7.58739	7.61651	7.67036	7.63629	7.19042	7.4726	6.98791	6.67647	7.01926	7.07988	7.26519	7.37676	7.28596	8.14215	7.76303	7.40024	7.1942	7.6817	7.58345	7.11708	6.50586	7.15666	7.21107	7.02089	7.23856	6.97545	6.85666	6.80409	7.25727	7.29414	7.53124	8.26647	7.55459
CEPT1	5.66907	6.02418	6.24059	5.96395	6.48617	5.93419	6.19344	6.28989	6.64386	6.58934	6.69601	6.54535	6.42019	6.8115	6.50734	6.12759	6.90982	6.80684	6.60396	6.12184	6.50529	6.32604	6.12428	6.2625	7.06443	6.66885	7.20034	6.76402	7.05219	6.04465	6.63409	6.65907	6.45478	6.86956	6.40689	6.02416	6.71954	6.62543	4.6554	5.51893	5.56703	5.92438	5.54233	5.33312	5.68343	5.1605	5.99156	6.38522	6.64122
CERS2	5.23425	5.22003	5.40897	5.25231	5.62424	5.10103	5.22795	5.40918	5.64264	5.79764	5.52083	5.69618	5.64674	5.82681	5.23899	5.46836	5.46662	5.22498	5.7919	5.52179	5.6056	5.60512	5.54589	5.43503	5.542	5.85506	5.49011	5.38248	5.43555	6.34344	5.93927	6.02015	5.48532	5.98958	5.71982	5.81271	5.12142	4.90734	5.69341	5.31772	5.57542	5.49598	5.69162	5.35656	5.65713	5.56733	5.70918	5.52186	5.80614
CFL1	7.43472	7.42702	7.42746	7.30321	7.61968	7.3885	7.33123	7.49448	7.25111	7.02114	7.18907	7.26085	6.99116	7.1312	7.15716	7.06894	7.50813	7.17999	7.29334	7.29807	6.9232	7.20826	7.58858	6.89585	7.2679	7.24269	6.67474	6.62347	6.84316	7.45691	7.35572	7.4138	6.95106	7.06968	6.91491	8.20027	8.67227	7.71661	7.42362	7.239	7.39706	7.32422	7.37386	7.40676	7.13241	7.26585	7.11469	7.01104	7.06146
CHAF1B	6.95345	7.7567	6.87826	6.40286	5.82578	5.86404	6.34187	6.1704	6.93253	6.41228	7.31639	5.6276	4.97815	4.65154	0.4087	6.50272	0.4087	7.95145	4.28926	5.37779	3.50796	6.44479	9.48888	0.4087	10.3376	9.5374	0.4087	0.4087	0.4087	3.63674	4.84742	0.4087	6.44974	5.48131	0.4087	3.80872	3.96264	4.11515	4.81214	4.07979	4.38798	6.26846	4.81677	6.21271	4.47868	4.56516	4.91175	4.32066	3.60896
CHAMP1	5.02708	5.01233	4.95312	5.01593	4.66864	4.96382	5.04478	4.87467	4.73026	5.04561	4.93281	4.76335	5.3824	5.23193	4.71678	5.30886	5.10328	5.33189	5.32311	5.10047	4.91864	5.33983	5.03242	5.29597	5.15727	5.3715	5.31778	5.32418	5.13704	5.73557	5.35935	5.35423	5.22488	5.35006	5.33544	4.8369	4.89183	4.96876	4.9052	5.06796	4.76407	4.95006	5.09436	5.12974	4.99452	4.89619	4.86613	5.85824	5.78652
CHCHD3	7.16322	7.17306	7.18981	7.25227	7.16606	7.34314	7.28896	7.14547	7.1689	7.14213	6.92601	7.14056	7.21903	7.04689	7.02982	7.33346	7.15974	6.98663	7.15264	7.26161	7.13378	7.65388	7.16572	7.55586	6.8854	7.46037	7.82036	7.72842	7.79521	7.42419	7.586	7.46293	7.8757	7.70675	7.75948	7.15302	6.84243	7.05953	7.11405	7.17506	7.24441	7.25019	7.20725	7.2382	7.07665	7.09805	7.25743	7.10751	7.131
CHCHD6	5.67205	5.69343	5.48372	5.28526	5.26207	5.75884	5.55147	5.5437	5.37403	5.91373	5.39239	5.25731	5.21821	4.87608	4.66174	4.8068	4.73491	4.70548	5.29593	5.09421	4.99559	5.53239	5.22941	5.29729	4.93877	5.07121	5.3381	5.14032	5.33073	4.83548	4.68501	4.63197	5.64675	4.92566	5.15182	5.52914	4.98644	5.18436	5.33292	5.15871	5.47866	5.29645	5.62711	5.19664	5.57728	5.39638	5.62721	4.50231	0.4087
CHD4	5.81576	5.73022	5.73115	5.73108	5.53368	5.63367	5.66347	5.71046	5.65111	5.51667	5.64761	5.58374	6.19774	6.00078	5.61445	6.17525	6.05382	6.07083	5.98822	5.88404	5.90306	5.92758	5.60803	5.50681	5.59826	5.88887	5.59919	5.53618	5.4808	6.23177	6.06943	5.85608	5.70782	5.95822	5.62011	5.53889	5.55339	5.59516	5.88208	5.95857	5.82722	5.90297	6.00025	5.97446	6.02029	6.03048	6.03363	6.53051	6.28409
CHERP	5.29753	5.32398	5.23762	5.21957	4.88496	5.17839	5.26749	5.08388	5.13429	5.27566	4.98591	5.04173	5.50088	5.65003	5.37903	5.57998	5.46797	5.30725	5.49051	5.65892	5.37478	5.42299	5.28992	5.12167	5.30039	5.4119	5.37569	5.3708	5.26921	5.84911	5.65678	5.61582	5.32254	5.32389	5.39968	4.71513	4.61084	5.06101	5.23441	5.28615	5.18205	5.14571	5.46608	5.36481	5.48672	5.59808	5.48516	5.66634	5.45192
CHID1	5.73733	5.81391	5.89052	5.78706	5.4758	5.46054	5.21004	5.68295	5.87486	5.7341	5.59845	5.4923	5.07903	4.82665	4.88188	5.37531	5.54413	5.38569	4.72559	4.67383	4.85454	5.23466	4.79138	5.77745	5.42655	5.52637	5.05231	5.31374	4.89841	5.11664	5.16795	5.5556	5.34221	5.17711	5.38255	4.95853	5.21925	5.34527	5.19376	5.19099	5.30781	5.13394	5.39233	5.27706	5.66579	5.44938	5.29977	4.50302	5.20099
CHMP1A	6.34929	6.41909	6.39725	6.29051	6.81137	6.1692	6.3965	6.09743	6.03284	6.03119	5.93894	6.5137	6.69409	6.68411	7.31149	6.59942	6.23542	6.62358	6.59601	6.58274	6.92846	6.17806	6.66445	6.3896	6.96396	6.90689	7.22454	7.02526	7.07848	7.34037	7.06254	7.31474	6.35566	7.02537	7.22834	6.19854	5.01736	5.80699	6.1949	6.14425	5.93689	5.995	5.67802	5.7796	6.02084	6.00295	5.78418	4.99108	5.29937
CHP1	3.97647	4.27968	3.70782	4.40957	4.85526	4.41289	4.78951	4.50433	4.17542	4.51022	4.47272	4.46343	4.34904	5.44257	5.49608	4.99182	5.30869	5.42385	5.59113	5.43859	5.61145	5.43528	4.95362	4.42468	4.62878	4.33414	0.4087	4.53469	4.38494	3.90282	4.4148	3.99215	3.89448	4.58465	4.23898	4.15031	4.42108	5.03331	4.42425	5.2658	4.85578	4.78519	4.68132	4.3866	4.31787	4.47665	4.12617	5.28515	5.42319
CHRAC1	0.4087	0.4087	0.4087	0.4087	0.4087	0.4087	0.4087	0.4087	0.4087	0.4087	0.4087	0.4087	0.4087	0.4087	0.4087	0.4087	0.4087	0.4087	0.4087	0.4087	0.4087	0.4087	0.4087	0.4087	0.4087	0.4087	0.4087	0.4087	0.4087	0.4087	2.66564	0.4087	0.4087	1.0767	0.4087	0.4087	0.4087	0.4087	0.4087	0.4087	0.4087	0.4087	0.875089	0.4087	0.4087	0.4087	0.4087	0.4087	0.4087
CHTOP	6.15681	6.14368	6.20617	6.18806	5.80457	5.9167	5.61405	5.88855	5.91934	6.31104	6.02531	5.87199	6.40136	6.30502	5.81601	6.65958	6.61417	6.58182	6.44011	6.37413	6.43338	6.37339	6.10031	6.25959	6.32468	6.71572	6.43263	6.36777	6.33382	6.5791	6.55358	6.57495	6.42957	6.31179	6.39168	5.9484	5.75047	5.37094	5.5147	5.6275	5.69179	5.70464	5.76531	5.76613	5.74483	5.63109	5.60874	6.62067	6.5238
CIP2A	3.62893	2.91773	0.4087	3.37354	0.4087	4.39854	3.49547	3.95206	4.22746	0.4087	4.03089	3.68072	5.24574	5.12424	5.24403	4.8845	4.84565	5.19446	5.04021	4.68336	4.46135	4.4681	4.26531	0.4087	3.94177	4.38135	5.54357	0.4087	3.96767	4.02365	3.59951	0.4087	0.4087	4.12884	0.4087	0.4087	0.4087	0.4087	3.95075	3.81985	4.25199	4.06096	4.03183	3.99107	3.82101	3.88069	4.01716	0.4087	0.4087
CIRBP	6.36217	6.32853	6.31481	5.89971	6.24562	6.29888	5.99725	5.87831	5.75971	6.16591	6.19921	5.83385	6.31577	6.21491	6.09213	6.65852	6.30765	6.82955	6.77436	6.83848	6.39053	6.65144	6.31954	5.39804	5.39132	5.05805	5.54801	5.39638	5.67699	6.35183	5.86096	5.44319	5.62993	5.14679	5.7617	5.43286	3.70514	5.51313	5.82832	5.82716	6.14229	5.89619	6.05911	5.87247	6.22162	6.29671	6.2899	5.56858	5.43308
CISD1	5.91379	5.90555	5.68939	5.77885	5.67386	5.92964	5.53772	5.66206	5.47817	6.07766	5.43892	5.72801	5.95802	5.89102	5.93059	5.42471	5.30034	4.91386	5.87228	5.57914	5.87895	6.00009	5.76236	6.51799	5.5664	6.04992	6.8219	6.63339	6.55497	6.25228	5.59051	6.14709	6.63507	6.07838	6.32295	4.62361	3.84324	3.79677	4.67724	4.38455	4.51907	4.36731	4.5408	4.51147	4.12401	4.34119	4.48934	5.17212	4.80328
CISD2	6.12479	6.16233	6.28244	6.21288	6.58924	6.20497	5.5707	6.13202	6.13922	6.32434	6.21474	5.97893	5.3587	5.21591	6.07967	5.40169	4.86918	5.28423	5.04426	5.35601	5.45042	5.26538	5.60516	5.83794	6.16441	5.62168	5.61878	5.57441	5.36648	5.69267	5.91618	5.76665	5.80718	6.22754	5.60033	5.56004	5.53384	6.27044	5.65164	4.90402	5.02434	5.70086	5.22413	5.73253	5.01332	5.19631	5.28563	5.88631	6.15771
CKAP4	5.26494	5.3161	5.17972	5.60526	5.73866	5.00603	4.86115	5.56093	5.69424	4.89903	5.43603	5.03406	3.33709	3.82434	3.91874	3.76903	4.48103	4.81459	3.1604	5.01194	3.93789	5.42463	7.49238	5.31142	6.25557	5.80053	5.07706	5.2715	4.91884	6.01122	6.37625	6.01843	5.45872	4.86454	5.22331	6.45055	5.12507	5.45051	6.69895	5.56736	5.93421	6.5319	5.81519	6.01079	6.11703	5.74847	6.03489	4.01332	4.18421
CKAP5	5.18627	5.13889	5.18941	5.1101	5.32363	5.20176	5.1447	5.22164	5.21065	5.13844	5.17354	5.33574	5.76377	5.60424	5.23139	5.65336	5.63311	5.65889	5.55156	5.47515	5.54585	5.40389	5.29599	5.01856	5.37227	5.30279	5.18262	5.18764	5.26782	5.62285	5.35463	5.15383	5.26684	5.62808	5.1902	5.24641	5.11444	5.43687	5.28527	5.33936	5.54258	5.09271	5.26037	5.33432	5.60439	5.80014	5.65859	5.30003	5.0269
CLCC1	5.72685	5.60788	5.67945	5.80286	5.8736	5.77203	5.83011	5.85617	6.14257	5.82386	6.07577	6.19205	5.32508	5.30804	4.86906	4.94741	5.04539	5.23761	5.03539	5.00736	5.212	5.19089	4.95406	5.05267	5.33512	5.4595	5.09159	5.36195	5.05836	6.05358	6.01308	6.19637	5.13693	5.92106	5.21755	5.56608	4.98378	6.12539	5.80587	5.91431	5.65811	5.75003	5.89944	5.89559	5.66225	5.68713	5.6291	5.8564	5.79065
CLIC4	4.81165	5.17261	4.9277	5.41101	5.94504	5.27127	5.40853	5.70727	5.67748	4.96016	5.12577	5.80759	5.90615	6.01689	5.60886	5.49372	5.95214	5.8105	6.27088	6.14483	6.04322	6.02015	6.06134	4.67771	5.52281	5.31182	4.41364	4.42756	4.43219	5.61391	5.70932	5.64283	4.92632	4.06679	4.68022	5.58868	4.76293	4.84572	5.07945	4.59396	4.51747	5.02435	4.51552	4.66868	4.63137	4.89665	4.49563	6.24647	5.67404
CLINT1	5.09612	5.11716	5.19974	5.08503	4.91413	4.76623	4.8449	5.04321	4.9271	5.10394	4.79224	5.06699	5.23553	5.29324	4.87615	5.45644	5.40373	5.36697	5.3298	5.27258	5.16288	5.32389	5.15824	5.36234	5.39039	5.59959	5.21345	5.40976	5.24042	5.6787	5.57948	5.60166	5.48664	5.80068	5.55318	5.49024	5.30106	5.4164	5.5477	5.70806	5.66871	5.73255	5.74955	5.77471	5.79994	5.66281	5.66594	4.70471	4.58535
CLIP1	4.17311	4.08635	4.30654	4.02639	4.22164	3.94773	4.36336	4.05672	4.01001	3.98837	4.22516	4.42306	4.11617	4.47245	3.91733	3.99275	4.03527	4.56376	4.37801	4.49441	4.86026	4.02687	4.24402	4.14006	4.38518	4.12674	3.3167	3.37792	3.70202	4.47335	4.42661	4.72792	3.79719	4.31211	4.45665	3.90447	4.05167	4.15156	4.10341	4.6431	4.62537	4.37667	4.60148	4.61392	4.19061	4.52208	4.41064	3.60214	4.48089
CLNS1A	5.99635	6.13206	5.84523	6.37705	5.91851	6.11124	6.09732	5.96062	5.94415	5.98809	6.26539	6.09402	5.74422	5.59577	5.17316	5.61039	5.50488	5.55467	5.52732	5.33019	5.49043	5.42081	5.35645	4.77731	4.88923	5.21816	5.29316	5.19015	5.15472	5.93478	5.57191	5.54765	5.05774	5.17332	4.77998	6.16	6.056	6.5733	6.94347	7.00031	7.15214	7.01427	7.04718	6.97721	7.11025	7.02368	7.47786	5.85698	5.79571
CLPB	4.96609	5.21729	5.34046	5.08788	5.11475	5.229	5.23168	5.16094	5.64755	5.24753	5.10267	5.00679	5.49441	5.3611	5.13122	5.36889	5.40886	5.30768	5.55109	5.74198	5.38085	5.82477	5.6874	5.63977	5.27438	5.35812	5.6757	5.60799	5.54264	5.25918	5.15816	4.98497	5.73059	5.35231	5.68073	5.63585	5.22798	5.58648	5.12727	5.38347	5.24662	5.29384	5.30343	5.30286	5.38621	5.32207	5.42074	4.74303	4.9308
CLPP	5.15315	5.3933	5.21805	5.64708	5.67464	5.68822	5.61493	5.68203	5.72359	5.27068	5.567	5.63646	6.48841	6.17776	6.25782	6.25114	6.23471	6.16158	6.52785	6.21613	6.17754	6.32181	6.55694	4.86479	5.11145	5.18126	5.19713	5.12539	4.71293	5.35185	5.25927	5.30422	4.95308	5.13624	5.40469	5.66381	5.35097	5.1154	5.40227	5.45137	5.33004	5.12448	5.39448	5.35205	5.4318	5.46249	5.57822	3.87796	5.06226
CLPTM1	5.52662	5.50358	6.01512	5.59426	5.7973	5.59116	5.62702	5.92358	5.91457	5.50402	5.38632	5.39861	5.83612	6.00199	6.00449	5.7544	5.87044	5.90673	5.75298	5.70273	6.01016	5.93973	5.81138	5.21574	5.59917	5.63249	5.32684	5.18187	5.05961	5.7712	5.63218	5.65901	5.26637	5.63324	5.52108	5.00522	5.22645	5.23937	5.43778	5.65335	5.49093	5.57991	5.49471	5.51408	5.18217	5.50368	5.40975	5.64917	5.62094
CLPX	5.58884	5.65901	5.52709	5.62341	5.52815	5.53037	5.54033	5.58713	5.73399	5.70158	5.76911	5.83227	5.54653	5.51134	4.9564	5.55678	5.44808	5.36534	5.37318	5.29763	5.19822	5.41117	5.32647	5.5018	5.37639	5.44264	5.56645	5.68523	5.63094	5.8071	5.60965	5.48604	5.52576	5.72099	5.59895	5.40194	5.02353	5.61818	5.71062	5.51411	5.42075	5.68702	5.56497	5.56907	5.46719	5.57761	5.66548	5.33014	5.23062
CLTA	7.66451	7.75055	7.75149	7.61611	7.69966	7.67072	7.77339	7.98536	7.94607	7.6639	7.77623	7.68948	7.69535	7.85805	8.1117	7.96922	7.92119	7.6084	7.74482	7.73052	7.58734	7.85563	8.11916	7.32331	7.80542	7.64442	7.48627	7.35472	7.18437	8.23833	8.09798	8.32831	7.2872	7.42991	7.63277	8.03066	7.85149	7.71965	8.22504	7.88103	8.00406	8.13432	7.7233	7.89988	7.73492	7.65211	7.74623	6.65021	7.10744
CLTB	6.51165	6.58004	6.53501	6.28755	6.48183	6.32628	6.37112	6.47932	6.5651	6.47744	6.30455	6.29749	7.59246	7.48521	7.1706	7.59795	7.68618	7.4657	7.70216	7.80015	7.6593	7.73654	7.59379	7.04276	7.14737	7.00607	6.88046	7.05456	7.00531	7.66346	7.79407	7.92132	6.97335	7.88135	7.27701	6.48877	6.00736	6.71224	6.63967	6.49212	6.63367	6.58501	6.43309	6.61913	6.70045	6.70859	6.67396	6.25136	6.44638
CLTC	6.0936	6.04119	6.06571	5.92304	5.8895	5.77156	5.8144	6.00881	6.0645	5.93832	5.91119	5.89307	6.25715	6.49976	6.79462	6.52869	6.53371	6.46063	6.52038	6.5672	6.52661	6.67103	6.67252	6.31794	6.41726	6.26151	6.20959	6.26231	6.13104	6.80768	6.89527	7.06622	6.2874	6.38737	6.25492	6.36935	6.07382	5.95744	6.28652	5.98008	6.19086	6.22895	6.04034	6.17457	6.11129	6.09057	6.09637	5.56164	5.65881
CMAS	5.30855	5.21849	5.30635	5.94231	5.68948	6.01537	5.63544	5.66421	5.52423	5.22104	5.81703	5.65593	5.02166	5.23449	5.03764	5.57104	5.21743	5.27387	5.27623	5.43775	5.36053	5.46844	5.42537	6.87594	6.03969	6.12204	6.75903	6.68899	6.59782	5.51392	5.94967	6.04016	6.75469	6.05179	6.3418	6.06648	5.9793	5.19818	5.86478	5.60267	5.79923	5.53163	5.45952	5.44336	5.58181	5.6398	5.35398	4.73269	5.04111
CMPK1	5.07235	5.04301	5.07705	5.06379	5.34423	5.27082	5.35885	5.38157	5.31173	5.21869	5.27545	5.20439	5.00093	5.19157	4.99675	5.26693	5.29742	5.21076	5.20187	5.20793	5.2606	5.15357	5.1717	5.54265	5.66345	5.83281	5.52142	5.70425	5.40596	5.52321	5.59808	5.61759	5.42048	5.58591	5.32563	5.18829	4.89827	5.18891	5.34644	5.42414	5.64118	5.52404	5.63543	5.69925	5.43142	5.35459	5.21996	4.12455	4.57282
CNDP2	6.88329	6.79672	6.99157	7.06478	6.44906	6.94346	6.91109	6.9926	6.91377	6.82303	6.33187	6.92218	5.72708	5.94679	5.6788	5.8652	5.81552	5.87432	5.71784	5.80525	5.71167	5.91446	5.99113	7.08207	6.87121	6.75482	6.30306	6.5623	6.08419	6.83654	6.62725	6.68053	7.11536	7.61486	6.61993	5.39398	5.15622	5.43146	5.16233	5.33515	5.59908	5.32359	5.33088	5.19013	5.18665	5.2789	4.98188	5.29958	5.82613
CNN2	4.65752	4.69397	5.05539	5.27671	5.1495	4.1104	4.5402	5.12553	4.66443	4.38601	4.63108	4.50118	5.24931	5.55553	4.94759	5.27692	5.60969	6.07273	5.55511	5.46	5.47775	5.79324	7.26525	5.23783	6.34167	5.88776	4.24235	4.5838	4.16003	5.70296	6.84438	6.55715	5.00122	4.42542	4.20825	6.58601	5.15956	5.56501	6.29373	5.69818	5.86638	6.5388	5.76096	6.11471	5.5746	5.14451	5.22117	5.30743	5.01126
CNOT1	5.41347	5.55871	5.57035	5.48668	5.41633	5.45607	5.38761	5.40959	5.37525	5.49222	5.55054	5.57912	5.4665	5.46124	5.56417	5.29607	5.48132	5.43346	5.47906	5.51886	5.46064	5.28859	5.26634	4.83089	5.00575	5.24035	5.0474	5.10077	4.98344	5.6126	5.62902	5.4396	5.10628	5.00092	5.13312	5.59868	5.25282	5.16168	5.48228	5.52047	5.39817	5.42126	5.38201	5.35531	5.37532	5.45192	5.30172	5.54422	5.48249
CNP	5.92664	5.85571	5.85623	5.95736	5.99207	5.7172	5.7984	6.22344	6.27176	6.02107	6.09402	5.78296	6.26318	6.39256	6.26192	6.12307	6.20087	6.03534	6.46566	6.5282	6.67341	6.3698	6.2868	5.93849	6.74817	6.05602	5.73887	5.97131	5.79909	6.55708	6.41435	6.43546	6.17073	6.2423	6.14174	6.2873	6.07457	5.81303	5.54558	5.66836	5.47991	5.51148	5.59757	5.56691	5.56507	5.65954	5.60389	5.46073	5.50124
CNPY2	7.18966	7.40535	7.33803	7.62333	7.52383	7.50666	7.19106	7.59565	7.46103	7.24089	7.56625	7.43655	5.82324	5.73077	5.53786	5.99001	6.10538	6.03981	5.78362	5.91419	5.65421	6.07516	6.48203	6.78586	6.80494	6.91069	6.58985	6.61843	6.60165	7.16659	7.64572	7.89271	6.86068	6.80399	6.94883	6.44065	6.46179	6.36648	6.95928	6.65203	6.86501	6.87019	6.51602	6.61439	6.82656	6.60536	6.70558	6.31927	6.50965
COA3	6.62305	6.60112	6.65433	6.43477	6.16733	6.72826	6.64848	6.5555	6.80218	6.51319	6.24963	6.37158	6.56743	6.4381	6.35049	7.15692	6.95153	6.6453	6.44848	6.47561	6.2448	7.00047	6.33737	5.69056	5.88566	6.01148	6.03178	6.27978	5.96474	6.604	6.35555	6.47559	6.00421	5.66228	6.58597	7.07919	6.4962	6.53958	6.30505	5.95626	6.18329	6.2905	6.24767	6.26465	6.69839	6.3223	6.6243	5.26727	5.55985
COIL	3.72139	3.55345	3.27188	3.61227	3.3025	3.14707	3.27291	4.00022	3.37701	3.19266	3.49298	3.5357	4.85641	4.42842	3.21325	4.43573	4.13936	3.93342	5.03624	4.38033	4.07403	4.09886	3.4458	1.60676	2.96823	3.2885	3.66332	4.8016	3.79259	5.02052	3.64028	4.60516	3.91201	3.40381	2.68871	0.4087	0.4087	2.00177	3.66385	2.94143	3.89264	3.80963	4.22559	3.17265	3.98053	2.41756	4.00193	3.19624	3.98342
COLGALT1	6.01219	6.09097	6.12181	6.26979	6.38541	6.20697	6.6051	6.37449	6.4837	5.92113	6.21971	6.47749	5.67007	5.8144	5.87014	5.66067	6.07004	5.71457	5.50269	6.02034	5.67261	5.82868	6.68373	5.13445	6.01269	5.85456	5.14038	5.30957	5.31393	6.32569	6.50793	6.7599	5.79193	5.90204	5.39763	6.86755	6.28383	6.28913	6.56748	6.08452	6.2126	6.51893	5.9591	6.28352	6.37604	6.36617	6.48487	4.84738	5.59824
COMT	5.51338	5.46041	5.66254	5.66801	5.43589	5.266	5.50933	5.35619	5.4899	5.39921	5.17241	5.69291	4.74453	4.35201	4.58523	4.79667	4.22254	4.82261	4.73894	4.70943	4.60966	4.73959	4.98376	5.71032	5.65934	5.24478	5.27666	5.30208	5.18655	5.88406	6.23549	5.70551	5.69496	5.51123	5.54581	6.03092	5.66698	5.46241	5.83762	5.58518	5.55429	5.52739	5.74814	5.50078	5.5929	5.35621	5.46102	5.74478	5.54841
COPA	5.87144	5.86931	5.81322	6.12803	6.29124	5.74872	5.87312	6.07951	6.16058	5.73457	5.99749	5.9964	5.92224	6.02032	5.93186	6.15965	6.28491	6.14142	6.11267	6.19704	6.10115	6.17998	6.45542	6.33958	6.52073	6.38859	6.25669	6.29955	6.32713	6.83901	7.02218	7.04984	6.5482	6.57739	6.46582	6.09006	5.94552	5.97372	6.12136	6.00456	6.10378	6.22491	6.06866	6.13369	6.07194	6.01253	6.05758	5.68272	5.68649
COPB1	4.88272	4.89933	4.8807	5.15288	5.31652	4.88211	4.88474	5.12638	5.18199	4.79732	4.85777	5.12749	4.84128	4.89858	4.95691	5.02812	5.17148	4.97109	5.05109	4.98969	5.02777	5.06238	5.2237	5.42811	5.39854	5.36104	5.26388	5.32806	5.37293	5.81528	5.76563	5.86503	5.23036	5.55154	5.45424	4.84053	4.4	4.73863	5.08477	4.98191	4.94274	5.11507	4.91333	4.93563	4.9609	4.82641	4.94015	4.4582	4.45739
COPB2	5.31708	5.43604	5.33916	5.62813	5.72721	5.26433	5.42593	5.58243	5.6116	5.13799	5.36546	5.42198	5.44312	5.49524	5.45686	5.62695	5.78394	5.62609	5.6162	5.60496	5.65172	5.66579	5.87432	6.00105	6.036	5.96134	5.93444	5.85136	5.91397	6.38618	6.40567	6.43952	6.01807	6.0902	5.98742	5.38058	4.83086	5.22095	5.64048	5.6261	5.67949	5.64524	5.62946	5.58715	5.51425	5.48263	5.48645	5.24688	5.25406
COPE	4.9901	5.12993	5.09401	5.40387	5.21546	5.09849	5.08818	5.09593	5.20946	4.90558	5.00974	5.26713	5.18981	4.8733	4.80731	5.08027	5.08029	5.07458	5.18881	5.1436	5.03561	4.91822	5.15584	5.17682	5.23529	5.12858	5.12801	5.24248	5.28284	5.66713	5.8539	5.74307	5.55392	5.39594	5.0047	4.68604	4.44265	5.34259	5.18656	4.75458	5.19602	5.20601	5.07241	4.80441	4.87033	5.06557	4.97746	4.90698	4.62367
COPG1	5.6272	5.67567	5.75833	5.81799	6.03364	5.37516	5.67437	5.88958	6.10436	5.44319	5.65543	5.71973	5.50489	5.59483	5.81245	5.86191	5.97669	5.98818	5.63015	5.8262	5.69387	5.76962	6.29281	6.27474	6.22383	6.11234	6.17491	6.17315	6.24482	6.76183	6.89998	6.99099	6.30292	6.2658	6.31002	6.14917	5.81948	5.94762	6.06622	5.82256	5.9638	6.1328	5.9768	6.05645	5.85092	5.87885	5.83824	5.13935	5.19943
COPS4	5.86995	5.83801	5.77548	5.96948	5.90303	5.77108	5.6731	5.75171	5.77357	5.61657	5.86771	5.77139	6.01816	5.95106	5.96612	6.12885	6.10407	5.96856	5.80827	5.89228	5.76375	6.06032	5.8988	6.12643	6.0258	6.16574	6.18275	6.20503	6.13493	6.15153	6.23892	6.14117	6.33126	6.11646	6.22089	5.54539	5.24466	5.6744	5.81328	5.78439	5.83619	5.85236	5.80787	5.72823	5.97075	5.8917	5.83262	5.55058	5.62583
COPS5	5.64761	5.58459	5.59001	5.98921	5.7601	5.79703	5.72139	5.48847	5.55455	5.49731	5.64479	5.68474	5.55055	5.41605	5.4439	5.56431	5.45068	5.35833	5.38142	5.29186	5.17427	5.38115	5.34964	5.74447	5.49433	5.62311	5.78525	5.66056	5.55333	5.32053	5.46969	5.66406	5.72384	5.62996	5.62741	5.82695	4.71443	5.3655	5.56302	5.48013	5.56356	5.66871	5.53348	5.6676	5.65398	5.84035	5.56655	5.22578	5.42933
COPS8	4.80806	4.87515	4.80459	5.15644	4.73965	4.75745	4.92966	4.96303	5.13352	4.72032	4.92183	4.90261	4.3585	4.93358	4.92016	5.07903	4.92975	4.74548	4.83968	4.61164	4.6846	4.59562	4.698	4.92419	5.04524	5.16081	5.1115	5.15418	5.1317	5.08057	5.17204	5.18972	5.47385	5.2296	5.42108	5.46713	4.93516	5.23377	5.18087	5.0786	5.14773	5.35318	5.35349	5.06483	5.36957	5.23071	5.34709	4.84643	4.76081
COPZ1	5.74017	5.76033	5.82474	5.54389	5.33597	5.48077	5.41757	5.6989	5.43239	5.26554	5.37494	5.39823	5.13818	5.58854	5.23719	5.5513	5.65812	5.63657	5.20489	5.63448	5.42516	5.3452	5.50528	5.77642	5.74585	5.53848	5.71097	5.5305	5.78852	6.3737	5.8461	6.30958	5.52976	5.63774	5.92498	3.19513	3.57268	4.14459	4.90267	5.0592	5.13363	5.28728	5.15051	5.2223	5.15404	5.30251	5.16913	4.63595	4.4887
CORO1B	6.397	6.36792	6.52148	6.27267	6.49354	6.4559	6.61441	6.72389	6.66398	6.61703	6.28045	6.52029	6.6442	6.72747	6.39561	6.89067	6.91507	6.8238	6.832	6.96892	6.77775	6.76138	6.58237	6.53778	6.3059	6.29643	6.49887	6.43344	6.45132	6.33206	6.18334	6.28179	6.21079	6.5244	6.31158	5.8642	5.58075	6.41699	6.54303	6.37954	6.58634	6.39177	6.26945	6.2972	6.36496	6.17315	6.17961	5.54522	5.75031
CORO1C	4.79165	5.00333	5.06248	4.727	5.32232	4.75831	5.02	5.26781	5.29021	5.11824	5.00807	5.08691	4.16066	4.85584	4.31655	4.30825	4.83725	4.5819	3.79176	4.31706	4.34882	4.60638	5.2358	4.83877	5.95846	5.29581	4.86374	4.99322	4.82824	5.3781	5.5406	5.46488	4.67909	5.01689	4.90609	6.01412	5.85664	5.30558	5.28488	5.07272	4.98185	5.45538	5.08266	5.32396	4.8955	5.21079	5.15126	4.66784	5.26488
COTL1	6.32337	6.59252	6.79741	6.39912	7.12091	6.23253	6.67792	6.7942	6.61688	6.26833	6.2902	6.36397	5.93382	6.61183	5.84315	5.68951	6.22048	5.94071	5.96571	5.87526	5.91588	6.27004	6.56721	6.62023	8.44627	7.29963	6.70023	6.32073	6.59275	6.81007	6.82775	6.72559	6.37803	6.34861	6.24326	5.48086	5.16386	4.80662	5.53854	5.23236	5.02174	5.63998	5.16132	5.45277	5.19874	5.45021	5.15654	5.82112	6.12511
COX20	7.18118	7.56586	6.96728	7.08311	7.29242	7.401	7.60988	6.92111	7.19505	7.72595	7.00906	7.40378	6.3902	6.40783	6.18604	6.60663	6.59095	6.537	6.92389	7.14141	6.76105	7.43663	6.91528	8.04031	7.36184	7.30903	7.74344	7.66603	7.69051	6.50646	6.38089	7.00681	7.50141	7.54963	7.39413	6.50962	6.7378	6.24907	5.71601	5.42669	5.50864	5.46288	5.37529	5.40016	5.08662	5.46343	5.2147	6.77726	7.35836
COX4I1	7.40051	7.19598	7.42539	7.27001	7.23685	6.86795	6.79947	6.83651	6.8755	7.22425	7.18744	7.0511	6.88763	6.89668	7.38581	6.98502	6.97087	6.75238	6.64275	6.65608	6.89451	7.25661	6.77333	7.43704	7.65216	7.73379	7.59522	7.94166	7.67054	8.11854	8.03273	8.25245	7.29217	7.05895	7.76564	6.2806	5.906	6.49801	6.67223	6.42461	6.38364	6.79717	6.86898	6.70252	6.75159	6.8012	6.68603	6.5684	6.54369
COX5A	8.21534	8.18181	8.27937	8.06126	7.91917	7.97281	8.00616	7.80165	8.03738	8.24917	8.10557	8.16422	7.83576	7.79104	8.46814	7.86024	8.00702	7.8074	7.79974	7.70056	7.8312	8.21236	7.69977	8.03639	8.42895	8.63534	8.53506	8.84102	8.72016	9.12086	9.13859	9.10791	8.12421	8.05026	8.78914	7.87529	7.34506	7.67125	7.72952	7.51152	7.50972	7.68629	7.82011	7.81065	7.60305	7.68586	7.75521	7.83536	7.98124
COX5B	7.48355	7.43509	7.55426	7.52787	7.51215	7.22226	6.98126	7.09217	7.21208	7.5299	7.54957	7.67245	7.53142	7.17935	7.52334	7.56658	7.64164	7.52395	6.80547	6.94391	7.25967	7.64586	7.00485	7.35838	7.9328	8.05507	7.9775	8.15961	7.84674	8.40111	8.62532	8.60169	7.45092	7.11509	8.07065	8.04424	8.1447	7.60308	7.10132	7.09744	6.82004	7.31162	7.34977	7.15876	7.14504	7.32174	7.34956	7.49404	7.31959
COX6C	5.41611	5.27755	5.38536	5.38323	5.02628	5.05146	4.72568	4.74757	5.04692	5.00634	5.01175	4.92098	5.36688	5.3097	5.95684	5.67173	5.65577	5.38793	5.28571	5.22694	5.98107	5.92873	5.30301	6.08584	6.12075	6.32906	6.15443	6.45796	6.30023	6.41133	6.72435	6.64077	5.93961	5.37739	6.36779	5.46186	5.43077	5.52185	4.84935	4.78664	4.80464	5.033	4.96411	5.03092	4.92549	5.3334	5.07416	5.76975	5.34654
COX7A2	6.71037	6.76254	6.27781	6.69459	6.45951	6.28944	5.83573	5.75321	5.68575	5.84314	5.8043	6.35622	6.26876	5.61422	7.0493	6.10641	6.84043	6.10208	5.57848	5.59538	5.96087	6.47961	6.02172	7.08855	6.8212	7.10886	7.48858	7.29242	7.35681	7.85662	7.64334	7.86176	7.00126	6.0221	7.36072	5.12122	5.60335	6.25895	6.31855	6.45602	6.2955	6.01327	6.4524	6.11721	6.10625	6.34152	6.21523	6.24735	5.61548
CPD	4.76292	4.84796	4.81182	4.78785	4.81422	4.68322	4.76577	5.25321	5.18118	4.59028	5.26024	5.21215	5.12577	4.98732	4.69157	5.32562	5.16466	5.27217	5.02883	5.08639	4.88749	4.82159	4.79844	3.98124	4.98607	4.51358	4.67206	5.04628	4.32463	5.58241	5.42461	5.52415	4.98259	5.25774	5.05402	3.70256	3.45228	4.46018	4.39314	4.57194	4.56293	4.20508	4.25392	4.30352	4.52959	5.00148	4.19299	4.89226	4.43815
CPOX	4.72327	4.96168	5.03235	5.0235	5.31615	4.96252	5.32086	5.25612	5.22316	5.06835	5.25544	5.53133	5.74286	5.53984	5.56847	5.52764	5.41148	5.60202	6.00191	5.95031	5.86401	5.9568	5.64952	4.24772	5.48699	4.7685	4.38424	4.88801	4.54579	6.03618	6.09908	5.9689	4.65464	4.90899	4.68071	5.76332	6.19862	6.10715	5.73827	6.11054	5.66101	5.98501	5.76475	6.09063	5.76962	5.79292	5.81384	5.25823	5.02641
CPSF1	5.82535	5.911	5.77098	5.76745	5.91383	5.83436	5.71643	5.92097	5.81166	5.88701	5.85674	5.85493	6.134	5.95397	5.82894	5.94317	5.90813	5.99581	6.05709	5.8808	5.79593	5.7984	5.59252	5.55505	5.79331	5.98606	5.71898	5.72673	5.66633	6.27135	6.16217	6.07535	5.71786	5.77533	5.88926	5.73914	6.10612	6.3901	6.49946	6.33635	6.26559	6.43704	6.54986	6.40246	6.30085	6.24049	6.34907	6.48901	6.32633
CPSF2	5.68904	5.60836	5.34418	5.48195	5.4546	5.54436	5.50977	5.40878	5.19421	5.30373	5.4147	5.21087	5.59919	5.62437	5.3411	5.57563	5.57246	5.65841	5.77792	5.41955	5.43657	5.56184	5.45027	5.59573	5.35935	5.74449	5.58047	5.53266	5.41481	6.06219	5.80719	5.87634	5.71879	5.72448	5.66219	5.05381	4.27341	5.38922	5.63152	5.70558	5.73936	5.68517	6.00828	5.87617	5.60018	5.6679	5.647	6.23192	5.71721
CPSF3	6.45354	6.42242	6.37699	6.29341	6.2854	6.5505	6.40029	6.72601	6.43636	6.40997	6.51533	6.19985	7.12591	6.85643	6.11857	6.83342	6.96404	7.10276	6.84635	6.85504	6.64601	6.80428	6.58441	6.17303	6.61761	6.70821	6.41472	6.27219	6.25585	6.97119	6.71798	6.53256	6.12038	6.31851	6.27485	5.7322	6.07524	5.94336	6.37462	6.55823	6.74315	6.41487	6.5063	6.59843	6.46342	6.30885	6.47701	7.014	6.41134
CPSF4	2.9748	2.44526	0.4087	2.7732	2.40974	0.4087	0.4087	2.51392	2.5783	3.56483	1.53212	0.4087	0.4087	0.4087	0.4087	0.4087	2.15534	0.4087	0.4087	0.4087	0.4087	0.4087	0.4087	0.4087	3.6974	0.4087	2.58094	1.77003	2.47168	1.91109	3.45805	0.4087	0.4087	0.4087	2.54179	2.271	0.4087	3.0763	2.3632	2.51177	2.69632	3.44377	2.93488	2.68511	3.133	0.4087	2.09488	2.97262	3.07017
CPSF6	6.48761	6.57625	6.52223	6.51193	6.41215	6.49959	6.48858	6.64207	6.6557	6.73713	6.84409	6.28799	6.41214	6.2797	6.13629	6.35341	6.49753	6.21738	6.21106	6.11315	5.92088	6.13923	6.11589	5.99018	6.3729	6.5375	6.14585	6.3654	6.3024	6.73237	6.65686	6.68652	6.13335	6.24848	6.17702	5.86774	5.85544	6.10864	6.18234	6.32078	6.39819	6.43049	6.52589	6.34702	6.6406	6.47586	6.41489	7.1312	7.04823
CPSF7	7.73188	7.94917	7.94642	7.77717	7.5336	7.75254	7.96799	7.832	7.64458	7.86904	7.60625	7.62401	7.41572	6.98135	6.42635	7.35959	7.16848	7.11456	7.11739	6.99085	6.70698	6.83736	6.76604	6.82618	6.73704	7.06006	6.80544	6.87521	6.84183	7.42826	7.27222	7.10503	6.89208	7.00304	6.74427	7.24225	7.10774	7.19111	7.20057	7.37487	7.20008	7.42561	7.51467	7.16379	7.21884	7.08476	7.3172	7.52766	7.52725
CPT2	5.88627	5.92372	5.78689	6.06898	5.99757	6.40636	6.04248	5.80141	5.74565	5.89184	5.94414	6.16248	5.9405	5.8851	6.07171	6.07555	5.81114	5.76615	6.0196	6.0077	5.8613	6.36029	5.99941	6.59136	6.08361	6.40748	6.94117	6.9048	6.93702	6.04282	6.0432	5.95121	6.66208	6.78179	6.68499	5.23019	5.12561	5.0583	5.48877	5.53544	5.58958	5.17346	5.29861	5.35059	5.12389	5.14494	5.31879	5.32865	5.04014
CRNKL1	5.3728	5.35694	5.33699	5.37657	5.33804	5.54338	5.67398	5.40737	5.26179	5.52607	5.30378	5.52162	5.87064	5.82163	5.38328	5.62545	5.6279	5.88485	5.78768	5.55066	5.74225	5.67576	5.02651	5.15871	5.22735	5.46607	5.69276	5.39465	5.6939	6.11532	5.94759	5.75004	5.55302	5.35687	5.43579	5.89154	6.25638	5.65113	5.09075	4.90317	5.09609	5.16701	5.04764	4.82276	5.29669	5.10493	4.91773	6.59633	6.01606
CRTAP	4.9133	5.07064	4.50038	5.13079	5.23579	4.79166	4.85888	4.65574	4.78953	3.53215	4.87097	4.37915	5.3011	5.53809	6.18679	5.83716	6.41468	6.29354	5.65873	5.99187	5.50925	6.30573	7.41448	5.43673	5.71881	5.29874	5.45903	5.3238	5.55474	5.58025	6.3209	5.76818	5.17471	5.4835	5.52152	5.23683	5.24079	5.20253	6.80083	5.792	5.90735	6.53022	5.46067	6.20937	5.5274	5.0874	5.70481	4.55932	3.76463
CRYZ	8.82037	8.57839	8.81623	8.59718	8.16829	8.41554	7.91425	7.44335	7.24212	8.49278	8.33513	8.18438	5.26332	4.74514	4.83031	5.09048	4.85632	5.05635	5.06649	5.13387	4.73634	5.55302	5.34921	7.90511	6.2481	7.14902	7.93969	7.47421	7.72589	6.83284	6.83212	6.73521	7.42653	6.50717	7.15984	6.25549	6.39949	6.30236	6.55023	6.64699	6.57095	6.69823	6.69243	6.6471	6.32736	6.34853	6.10675	5.49547	5.93174
CS	7.70008	7.59118	7.64323	7.83581	7.45957	7.42978	7.18613	7.36872	7.38562	7.61676	7.67998	7.56027	6.28589	6.47962	6.222	6.42198	6.59975	6.18048	6.36358	6.47475	6.2366	7.08879	6.92017	7.48929	7.45062	7.59636	7.49098	7.55117	7.27102	7.5119	8.07252	8.19783	7.57797	7.4747	7.42315	6.92146	6.97975	6.79294	6.70905	6.5769	6.69429	6.96888	6.96952	7.01928	7.04583	6.92136	7.00567	7.44833	7.63039
CSE1L	7.51254	7.40313	7.44314	7.62842	7.45705	7.42127	7.46202	7.50987	7.45878	7.32991	7.53936	7.66421	7.89779	7.6516	7.28924	7.73813	7.69974	7.61113	7.53321	7.35436	7.34257	7.27455	6.94461	6.23899	6.49669	6.72214	6.62271	6.52618	6.48848	7.15342	6.92988	6.77954	6.68583	6.77256	6.76441	6.69391	7.1119	7.22582	7.31845	7.4344	7.08081	7.438	7.45719	7.46983	7.2024	7.08017	7.17198	6.7245	6.72386
CSNK1A1	5.19647	5.18739	5.13183	5.3426	5.21094	5.36838	5.18505	5.1739	5.09396	5.01544	5.04718	4.96701	5.82891	5.8201	5.67571	5.90081	6.0019	6.03217	5.84938	5.75723	5.87677	5.78967	5.4389	5.11994	5.05015	5.29712	5.23912	5.46089	5.32111	5.47733	5.40896	5.33411	5.22038	5.41029	5.33585	5.38867	5.82918	5.554	5.31978	5.63957	5.80972	5.5776	5.81571	5.45446	5.39439	5.58906	5.47261	5.40932	5.26392
CSNK2A2	5.16261	4.79811	4.89662	5.49932	4.69754	5.21583	4.8389	5.31472	4.9307	5.11421	5.37705	5.2494	4.07998	4.19074	3.70499	4.32636	4.2138	4.11251	4.15654	4.2094	4.10658	4.0015	4.25926	4.42889	4.40654	4.53436	4.4856	4.17981	4.18306	4.64093	4.26936	4.57131	4.33583	4.46715	4.44031	4.64439	4.6196	4.87386	5.24929	5.46642	5.4154	5.43044	5.59849	5.40705	5.66141	5.41703	5.43143	5.3631	5.34705
CSNK2B	5.88897	6.16176	6.07043	5.88783	5.52209	5.88363	5.75454	5.61466	5.76505	5.94736	5.6467	5.18247	6.14141	5.86335	5.96061	5.83404	5.79717	5.44774	6.26528	6.03129	6.12649	5.90562	5.79653	5.49714	5.49557	5.94157	5.74682	5.80169	5.69102	5.75335	5.9072	5.69165	5.79824	5.46467	5.73611	0.4087	4.60385	5.0727	5.8443	6.21204	5.73264	5.69795	5.82432	5.82053	6.03499	5.61534	6.24514	6.12503	6.3019
CSTB	7.47023	7.62338	7.68494	7.93597	7.90935	8.0074	7.81314	8.15237	8.04965	7.21255	7.17875	8.03994	7.02883	7.29017	6.78441	7.02652	7.22948	8.3374	7.18389	6.97178	6.96823	7.40189	7.4275	8.42718	8.34074	7.71588	7.92944	8.24862	7.96396	7.81165	7.64089	7.66176	8.27699	8.52301	7.58619	6.84119	6.28735	6.97559	6.72382	6.98233	6.92989	6.56191	6.92105	6.71181	6.96867	6.96492	6.91827	7.95096	8.36653
CSTF1	5.03339	5.08884	5.04699	5.15207	4.63155	4.98721	4.89751	5.0339	5.01909	5.03283	4.94904	4.89453	4.81938	4.92196	4.93486	5.30119	5.13358	4.77755	4.97269	4.96301	4.91239	4.97753	4.85631	4.77541	4.97956	5.03878	4.84304	4.95725	4.74517	5.13259	5.08374	5.05173	4.89563	4.86051	5.06342	4.92145	4.64475	4.83777	5.03892	5.13217	5.23883	5.24595	5.23573	5.19166	5.22912	5.16612	5.13906	5.25595	5.27108
CSTF2	7.24671	7.32193	7.26449	7.18146	7.03496	7.05959	6.97448	7.24081	7.04998	7.33166	7.30722	7.15553	7.37269	6.93642	6.70681	7.49794	7.4356	7.44488	6.98457	7.11015	7.06597	7.15419	6.69784	6.53421	6.90949	7.34048	6.94236	6.88448	6.8165	7.46362	7.41442	7.21154	6.70574	6.99306	7.06933	7.86832	7.85921	7.5202	7.47952	7.26147	7.28775	7.38412	7.44995	7.3009	7.07489	7.24579	7.14497	8.03295	7.76673
CSTF3	5.71278	5.75137	5.67434	5.66476	5.4431	5.66218	5.82005	5.67335	5.68954	5.65612	5.6615	5.4585	5.74658	5.79106	5.26644	5.67073	5.68597	5.69227	5.50226	5.69305	5.51607	5.55915	5.35685	5.3581	5.40979	5.52374	5.32895	5.51282	5.59562	5.88304	5.71357	5.64691	5.65947	5.31744	5.59615	4.67114	4.80803	5.7428	5.66302	5.83162	5.70755	5.5866	5.59937	5.63385	5.74396	5.58685	5.75359	5.41702	5.33337
CTBP1	7.84553	7.8724	7.89329	7.96492	7.66146	7.74951	7.80973	7.85789	7.4939	8.02271	8.03061	8.18976	7.76836	7.38599	7.47015	8.00083	7.68877	7.84823	7.59993	7.57111	7.49974	7.41521	7.11364	7.22579	7.37624	7.55182	7.36021	7.53621	7.30589	6.53916	6.60472	6.36027	7.59873	7.36017	7.31035	6.90309	6.83941	6.84025	6.73979	6.54429	6.6111	6.63925	6.54433	6.56901	6.52498	6.38711	6.53464	7.28658	7.30094
CTBP2	6.7642	6.80499	6.79274	6.39533	6.65136	6.91994	6.89732	6.73036	6.7031	7.00509	6.76937	6.90816	6.68383	6.55704	6.46679	6.74329	6.78103	6.95615	6.66483	6.58479	6.56688	6.45884	6.33122	6.43066	6.38356	6.58454	6.69601	6.70035	6.83289	7.21701	6.88512	6.51631	6.70363	6.75236	6.88218	7.606	7.76085	7.57041	6.9148	6.96732	6.6468	6.73341	6.75964	6.68823	7.43357	7.03105	7.26469	7.74809	7.78122
CTCF	5.85846	5.98755	5.7351	5.92454	5.75266	5.99902	5.38074	5.48231	5.28602	5.60261	6.0787	5.88934	5.92059	6.0661	5.33364	5.87347	5.53151	5.20105	5.35545	5.0215	5.79747	5.72761	5.46487	5.28513	5.17664	5.26769	5.55967	5.2559	5.20203	5.7613	5.55424	5.63999	5.48752	5.33722	5.52197	5.67478	6.12779	5.53128	5.42537	5.72036	5.68421	5.8478	5.74536	5.76226	5.77015	5.70036	5.42114	6.72335	6.53284
CTNNA1	7.19124	7.05668	6.90416	6.93726	6.37738	6.85527	6.72179	6.44971	6.55314	7.13253	6.86756	6.69663	7.17803	6.84386	6.58497	7.16566	7.18697	6.99528	7.04449	6.90195	6.89957	7.18076	6.68182	7.09016	6.46302	6.99625	7.20373	7.2049	6.96174	5.13414	5.49794	5.44188	7.17218	6.77506	7.0617	6.9045	6.72874	6.93789	6.86825	7.12218	7.38899	7.35225	7.36748	7.35752	7.28026	7.10625	7.04705	6.86574	6.93847
CTNNBL1	5.27861	5.28619	5.19022	5.22916	5.31276	5.3393	5.10495	5.18268	5.04134	5.03374	4.99558	5.0474	5.44944	5.56963	5.02577	5.3445	5.37111	5.54624	5.51891	5.09537	5.201	5.36854	4.91113	4.97158	5.1754	4.95677	5.30533	5.18015	5.004	5.05917	5.42588	5.14959	5.23739	4.94886	5.15266	5.26025	6.37545	5.34578	4.95074	4.84957	4.95621	4.9993	5.04253	5.21516	5.3406	5.16772	5.14228	5.6384	5.21015
CTNND1	7.01017	6.97026	6.95226	6.87796	6.51023	6.83884	6.76824	6.42758	6.50862	7.12473	6.69812	6.65554	6.78981	6.57295	6.59885	7.06734	6.95982	6.98118	6.94144	7.07856	6.92453	6.92257	6.50287	6.82502	6.21053	6.69486	6.94754	7.07362	6.89132	6.00407	5.98855	6.05356	6.84142	6.69187	6.78583	6.76844	6.45698	6.94346	6.73635	6.91584	6.93368	7.03671	6.9492	6.94906	6.77136	6.61937	6.68503	6.96329	6.79661
CTPS1	5.72495	5.50725	5.49	5.66569	5.73534	5.73487	5.71046	5.90056	5.86532	5.34337	6.11123	5.90968	6.46047	6.50771	5.85245	6.56113	6.30172	6.43968	6.6397	6.61109	6.49409	6.37863	6.42582	4.46972	5.59462	5.89096	4.78848	4.95905	4.87605	6.18056	5.74016	5.51854	5.27328	6.5863	4.87777	4.73393	4.8113	5.08438	5.84274	5.91096	5.83821	5.9818	5.93417	5.98281	6.17652	5.97983	5.91646	6.73918	6.61113
CTR9	5.53514	5.49648	5.46821	5.4558	5.25349	5.46253	5.4936	5.37651	5.47396	5.41902	5.60356	5.28147	5.68021	5.54972	5.67674	5.58659	5.40039	5.39426	5.58709	5.47946	5.57809	5.24906	5.32393	5.31449	5.49599	5.44619	5.57578	5.35663	5.78393	5.69765	5.54278	5.47729	5.28135	5.30838	5.4051	4.63408	4.13741	5.09445	5.43737	5.64693	5.12009	5.72376	5.51601	5.36268	5.46973	5.53926	5.3597	6.6344	5.79738
CTSA	5.91847	5.55071	5.54079	5.40968	5.59764	5.33753	5.38849	5.49367	5.66904	5.48693	5.71946	4.7913	4.84322	4.90731	4.39645	5.58269	5.36047	4.88939	4.66034	4.77367	5.23758	5.32859	5.65469	4.41729	5.61541	5.38484	4.64373	4.59078	4.93258	5.54271	5.72376	6.13067	5.03226	5.13583	4.60646	4.63926	4.79867	5.56453	5.43203	5.31232	5.76852	5.7959	5.23302	5.56817	5.62162	5.47627	5.39544	4.85626	4.98587
CTSB	5.2108	5.27294	5.35064	5.88944	5.75719	6.23817	5.58301	5.75673	5.5372	5.20491	5.62757	5.82431	4.80274	5.00988	4.84665	5.72489	5.74118	5.63087	4.68765	5.00258	4.37879	5.22879	5.31091	5.07331	5.19348	5.14073	4.66811	5.19054	4.93693	6.31924	6.57076	7.15543	5.14197	5.2342	4.899	5.15104	5.2197	5.03096	6.0295	5.74316	5.60803	5.66506	5.38413	5.52991	5.60868	5.49862	5.55893	4.83865	4.63485
CTSC	5.95653	5.90722	6.07895	5.89154	6.0361	5.5968	5.99667	6.47143	6.05333	5.90281	6.46851	5.90046	5.26516	5.15227	4.95335	5.84854	5.83541	6.51282	5.30235	5.7669	5.25089	6.35511	6.4092	5.20556	6.14182	5.26729	5.18006	6.06047	5.44845	5.22827	5.44207	5.56157	5.3191	5.85321	5.50643	6.10485	6.29098	6.39264	5.62135	5.5574	5.80926	6.14932	6.03908	5.83601	5.82012	6.49476	5.79129	5.03506	5.2513
CTSD	6.79745	6.61809	6.74163	6.5192	6.57311	6.47937	6.52277	6.8738	6.84468	6.76457	6.72122	6.71356	5.54609	6.10489	6.01265	6.20159	6.46868	6.46877	5.46134	5.69872	6.08629	6.00775	6.86644	6.55794	7.86727	6.98533	6.70643	6.72263	6.64209	8.24375	8.82915	9.22523	6.70473	8.29312	7.32341	6.82017	6.72221	7.38205	7.34807	7.24482	7.05936	7.26265	7.13432	7.15537	7.15819	7.3126	7.5602	6.13714	7.62761
CTTN	6.47022	6.36163	6.45972	6.38022	6.12622	6.42258	6.34497	6.33948	6.37895	6.46965	6.26928	6.45593	6.55219	6.51501	6.31301	7.11381	6.96267	6.96306	6.88024	6.86412	6.74378	6.87124	6.7974	6.96799	6.52152	7.16564	7.10157	7.14157	6.73412	7.48525	7.56629	7.70378	6.13727	7.83884	7.38987	6.45328	5.88233	6.50944	6.17595	6.33168	6.4871	6.49432	6.4957	6.57911	6.61957	6.61271	6.60828	5.52728	5.55682
CUL1	5.57701	5.57592	5.73756	5.97219	5.94446	5.90299	6.096	5.9199	5.89696	5.51621	5.87465	5.92278	5.85651	5.83692	5.70249	5.84092	5.96165	5.80538	5.96456	5.87748	5.78588	5.83318	5.79145	5.79722	5.85407	5.94215	5.83505	5.78477	5.75152	6.22971	6.17317	6.13713	5.90766	6.17711	5.88431	5.29215	5.58019	5.85425	6.03725	6.31721	6.04946	6.00931	6.03971	6.1589	6.02608	6.14245	6.28233	6.34615	6.15399
CUTA	6.52784	6.25059	6.50694	6.347	5.60701	5.85132	6.06153	6.19292	6.51673	6.32061	6.17701	6.06367	6.43112	6.99208	5.89547	7.2717	7.17977	6.63073	6.66789	6.10529	5.99663	7.35268	7.3421	7.38753	6.30362	6.92456	6.73545	6.89225	6.35533	5.45416	5.80523	5.88658	6.61566	6.32801	6.83602	8.02267	7.70387	7.48083	7.32007	7.47532	8.08049	7.9528	8.09829	8.0246	8.28731	7.90762	7.71626	6.67215	6.83479
CUX1	4.43311	4.20123	4.45377	4.01985	4.56888	4.0128	2.82971	2.92284	4.34184	4.41307	2.88768	4.05283	4.40282	4.571	4.2975	4.32957	4.42497	4.5225	2.99383	3.00536	4.0441	4.52352	2.94886	3.95465	2.81038	4.12037	2.90405	4.47829	4.42614	4.53851	4.09376	4.17896	4.44219	4.36857	4.77961	2.91286	4.20434	4.19705	4.13835	4.28209	4.24355	4.0376	4.45557	4.2518	4.41659	4.44781	4.43546	4.87518	4.94205
CWC15	5.68532	5.4772	5.56191	5.34939	5.14277	5.24187	5.14644	5.22409	5.28815	5.53213	5.40613	5.1636	5.33197	5.34617	4.60265	5.56741	5.09514	5.03963	5.28261	5.07697	4.78122	5.30417	5.28827	4.90433	4.769	5.304	5.1805	4.90781	5.21411	5.19674	5.28439	5.30927	4.9097	4.82285	5.12186	5.70581	5.08569	5.99375	5.75596	5.63218	5.84033	5.87868	5.81975	5.82949	6.0725	5.7638	5.91274	4.9313	5.16119
CWC22	3.7735	3.64957	3.64065	3.55169	3.31436	3.73861	3.46505	3.69008	3.90955	3.55465	3.69577	3.54644	3.66626	3.7593	3.8755	3.85633	3.39122	3.47934	3.74664	3.52505	3.29235	3.53903	3.51466	4.65108	3.18523	3.6701	3.64194	3.15883	3.8594	4.1234	3.69909	3.41125	3.79171	3.62258	3.7299	2.69827	2.13437	2.72032	3.59678	3.52546	3.73709	3.62452	3.82112	3.63632	3.75169	3.33044	3.93048	4.20266	3.71339
CYB5B	6.40072	6.60514	6.26959	6.68079	6.39576	6.39045	5.68091	6.03138	5.81111	6.13201	5.72907	6.45166	6.10371	6.62671	6.7999	6.41665	6.53468	6.26633	6.47744	6.52998	6.6141	6.70981	6.35883	6.03819	5.97396	5.64295	5.69979	5.81657	5.78485	6.41885	5.99477	6.1714	5.90712	5.79439	5.87019	3.86801	3.98681	4.00238	5.29107	5.12478	5.25873	5.31504	5.33655	5.27448	5.44228	5.4131	5.45992	5.61905	5.75138
CYB5R3	5.53045	5.61563	5.53276	5.45853	5.59491	5.28905	5.27095	5.44652	5.63713	5.28825	5.32668	5.40447	4.82632	5.17039	5.24776	5.05925	5.24044	5.31068	5.20985	5.1266	5.17471	5.3205	5.74154	5.69623	5.96667	5.4771	5.44283	5.23837	5.32818	5.70963	5.85279	5.78278	5.66996	5.15708	5.31236	5.45883	5.38049	4.67538	4.90013	4.74592	4.7358	4.93163	4.70555	4.94821	4.73193	4.86624	4.79146	5.23723	5.15985
CYC1	5.63456	5.66537	5.81595	5.71046	6.01965	6.27625	6.22063	5.36401	6.03465	5.8269	5.92859	5.8181	6.1676	5.89513	7.00495	6.1011	5.99884	5.88209	6.3745	6.3578	6.40938	6.93149	5.7794	6.6582	6.0687	6.36776	7.15195	7.29068	7.48939	6.55427	6.50021	6.29871	7.07517	7.20977	6.94616	5.91637	5.33774	5.45601	6.14581	5.92539	5.30945	5.46954	5.69944	5.51714	5.90894	5.81557	6.07057	5.23184	5.31177
CYCS	7.10224	7.13355	7.08882	7.39372	7.3364	7.48409	7.4282	7.59327	7.4801	7.47242	7.63955	7.60594	7.44497	7.18491	6.97284	7.17107	7.03713	7.08065	7.87474	7.75474	7.56394	8.0026	7.34803	7.40421	7.27318	7.9058	8.01662	7.91428	7.93404	8.18539	8.08908	8.05911	8.03859	8.9325	8.04144	7.92274	7.80353	7.96745	7.62675	7.58809	7.60276	7.64326	7.53607	7.64322	7.36516	7.37081	7.49607	8.12223	8.07897
CYFIP1	6.14573	6.22434	6.18059	6.10595	6.18018	6.24108	6.07269	5.89173	5.85701	6.34913	6.03864	6.19478	5.58008	5.72697	5.89093	5.85656	5.82881	5.81861	5.66301	5.8093	5.6305	5.766	5.61276	6.29078	6.01951	6.18682	6.22298	6.18231	6.18692	6.05297	6.14252	6.21804	6.10646	6.15611	6.00499	6.22229	6.09821	6.22575	6.15414	6.20051	6.13125	6.08213	6.12697	6.14591	6.01637	6.08873	6.04538	5.57213	5.77212
CYRIB	5.81415	5.83751	5.84891	5.58766	5.87624	5.5001	5.85616	6.07722	6.00487	5.68738	5.8906	5.57819	6.08178	6.36648	5.56609	6.08181	6.05076	5.90784	6.23447	6.02317	6.00084	5.98757	5.9145	6.02456	6.2465	6.17093	6.01124	6.0232	6.1107	6.52695	6.39887	6.57198	5.83679	6.40149	5.86796	5.37178	5.11936	5.41993	5.67861	5.56387	5.69547	5.69075	5.75592	5.75681	5.7898	5.97027	5.8242	5.19677	5.58766
DAG1	4.95928	4.90498	4.66021	4.38234	3.979	3.76937	4.14049	4.43816	4.63015	4.72504	4.38635	4.16172	4.77268	4.57187	4.5067	4.27106	3.91344	4.98966	4.48363	4.76797	4.38227	4.74057	4.71967	5.28556	4.45092	4.46223	5.0571	5.13414	4.93821	3.90043	4.07517	3.76963	5.09597	4.66923	4.47611	3.60592	3.10352	4.43137	4.51027	4.60221	4.5457	4.63662	4.43781	4.57238	4.68013	4.69479	4.73344	3.6349	4.03748
DAP3	5.61171	5.44933	5.58131	5.62954	5.43134	5.66487	5.66862	5.74419	5.88128	5.35333	5.83352	5.46443	6.05143	5.53853	5.24359	6.05785	5.95976	5.78222	5.34561	5.75054	5.28421	5.75054	5.49337	5.60325	5.91745	5.89306	6.12767	6.18713	5.86235	6.71645	6.33592	6.39423	5.70131	5.56282	6.14829	5.53206	5.37489	6.11843	6.43497	6.54161	6.37803	6.57912	6.44753	6.5407	6.38549	6.32445	6.55816	5.9194	5.78161
DARS1	6.94916	6.99713	7.0855	6.87539	6.97036	6.79318	7.07931	7.1723	7.17692	7.07141	7.08457	7.13544	6.90597	7.02467	6.88292	6.85386	6.8293	6.74088	6.92125	6.99391	6.85614	6.95684	6.70816	6.9316	7.15079	7.32546	7.27063	7.16835	7.13318	7.36994	7.32348	7.36299	7.12669	7.75106	7.44329	7.1028	6.93594	7.20568	7.08646	7.36638	7.26977	7.29721	7.2534	7.2675	7.25012	7.13816	7.23878	6.55684	6.98348
DARS2	5.59687	5.69569	5.58088	5.7912	5.58831	5.66392	5.70677	5.41604	5.54336	5.42657	5.46153	5.60945	6.13664	5.85917	5.5947	6.24047	6.17363	5.99475	6.03304	6.16157	5.64752	6.33732	5.86046	6.60207	6.11685	6.45238	7.32145	7.21042	7.25995	7.38814	6.95018	6.82174	6.85293	7.14223	6.9342	5.88919	5.60049	6.66152	6.30977	6.32659	5.95234	6.1461	6.14479	6.25575	6.18505	6.10579	6.07846	5.6618	5.24422
DAZAP1	7.29449	7.15958	7.31898	7.07089	7.04066	7.07192	6.9151	7.11529	7.19982	7.17708	7.43516	7.37866	7.11271	6.92216	6.84217	7.21086	7.19527	7.2431	7.24498	7.16896	7.01885	6.83865	6.5405	6.2687	6.72422	6.73704	6.29375	6.51172	6.57018	7.24486	6.93741	6.76783	6.47032	6.6069	6.6727	6.46525	5.74814	6.66923	6.75822	6.55731	6.51402	6.44886	6.82529	6.7236	6.58938	6.86148	6.69315	7.38079	7.17532
DBN1	5.16537	5.16086	5.20544	5.14711	4.84707	4.95767	5.08775	5.12678	5.26483	5.25997	5.08641	5.04443	6.00129	6.01048	5.20429	5.91919	5.91963	5.70053	6.00889	6.1289	5.94524	5.90731	6.04419	5.39584	5.0148	6.23016	5.37198	5.2509	5.22198	6.36009	6.17451	6.17998	5.3707	5.73065	5.57901	5.60335	5.31412	6.16177	5.87104	5.75263	5.93849	5.9779	5.69897	5.95259	6.11904	5.88904	5.95608	5.59049	5.68123
DBNL	6.45995	6.34112	6.55775	6.23175	6.54043	6.14204	6.25942	6.37904	6.51036	6.51232	6.26384	6.29679	6.67537	6.69216	6.28484	6.8008	6.86822	6.66117	6.54423	6.57	6.5755	6.54719	6.62055	6.7118	6.7796	6.82921	6.74443	6.60034	6.51519	6.64477	6.92489	6.97356	6.12875	6.59401	6.70059	6.88181	6.63943	6.86858	6.8488	6.7259	6.99401	7.12139	6.9709	7.04987	7.00657	6.91385	6.79565	5.9235	5.97799
DBT	5.89052	5.98324	5.85418	6.1946	5.72052	6.03136	6.09176	5.57653	5.56633	5.88328	6.01165	5.79206	5.28496	4.98904	5.31361	5.23769	4.9979	4.87011	5.27358	5.08253	5.13612	5.48035	5.37689	7.30853	5.79482	6.69389	7.40863	7.42132	7.43384	6.27716	6.48422	6.36189	7.31282	6.88527	7.02886	6.12629	5.72239	6.33151	5.91345	5.88037	6.01266	6.01381	5.98183	5.87563	5.8838	5.79695	6.05952	5.04079	5.36024
DCAF13	5.42845	5.63078	5.42894	5.54524	5.51793	5.64109	5.45552	5.49027	5.4374	5.3212	5.25216	5.3765	5.88167	5.41894	5.61043	6.01865	6.00423	5.57287	5.99878	5.7515	5.75345	5.7691	5.71679	5.28171	5.29281	5.4599	5.66295	5.52443	5.82738	5.44786	5.24884	5.37221	5.64814	5.65147	5.64104	4.61678	4.33066	5.09973	5.90961	5.58331	5.84927	5.56286	5.75898	5.58532	5.86271	5.64801	5.63967	5.3707	5.72098
DCTN1	5.71035	5.69705	5.80144	5.56415	5.55607	5.76691	5.66084	5.55025	5.71916	5.75357	5.67217	5.70442	5.23851	5.19864	4.66397	5.2135	5.21202	5.14787	5.29639	5.19756	4.99312	5.16801	5.45367	5.66579	5.42281	5.52888	5.53862	5.42872	5.52099	5.41637	5.3534	5.16975	5.6193	5.56552	5.48615	5.66899	5.45107	5.82905	5.58596	5.61895	5.55718	5.56014	5.4513	5.57395	5.91586	6.06169	5.95545	5.1642	5.22063
DCTN2	6.00563	5.99818	6.06902	5.86945	5.83416	5.96165	5.86032	5.91777	5.84465	5.9082	5.80527	5.79112	5.13473	5.33552	5.04568	5.38804	5.26223	5.66598	5.33957	5.49383	5.05822	5.3423	5.48951	5.89252	5.65702	5.73708	5.77785	5.71892	5.74711	5.78197	5.72737	5.47815	5.84265	5.75614	5.82481	6.01788	5.58459	5.79362	5.72127	5.68778	5.66688	5.7424	5.72841	5.65188	6.25602	6.37294	6.33132	5.57771	5.47434
DCXR	7.28437	7.52995	7.33031	7.05626	7.26434	7.41019	7.77019	7.48763	7.62412	7.32809	7.12046	7.48413	6.97204	6.83998	6.84645	6.79351	6.63417	6.56431	6.98727	6.91762	6.81386	7.21527	7.03297	6.48499	6.07796	5.66767	6.47092	6.82367	6.47844	5.85528	5.59985	5.51159	6.54519	5.61993	6.23035	8.44982	8.41898	8.42349	7.38613	7.55309	7.30928	7.30065	7.54622	7.38172	7.88736	7.70217	8.01095	6.84328	7.06985
DDB1	6.05405	6.09576	6.09635	5.97054	5.9775	5.9151	5.90411	5.93438	5.99185	6.05306	6.11766	6.00758	6.63476	6.4751	6.13768	6.39841	6.40161	6.38311	6.45872	6.43727	6.21394	6.49602	6.20964	5.9047	6.0421	5.99955	6.02881	6.06108	6.05761	6.3465	6.36137	6.21088	6.01523	6.03973	6.04141	5.97828	6.22467	6.51634	6.61967	6.70337	6.56928	6.62441	6.62925	6.63102	6.69529	6.44478	6.70138	6.26524	6.43286
DDOST	7.21154	7.38691	7.38471	7.59613	7.72555	6.9342	7.40876	7.80903	7.96428	7.31691	7.59411	7.46631	7.70697	7.60729	8.01994	7.65328	7.70563	7.58219	7.45507	7.47702	7.51151	7.53276	7.76828	7.1022	7.4774	7.24441	6.72045	6.79056	6.69395	7.49224	7.6941	7.70073	7.07697	6.68882	7.00464	8.07623	8.29556	8.07423	8.14019	8.05487	8.06788	8.13947	8.0563	8.15215	8.0334	7.83628	8.10194	7.71469	7.71622
DDRGK1	5.76261	5.8572	5.86303	6.04974	6.06542	5.81544	5.84714	5.81579	6.04499	5.93057	5.91975	6.07784	5.98888	5.87205	6.00648	6.02833	6.13651	6.02337	5.91939	6.10858	5.74889	6.24565	5.78624	5.52089	5.55744	5.51092	5.66251	5.73241	5.81212	6.18532	5.93124	5.97729	5.20554	5.532	5.80339	6.19616	5.92789	5.69767	5.77077	5.59839	5.61799	5.55798	5.61386	5.66714	5.76862	5.55512	5.70093	4.81218	5.19758
DDT	7.08886	7.09176	7.30796	7.3539	7.55749	7.86791	7.7155	7.44536	7.55683	7.25738	7.02392	7.43417	8.08577	8.144	7.46095	8.02514	8.28069	7.99469	7.72293	7.90027	7.39689	8.11371	7.54654	8.82314	8.09679	8.29131	8.89242	8.91661	8.94839	7.5993	7.7281	7.79841	8.76866	9.09711	8.13214	7.73675	7.02473	8.12984	7.67099	7.4866	7.90962	7.84862	7.82713	7.57003	8.04958	8.00955	8.15676	6.703	6.89579
DDX1	5.74606	5.75933	5.73266	6.19672	6.20391	6.09945	6.05716	6.02721	6.04727	5.84203	5.62237	6.01776	6.12229	5.94573	6.0671	6.61796	6.50102	6.41732	6.30383	6.29392	6.38122	6.61156	6.4266	6.27696	6.37135	6.32973	6.37036	6.29671	6.26196	6.37222	6.46454	6.54234	6.3165	6.01473	6.27712	6.34099	6.10378	6.13215	6.66931	6.56288	6.69331	6.70724	6.52499	6.55148	6.67828	6.65451	6.56087	6.41686	6.46594
DDX10	4.91887	4.92132	4.97906	5.07276	4.93495	5.10737	5.1434	4.8045	4.82118	4.91582	4.85988	4.76006	4.9925	5.00136	4.64205	5.16199	4.93612	4.88066	5.25271	5.11571	4.82097	5.20484	4.79499	4.19659	4.07351	4.6601	4.55105	4.44535	4.38557	4.64797	4.77233	4.53989	4.75848	4.57019	4.89946	4.86458	5.13513	4.96469	5.26597	5.41104	5.36006	5.09569	5.36041	5.30576	5.43963	5.25794	5.55566	4.72681	4.96592
DDX17	7.64556	7.66281	7.69839	7.48016	7.41551	7.44986	7.54758	7.48997	7.43151	7.63983	7.54729	7.51609	7.58693	7.48048	6.9241	7.58203	7.42303	7.50926	7.54033	7.37091	7.33886	7.40408	7.0953	6.90589	7.15722	7.46847	7.0135	7.03988	6.96597	7.40457	7.42714	7.27632	7.16353	7.05176	7.17696	7.51053	7.61289	7.37765	7.64937	7.59085	7.56517	7.7215	7.64087	7.70034	7.72916	7.6058	7.68287	8.01067	7.83286
DDX18	5.35149	5.6367	5.43411	5.38833	5.34689	5.38815	5.59941	5.52959	5.48281	5.36779	5.37747	5.33655	5.76231	5.72786	5.48463	5.818	5.40839	5.58369	5.94296	5.78786	5.49133	5.75551	5.36602	5.30513	5.1323	5.49643	5.45765	5.40709	5.51046	5.76457	5.80073	5.52545	5.39646	5.40138	5.29022	5.52386	5.59883	5.71028	6.09003	5.93809	5.99948	5.98349	6.08895	6.05035	6.21954	6.24649	6.30731	5.94316	5.75252
DDX21	5.95986	6.0636	6.13974	6.33564	6.58648	6.30494	6.77167	6.71097	6.88972	6.17242	6.61401	6.78192	7.38084	7.19485	6.57617	7.1694	7.08879	7.04356	7.2239	6.96346	6.8851	6.89853	6.54399	5.73049	6.42719	6.99491	6.29724	6.1632	6.21071	7.63704	7.27911	6.81247	6.38891	6.92228	6.56855	6.69039	6.95188	6.91711	7.15984	7.40187	7.05523	7.11824	7.13739	7.26929	7.28756	7.11458	7.25568	7.61727	7.24061
DDX23	6.4753	6.39261	6.52511	6.45566	6.21322	6.45334	6.39176	6.39361	6.37593	6.3819	6.46938	6.44839	6.28518	6.16784	5.87424	6.36376	6.26637	6.17312	6.20969	6.07888	6.16672	6.16419	5.92404	5.66302	5.87929	6.03479	6.01476	5.96575	5.86023	6.48156	6.57452	6.59437	5.91544	5.76176	5.95427	5.89214	5.99277	5.85478	6.11178	6.22435	6.09853	6.0643	6.24914	6.23313	6.16282	6.11152	6.20507	7.43087	7.41201
DDX24	5.2112	5.19301	5.26922	5.3828	5.43294	5.21834	5.29287	5.4738	5.35224	5.24933	5.28878	5.30955	4.82271	4.79021	4.53611	4.87597	4.80015	4.63451	4.81991	4.90786	4.83367	4.80593	4.65888	5.41413	5.53237	5.30482	5.65832	5.61222	5.52863	5.14223	5.20696	5.13213	5.87228	6.19185	5.68741	6.42148	5.90205	6.02381	5.4967	5.77789	5.90789	5.74865	5.76196	5.74845	5.83197	5.74612	5.77872	6.10905	6.34492
DDX27	6.27452	6.24386	6.18964	6.38823	6.36949	6.54216	6.65877	6.15545	6.22928	6.28116	6.41312	6.39238	5.99646	5.87911	5.39635	5.99921	5.86228	5.91356	6.16647	5.89063	5.99835	6.17078	5.79866	5.71128	5.39302	5.80259	6.16284	6.01366	6.16723	5.71053	5.86763	5.82701	6.05822	5.86734	6.10223	6.62875	6.87881	6.14275	6.15157	6.24824	6.29047	6.19564	6.20352	6.25169	6.3958	6.23006	6.27933	6.12289	6.34844
DDX39B	7.42464	7.37056	7.41855	7.41305	7.29412	7.38463	7.39121	7.419	7.27077	7.33944	7.25903	7.1911	7.90917	7.80833	7.76746	8.08807	7.95717	7.99087	7.99937	7.90403	7.82062	7.80973	7.35426	6.964	7.19542	7.51548	7.1601	7.28905	7.24116	7.64707	7.53753	7.44017	7.20835	7.30282	7.41841	6.17822	5.85287	6.52205	7.2602	7.24112	7.09032	7.13991	7.22395	7.19517	7.17008	7.30907	7.03392	8.0202	7.85476
DDX3X	6.42836	6.46294	6.54567	6.56916	6.61296	6.44257	6.47961	6.61316	6.73805	6.46787	6.56207	6.57055	6.58686	6.56356	6.02464	6.47586	6.49124	6.48777	6.56633	6.60041	6.39293	6.35882	6.39726	5.85752	6.24201	6.46054	5.99748	5.83417	5.9049	6.7958	6.7799	6.68949	6.06871	6.39779	6.24717	6.59341	6.61393	6.56433	6.98446	6.91948	6.88666	7.06502	7.00769	7.03848	6.96068	6.89974	6.99712	6.9275	6.78505
DDX41	5.06076	5.10497	5.13459	5.01933	5.14666	5.12833	5.25818	5.19907	5.0702	5.19597	5.14937	5.3664	5.52568	5.4829	5.1967	5.49065	5.4358	5.47684	5.41063	5.29542	5.47605	5.38717	5.31435	5.03143	5.17106	5.16435	5.14758	5.2505	5.19873	5.56115	5.54756	5.43918	5.16057	5.29759	5.13815	6.04922	6.42718	5.9301	5.49542	5.65947	5.57679	5.56332	5.71979	5.66297	5.82419	5.61317	5.8128	4.99756	5.10136
DDX42	6.25743	6.13777	6.23914	6.03472	6.18149	6.14735	6.33811	6.26885	6.31402	6.17513	6.26096	6.19142	6.58778	6.33846	5.84656	6.61503	6.37675	6.35861	6.52873	6.15152	6.10914	6.48954	6.06781	5.43331	5.70377	5.81367	5.85346	5.97861	5.89458	6.39726	6.16809	6.09019	5.77713	5.92369	6.037	5.833	5.93051	5.84461	5.82733	5.6954	5.80533	5.73064	5.74271	5.78309	5.95524	5.91078	5.86184	6.73061	6.60061
DDX46	5.88998	5.78546	5.85251	5.7739	5.62002	5.85505	5.91708	5.75472	5.78149	5.84841	5.93239	5.79262	5.68934	5.68118	5.40647	5.86855	5.92488	5.78572	5.73227	5.69971	5.55676	5.70275	5.39456	5.64432	5.62026	5.97772	5.8582	5.85452	5.79735	6.30196	6.18682	6.21581	5.84541	5.85584	5.93505	5.74688	5.66202	5.70454	5.77996	5.7951	5.87025	5.81552	5.94476	5.89409	6.15001	6.01191	6.17448	6.06807	5.87205
DDX47	5.18582	5.15091	5.26532	5.87779	6.00629	6.06445	5.88709	5.8279	5.90062	5.29549	6.00679	6.34763	5.79472	5.6927	5.28845	5.80636	5.73528	5.77867	6.03688	5.79055	5.80351	5.88928	5.52425	5.36495	5.28221	5.67248	5.85759	5.76991	5.80487	6.13102	5.84051	5.55364	5.61472	5.64784	5.75045	6.67267	7.03177	6.29921	5.97698	6.03747	6.01951	6.05099	6.11037	6.08939	6.3122	6.21807	6.25432	7.15682	7.25911
DDX5	6.49762	6.48734	6.75724	6.68379	6.96507	6.38631	6.65772	7.15704	7.15379	6.54448	6.90963	6.98793	7.52882	7.38786	6.06869	6.91293	7.10246	7.15112	7.33558	7.25601	7.02512	6.96226	6.65088	5.3536	6.51804	6.41813	5.80542	5.70086	5.76335	7.52851	7.31811	6.9749	5.89505	6.45443	6.0679	6.94163	6.52195	6.3356	6.88971	6.72481	6.5104	6.77935	6.62818	6.84674	6.64636	6.81441	6.8253	7.17213	6.70363
DDX50	5.78043	5.59804	5.6457	6.06964	5.98203	6.01418	6.16091	6.13906	6.24629	6.03418	6.09102	6.20327	6.55026	6.40522	5.83508	6.42951	6.30622	6.26957	6.35567	6.14085	6.03881	6.27986	6.10491	5.68902	5.78335	6.35775	6.13991	5.97303	5.90003	6.65275	6.22315	5.94588	6.02267	6.06766	5.97095	5.83582	5.67886	5.84224	5.70454	5.73151	5.69367	5.55574	5.66099	5.65887	5.63638	5.60799	5.73159	6.91742	6.72148
DDX52	4.13826	4.0232	4.37387	3.9583	4.48382	4.8504	4.62598	4.30246	4.55285	4.41163	4.73722	4.54808	5.14414	4.77143	4.85241	4.78045	5.07011	4.92164	4.53397	5.23376	4.98687	4.97663	4.79089	4.60077	4.43786	4.72966	4.85468	5.19869	4.96297	4.93248	4.89808	4.57676	4.91861	4.84285	5.3475	5.47337	5.20699	5.34214	5.23904	4.51113	5.18325	4.48695	4.59846	4.39788	4.6839	4.6242	4.45604	5.47888	5.11889
DDX54	5.13948	4.99782	5.20288	5.22232	5.32065	5.40932	5.44741	5.22939	5.2079	5.23039	5.34403	5.43698	5.32857	5.25533	5.19293	5.27045	5.37524	5.4038	5.47994	5.33096	5.41293	5.52454	5.5048	5.64345	4.88	5.31263	5.65781	5.52621	5.30279	5.21391	5.27903	5.07981	5.5015	5.25483	5.57068	5.09585	5.59324	5.18034	5.37593	5.47677	5.50721	5.4448	5.56037	5.40842	5.45333	5.2246	5.43648	5.77092	5.88046
DDX56	5.80895	5.76464	5.86957	5.65892	5.79086	5.93299	6.02848	5.92655	5.96624	5.89861	5.81069	5.67105	6.30879	5.98248	5.62784	6.0901	5.89361	6.01233	6.24814	5.93158	5.89427	5.93318	5.72176	5.4858	5.28516	6.01208	5.97826	5.92942	6.08356	6.18121	6.15007	6.08276	5.84744	5.85052	5.99161	6.39355	6.7419	6.10789	6.63872	6.85534	6.78494	6.63399	6.75537	6.66129	6.76538	6.55942	6.76536	7.11683	6.92404
DDX6	5.61926	5.41096	5.58218	5.91365	5.54903	5.78771	5.5944	5.53613	5.59081	5.70206	5.67764	5.73923	5.19696	5.32195	5.01537	5.43133	5.36976	5.27858	5.22966	5.25573	5.08952	5.21947	4.97356	5.44107	5.40593	5.47753	5.3982	5.37288	5.25024	5.46767	5.35181	5.26962	5.469	5.49701	5.5626	5.0893	4.75404	5.08074	5.72031	5.68024	5.77507	5.69989	5.85332	5.8831	5.90368	5.76333	5.78918	5.34035	4.93129
DECR1	8.06222	8.0177	8.0393	7.87701	7.74894	7.91098	7.66783	7.60798	7.54512	8.30226	7.70203	7.93926	7.09739	7.03057	7.05897	7.40433	7.77235	7.38044	7.08499	7.05815	6.95588	7.7455	7.697	9.00349	8.05507	8.60527	9.35783	9.20337	9.45566	8.07211	7.94668	7.91447	9.26133	9.15973	9.20562	7.51565	7.2829	7.24796	7.84154	7.84179	7.48052	7.70502	7.67567	7.76814	7.38585	7.31444	7.32842	5.35035	5.99193
DEK	6.91981	6.82711	7.04021	6.93865	6.68071	6.87051	6.94981	6.83901	6.62876	6.95855	6.97081	6.96626	7.15925	6.89402	6.26113	6.94455	6.77991	6.61835	6.64471	6.46224	6.44267	6.78555	6.19796	7.05747	6.99759	7.32736	7.18556	7.27124	7.14996	7.38635	7.33081	7.18048	7.26496	6.97282	7.11858	6.86485	6.62816	7.57862	7.31298	7.66108	7.3506	7.62563	7.71154	7.61009	7.70861	7.53621	7.68842	8.14459	8.02859
DHTKD1	7.60246	7.70117	7.64071	7.49593	7.10494	7.46817	6.99628	7.28618	7.26195	7.34122	7.22052	7.46003	5.11783	5.22987	5.07479	5.43608	5.23956	5.30295	5.29854	5.53295	5.42726	5.48299	5.58126	7.91547	6.87612	7.45798	7.87589	7.72208	7.86294	7.27867	7.29825	7.28388	7.95575	7.14717	7.58896	6.20549	5.86671	7.23553	6.96202	7.3995	6.89715	7.14462	7.3028	7.22716	7.01065	6.61843	6.93108	4.9774	4.48286
DHX15	6.81177	6.79084	6.87191	6.82337	6.78567	6.71063	6.74463	6.91496	6.83474	6.89155	6.84152	6.84269	7.14898	6.98538	6.88005	7.13335	7.12039	7.02853	6.95534	6.84998	6.80523	6.84991	6.50645	6.51052	6.79897	6.96396	6.93984	6.78831	6.88065	7.03422	6.80959	6.6794	6.86947	7.00158	6.84751	6.5607	6.76729	6.35226	6.47739	6.51839	6.31656	6.4837	6.51507	6.41718	6.38712	6.30476	6.44408	7.32745	7.26322
DHX16	4.77288	4.97468	4.91265	4.81046	4.83263	5.01749	5.06585	5.06544	4.99181	4.85769	5.00358	5.01729	5.74996	5.48693	4.8626	5.60301	5.54364	5.55073	5.3984	5.41707	5.29382	5.22392	5.107	4.9386	4.82328	5.16043	4.95647	5.09499	4.92749	5.08882	4.896	4.82379	4.76983	4.73788	4.9342	5.06359	4.90045	5.28007	5.4801	5.57182	5.46674	5.33731	5.53836	5.439	5.56802	5.42071	5.49215	5.3927	5.07369
DHX30	5.53339	5.67431	5.57264	5.32158	5.22863	5.47348	5.59344	5.7627	5.80165	5.53557	5.48421	5.52434	5.91616	5.73864	5.68194	5.93741	5.91317	5.88928	5.96984	6.01745	5.72831	5.98869	5.62798	5.03904	5.08073	5.15963	5.31322	5.26806	5.23037	5.63032	5.36265	5.09697	5.18711	5.15988	5.27787	5.93111	5.97853	6.08205	5.76421	5.88848	5.68092	5.66205	5.62666	5.66429	5.75133	5.75038	5.87146	5.88574	6.01732
DHX9	7.53398	7.48174	7.5867	7.41091	7.34782	7.46619	7.69016	7.64631	7.46912	7.55412	7.45077	7.41279	7.86216	7.744	7.36703	7.89556	7.80512	7.73275	7.82462	7.69767	7.54396	7.66243	7.32708	7.025	7.26259	7.46453	7.3067	7.31084	7.31738	7.80807	7.72507	7.61428	7.29776	7.42794	7.50424	7.31847	7.18921	7.53105	7.60174	7.66925	7.47403	7.52374	7.67019	7.57757	7.65115	7.56063	7.62606	7.86808	7.73968
DIABLO	5.71962	5.84062	5.62438	5.78326	5.57832	5.7237	5.55634	5.56549	5.599	5.70305	5.75268	5.60847	5.52071	5.48435	5.67376	5.75589	5.82112	5.55808	5.68291	5.63496	5.52168	6.03448	5.71975	6.26034	5.67839	5.89775	6.52955	6.26612	6.32874	5.77807	5.97336	6.11465	6.3881	5.94902	5.99384	5.28038	5.37586	5.54035	5.50242	5.21273	5.58095	6.14679	6.41225	5.73494	5.58904	5.37491	5.40708	6.06015	6.41788
DIDO1	5.33783	5.22802	5.36921	5.24128	5.0868	5.26033	5.17148	5.14547	5.09621	5.49598	5.17771	5.30788	5.10813	4.99127	4.47266	5.09214	4.94578	5.07976	5.03321	4.95534	4.7082	4.82113	4.69318	4.94074	4.86975	5.06434	4.81296	4.96465	4.87791	5.15703	4.9667	5.05843	5.06644	4.99755	5.08326	5.29118	5.4878	5.52231	5.35239	5.59327	5.63977	5.57057	5.77977	5.65098	5.60681	5.65586	5.56254	5.11027	5.07414
DIS3	4.67069	4.6132	4.6996	4.78146	4.6711	4.67072	4.8162	4.67797	4.5283	4.7463	4.55984	4.84618	5.22771	5.09289	5.01165	5.28894	5.15865	5.23348	5.19255	5.19588	5.11249	5.25572	4.89377	5.42474	5.22013	5.36809	5.68086	5.63437	5.6728	5.38607	5.43701	5.39107	5.68291	5.34921	5.78102	5.44872	5.56506	5.34304	5.3915	5.6713	5.41453	5.55937	5.56794	5.51754	5.60157	5.38378	5.53838	5.29768	5.24653
DKC1	6.68229	6.75824	6.84035	6.78854	6.67555	7.29047	6.99907	6.51152	6.48017	6.96676	6.74834	6.89674	5.81699	5.71611	5.44735	5.74977	5.59303	5.53288	5.89823	5.77357	5.47561	5.82769	5.53334	6.00039	5.42067	6.18267	6.53837	6.52893	6.573	6.06867	5.93666	5.94747	6.36746	5.80481	6.31981	6.61243	6.67474	6.80325	6.42201	6.60867	6.65799	6.36047	6.61173	6.45958	6.72132	6.48932	6.54521	6.27292	6.63425
DLD	7.23537	7.32768	7.16287	7.7265	7.3518	7.62739	7.49322	7.1438	7.09255	7.30373	7.19869	7.55779	6.38336	6.22795	6.67066	6.64296	6.99693	6.83074	6.51181	6.65716	6.40016	7.03894	6.73082	8.00448	7.43281	7.89469	8.52822	8.45329	8.31831	7.86264	7.63571	7.54108	8.16896	8.12596	8.24266	6.85233	6.79655	6.9655	6.89105	6.75375	6.75341	6.96098	7.02696	6.94024	6.71696	6.52434	6.70756	6.02921	6.14671
DLG1	5.41778	5.48361	5.38275	5.51803	5.25312	5.71512	5.65091	5.46401	5.32845	5.72058	5.36788	5.5071	6.1249	6.09822	5.93558	6.2297	5.99942	6.08917	6.30762	6.23424	6.07798	6.23757	6.12557	5.67315	4.96912	5.45	5.81359	5.77542	5.78439	5.90543	5.82324	5.8608	5.63371	5.51381	5.93556	5.27996	5.0751	5.58983	5.41338	5.57407	5.62309	5.49557	5.52748	5.39554	5.56591	5.44526	5.62289	5.83698	5.83394
DLST	6.78939	6.97671	6.97807	6.89219	6.71635	6.97102	7.03148	6.84402	6.94407	7.15048	6.87261	7.01062	6.18444	6.34073	6.79722	6.28018	6.26177	6.21144	6.70795	6.66354	6.71137	7.13129	6.72979	6.84579	6.27277	6.34391	6.83989	7.05305	6.87385	6.18667	6.33433	6.22802	7.01928	6.68095	6.55523	6.11262	6.79372	5.64918	5.55489	5.48639	5.50439	5.4725	5.69348	5.57752	5.39306	5.54686	5.39241	6.93319	7.18477
DNAJA1	5.33578	5.2389	5.22818	5.41298	5.54694	5.52234	5.36347	5.54232	5.52853	5.36695	5.75769	5.36213	5.14234	5.35122	4.96271	5.00852	4.98073	5.0707	4.97872	4.8041	4.92384	4.84029	4.67774	4.5148	4.63681	4.39775	4.74832	4.9985	4.75042	5.04361	4.96414	4.92907	4.90887	4.88999	4.87502	4.21045	4.31187	4.64669	5.07743	4.95958	5.10864	5.05307	4.86418	4.95334	4.78447	4.63879	4.88077	5.2249	5.00389
DNAJA2	6.78382	6.93698	6.77081	7.11862	6.93993	7.07833	6.7131	7.01867	6.8557	6.82176	6.89838	7.159	6.73891	6.74977	7.0017	6.77223	6.6957	6.61341	6.84506	6.88234	6.95293	6.60941	6.40663	5.85867	6.31076	6.23981	6.06784	6.03726	5.95668	6.29563	6.08877	5.93171	6.03192	6.37914	5.9361	5.70255	5.4088	6.53481	6.74093	6.66554	6.55719	6.60677	6.71626	6.72463	6.71912	6.65149	6.68696	6.51221	6.4897
DNAJA3	6.01562	5.98925	6.0049	6.16192	5.92893	6.11589	5.97933	5.89801	5.99899	5.94524	6.02778	6.09525	5.49141	4.8835	5.47167	5.08203	4.86963	5.07291	5.3417	5.25062	5.0599	5.35843	5.01967	6.24813	5.79635	5.91218	6.72918	6.65451	6.79557	5.04613	5.17807	5.12916	6.65456	7.03118	6.22022	6.30668	5.90928	5.77627	5.43533	5.52269	5.35719	5.38999	5.49512	5.32951	5.15873	5.07324	5.56063	4.99571	5.35976
DNAJB1	5.80458	5.86823	5.92277	5.72116	5.48337	5.72746	5.6312	5.72284	5.62378	5.72108	5.69763	5.78348	6.35744	6.25599	5.98117	6.29618	6.20847	6.27487	6.45183	6.24523	6.27847	6.27224	5.86413	6.18999	5.91326	6.00871	6.20825	6.2782	6.27136	6.07316	6.05324	6.00482	6.45971	6.36556	6.19134	6.12133	6.37727	6.00625	6.27171	6.34404	6.27842	6.24999	6.27018	6.18641	6.22594	6.20283	6.21816	5.81658	6.00791
DNAJB11	5.70464	5.50147	5.51322	6.00509	6.30885	5.70425	5.77716	5.95945	6.11709	5.59237	5.82102	5.76125	5.35538	5.77271	6.22451	5.67984	5.81808	5.41906	5.54875	5.63309	5.76325	5.46758	5.54412	5.29417	5.83485	5.63836	5.13259	5.35943	5.04116	5.83466	5.78916	5.98983	5.43482	5.19999	5.33418	5.26697	4.99276	5.47038	5.65446	5.6907	5.53155	5.47042	5.58733	5.55288	5.68565	5.81448	5.73015	5.57666	5.50314
DNAJC1	4.46639	4.66508	4.36443	4.73395	5.4057	4.81903	4.33608	5.07974	5.09434	4.83628	4.42543	4.55635	4.67349	5.03208	4.31803	4.10151	4.398	4.61093	0.4087	4.80269	4.50279	4.2633	4.82604	4.26138	5.06139	4.20282	3.44358	4.76777	0.4087	4.70506	4.86807	5.0385	4.77311	4.78328	4.20221	4.23315	0.4087	3.87317	4.53927	4.34387	4.22031	4.24897	4.27188	4.5996	4.32325	4.73161	4.25667	4.02922	2.87016
DNAJC10	5.38742	5.41561	5.46862	5.85126	5.43337	5.39301	5.37233	5.4399	5.31014	5.19142	5.58817	5.77943	4.82124	4.85881	5.23186	5.14205	5.03244	5.07252	4.84952	5.00602	4.99686	5.11209	5.01667	5.27877	5.51221	6.00608	5.34229	5.19134	5.42509	6.15277	6.49404	6.50011	5.72962	5.53245	5.60279	5.3075	5.03631	4.97782	5.02233	5.11012	5.31188	5.25092	5.10874	5.20787	5.0796	4.91767	5.01347	5.0872	5.44908
DNAJC11	5.53217	5.17916	5.28602	5.76847	5.58698	5.81488	5.72912	5.43363	5.45237	5.38719	5.65254	5.82164	5.49052	5.42278	6.04368	5.72244	5.58587	5.57559	5.60214	5.62435	5.3722	5.53726	5.42662	6.20234	5.28559	5.87813	6.40922	6.38369	6.55308	5.55297	5.54503	5.47514	6.44713	5.8781	6.44978	6.27714	5.73511	6.0967	6.01799	5.97538	5.76592	5.49068	5.92084	5.59509	5.89276	6.05614	5.6488	5.57162	5.51975
DNAJC13	4.16621	3.84693	3.93732	4.00477	4.3052	3.7903	4.0593	3.89029	4.05492	3.95108	3.90684	3.96115	4.03925	4.25212	4.96705	4.36314	4.15247	4.32542	4.07643	4.21112	4.24519	4.22622	4.22063	4.42095	4.51151	4.33346	4.40281	4.37303	4.03863	4.59947	4.7029	4.75485	4.39797	3.90801	4.57654	4.37763	4.19648	3.77495	4.26912	4.04564	4.24433	4.40347	4.22323	4.21651	4.21188	4.31566	4.04184	4.08041	4.00535
DNAJC19	5.42473	5.47557	5.76839	6.18608	5.59943	6.03882	5.88977	5.95726	5.70615	5.8881	6.21335	6.23922	5.7196	5.10204	5.56466	5.34537	5.7462	5.7197	5.82701	5.15227	5.37911	5.82055	5.35355	6.46292	5.82934	5.93279	7.09984	6.93027	6.61823	5.926	5.71216	5.32567	6.5584	6.51172	5.97438	6.19304	6.64643	5.00507	4.68064	5.20332	4.99623	4.50183	5.0257	4.9169	4.94202	5.2629	4.89751	5.22767	5.58915
DNAJC3	5.0731	5.24341	4.94194	5.1408	5.83717	4.67127	5.01613	5.43319	5.47015	5.09549	5.11936	5.38468	6.0907	6.37174	6.28721	6.0882	6.32094	6.25196	6.14813	6.15954	6.24644	6.06942	6.13183	5.43547	6.06544	6.03354	5.66017	5.56519	5.76956	6.77323	6.82878	6.79086	6.08205	5.7297	6.03571	5.6307	5.38825	5.64723	6.33651	6.27401	6.34858	6.39486	6.36251	6.2931	6.0314	6.02754	6.1146	5.49794	5.09704
DNAJC7	4.99389	5.10385	4.99839	5.31054	5.19533	5.13744	5.02856	5.41137	5.34156	4.81736	5.27216	5.43487	6.43963	6.22579	5.6727	6.22089	6.18571	5.98875	6.08708	5.93998	5.93479	5.94614	5.73231	4.9453	5.48788	5.24862	4.93063	5.04072	5.01038	6.25642	6.11493	5.95882	5.0585	5.39206	5.23557	5.74638	5.66917	5.27831	5.5669	5.5961	5.41626	5.39254	5.3432	5.47652	5.5453	5.56388	5.51229	5.50212	5.16073
DNAJC9	6.03967	6.13401	6.1036	6.09274	5.8816	5.98251	6.16622	5.98554	5.92975	5.94896	5.81902	5.84965	6.40213	6.13924	5.57046	6.49728	6.48533	6.26714	6.05584	6.07651	5.98669	5.85978	5.82788	5.52447	5.97116	5.99677	5.86176	5.88531	5.90336	6.68578	6.14821	6.04142	5.65996	6.03909	5.81748	4.07163	4.22446	4.99546	5.14431	5.13913	5.10817	5.25217	5.06036	5.17859	5.32916	5.34499	5.19928	6.51848	6.55199
DNASE2	6.57819	6.78303	6.53946	6.73632	6.65032	6.79556	6.77536	6.91851	6.68681	6.65218	6.70223	6.75115	6.47926	6.38771	6.09691	6.0744	6.7104	6.64436	5.91546	6.66665	6.28165	6.32535	6.59687	5.96983	6.84647	6.7727	5.84925	6.30885	6.39361	7.32545	7.41645	7.69221	6.56798	8.09648	5.86196	6.92003	6.58178	7.05796	8.2142	8.06251	8.04774	7.94187	7.81401	7.86527	7.75237	7.69091	7.95379	6.61542	6.30117
DNM1L	5.38232	5.49023	5.34987	5.74342	5.40162	5.48937	5.33812	5.52701	5.45934	5.30918	5.49332	5.73241	5.79114	5.75049	5.64271	5.77656	5.74349	5.74875	5.77267	5.71518	5.63759	5.84612	5.4988	5.42351	5.38739	5.5807	5.57955	5.59762	5.56913	6.0459	5.78185	5.48689	5.68724	5.78519	5.54351	5.00336	5.37949	5.63684	5.35643	5.52581	5.43138	5.60997	5.48657	5.55711	5.63954	5.50881	5.57409	5.20857	5.08306
DNM2	5.64848	5.73067	5.72544	5.73016	5.97994	5.68355	5.67259	5.9678	5.96465	5.77065	5.75074	5.8273	6.28274	6.44527	6.34964	6.46605	6.57716	6.53603	6.51458	6.46055	6.47549	6.35659	6.31071	6.34894	6.48749	6.47434	6.34014	6.31336	6.2086	6.48495	6.54554	6.72016	6.29127	6.51626	6.24102	5.98508	6.40513	6.45628	6.22069	6.26329	6.25969	6.27718	6.31394	6.20335	6.27591	6.30959	6.32042	5.28277	5.46531
DNMT1	4.50036	4.44912	4.51649	4.68168	4.82896	4.59322	4.47533	4.68535	4.71096	4.36247	4.50581	4.61591	5.58476	5.46781	4.73568	5.17895	5.24497	5.27782	4.91258	4.7717	5.01283	4.92097	4.64569	4.27201	5.10519	5.39039	4.78754	4.89021	4.8102	5.91086	5.33879	5.19793	5.08915	5.67538	4.59228	4.82582	4.37988	4.97011	5.12518	5.03684	5.06987	5.19128	5.35041	5.31844	5.04769	5.19869	5.41908	5.54905	4.82041
DNPH1	7.74934	7.61851	7.69276	7.47377	7.01238	7.62989	7.55693	7.38739	7.28695	7.12147	6.98676	6.56219	6.59884	6.87411	5.76964	6.35893	6.23896	6.22473	6.69834	6.68236	6.11176	6.86497	6.76066	6.91107	5.98721	6.52319	7.11774	6.98237	6.88468	6.00803	5.73544	5.83605	6.89341	6.81952	7.13459	6.1098	5.45002	6.17877	7.94893	7.99501	8.25068	8.10038	8.53987	7.79636	8.47743	7.98722	8.50341	6.15114	6.50279
DNTTIP2	5.09347	5.11887	5.08995	5.06468	4.70696	4.88768	5.05531	4.79196	5.0497	5.08218	4.90327	4.68345	5.02869	4.74182	4.42823	5.17459	5.14139	4.8772	5.06286	4.46201	4.5399	5.01657	4.7515	4.97831	4.77443	5.22454	5.1746	5.35209	5.15512	5.07522	5.0165	4.96012	4.9635	5.02761	4.94751	5.01161	4.53771	5.06667	5.17003	5.06711	5.39736	5.37421	5.41798	5.23	5.35689	5.359	5.14578	5.2026	5.5335
DOCK7	4.50321	4.48203	4.55172	4.54986	4.68	4.77515	4.78162	4.6512	4.62822	4.70532	4.71114	4.74105	4.79311	4.78837	4.90805	4.90729	4.82267	4.78286	4.8941	4.86324	4.80668	4.78623	4.77884	5.08683	5.02879	5.17584	4.96901	5.02162	5.08141	5.39509	5.29269	5.26218	5.19423	5.09172	5.02345	4.79662	4.29023	4.80894	5.01829	4.89964	4.89024	5.00012	4.82655	5.07256	4.88703	4.77977	4.92144	4.8701	4.96961
DPM3	8.14555	8.39774	8.25302	8.37932	8.50741	8.67946	8.54452	8.37489	8.42506	8.00274	8.28603	8.23331	8.95848	8.87079	8.84353	8.69299	8.84156	8.90444	8.54776	8.82258	8.80642	8.79132	8.58356	7.32721	7.60362	7.30133	7.28328	7.30133	7.00824	7.16839	7.6008	7.04697	7.4373	7.24899	7.29337	7.78123	7.47358	7.04853	7.4315	6.87421	6.86005	7.26785	6.94164	7.32872	7.13685	7.09986	7.17365	7.71772	7.97265
DPY30	6.76788	6.52765	6.69947	6.69049	6.44415	6.51585	6.60941	6.60912	6.5953	6.68187	6.58469	6.58428	6.438	6.24594	5.2142	6.35589	6.52656	6.6674	6.24484	5.78893	6.2185	5.99834	6.1892	6.42647	6.56279	6.86742	6.45221	6.81204	6.58593	6.93034	7.15648	7.12458	6.69831	6.77625	6.7211	7.5753	7.28069	7.37337	7.23074	7.43027	7.19034	7.31519	7.6051	7.52903	7.4236	7.18991	7.30798	7.31698	7.2383
DPYSL2	5.66632	5.92166	5.93182	6.0305	6.29205	5.57047	5.88177	5.7552	5.79962	5.6333	5.72342	5.64936	4.12395	5.06152	4.41682	4.49235	5.64873	4.65255	5.35167	5.63632	5.32496	5.80053	6.39408	6.84448	6.89935	6.38197	6.17618	5.89895	6.21494	5.80057	6.3943	6.35262	5.72816	5.47019	5.65598	6.13967	5.78184	5.16684	5.68963	4.07066	4.5363	5.71849	4.26683	5.05187	4.54792	5.81017	4.6922	3.78331	5.03493
DSP	7.12135	6.16044	6.09453	5.9178	5.6041	6.31826	6.03203	5.99573	6.01264	6.31846	6.33257	5.84861	7.03024	6.84256	6.75541	7.20722	6.92521	7.33914	7.31992	7.61269	7.32113	7.15093	7.06522	6.99246	6.11049	6.69899	7.1754	7.14812	7.04912	6.48066	6.40174	6.58173	7.12824	6.81484	7.25156	7.37038	7.35002	7.54412	6.91829	7.38102	7.54609	7.08313	7.51687	7.21223	7.34356	7.2068	7.10165	7.54715	6.96397
DSTN	6.44301	6.50698	6.16341	6.52976	6.43869	6.56364	6.60725	6.28238	6.57231	6.7275	6.59803	6.69978	6.83835	6.6647	6.6446	6.74228	6.82011	6.88266	6.82015	7.00694	7.03112	6.84625	7.04759	7.22215	6.5125	6.74053	6.76335	6.71819	6.87927	6.94567	7.30921	7.64773	7.01403	6.93121	6.91731	6.77634	6.78682	6.147	6.6823	6.30389	6.37005	6.76676	6.48127	6.56987	6.50104	6.33024	6.27539	6.8018	7.12034
DTYMK	6.59746	6.72343	6.73375	6.61144	6.74422	6.65783	7.03604	6.69346	6.7665	6.63837	6.64086	6.75779	8.22456	7.91395	7.84783	8.85894	8.70527	8.59754	7.73548	7.69481	7.46961	7.73947	7.37849	6.56739	6.59397	6.96533	6.86507	6.86148	6.69713	7.42202	7.20373	6.89745	7.13967	7.17875	6.88878	6.47398	6.35441	6.74762	6.92459	6.43636	6.45856	6.80066	6.55431	6.729	6.41716	6.37006	6.5129	6.94078	6.61327
DUT	6.32829	6.35792	6.45816	6.52889	6.34646	6.59663	6.57872	6.13839	6.06133	6.14114	6.32615	6.7489	6.381	6.20804	5.49096	6.20031	6.11583	6.19516	6.11546	6.05002	5.84348	6.0721	5.91287	6.74036	5.76997	6.38275	6.63174	6.73015	6.77328	5.49742	5.16244	4.83095	6.58145	6.55238	6.39885	5.82301	5.74319	6.15547	6.41607	6.39187	6.24908	6.31295	6.34641	6.25873	6.70458	6.53773	6.70037	6.87139	6.64237
DYNC1H1	6.39386	6.32927	6.36415	6.25634	6.12368	6.11853	6.03325	6.08402	6.15417	6.35678	6.07159	6.09979	6.06631	6.11263	6.17711	6.26772	6.30474	6.30013	6.16979	6.19079	6.09515	6.18128	6.16721	6.0075	5.90031	6.17684	5.98341	5.86595	5.91283	5.68426	5.80226	5.72855	6.12497	5.90585	5.99553	6.74242	6.5793	6.40721	6.3612	6.42379	6.5239	6.4569	6.42329	6.44823	6.46688	6.45551	6.31533	6.2343	6.48756
DYNC1I2	6.37483	6.39887	6.50344	6.39293	5.96382	6.23601	5.95204	6.30353	6.32627	6.40666	6.24289	6.32852	6.12688	5.98137	5.73112	6.25766	6.19374	6.14406	5.87503	5.80475	5.95304	6.03764	6.03747	5.87958	5.64335	6.09386	5.79145	5.64261	5.71724	5.52748	5.57103	5.49476	5.80042	5.80684	6.0008	5.90736	5.54301	5.94993	6.33192	6.24056	6.34776	6.2597	6.25309	6.26769	6.33376	6.37072	6.16975	5.97658	6.29783
DYNC1LI2	5.82277	5.81707	5.75326	5.82299	5.43465	5.47822	5.06018	5.19375	5.24007	5.85309	5.55579	5.71731	5.2557	5.25322	4.84304	5.51754	5.60387	5.56556	5.53781	5.44758	5.30724	5.31705	5.45411	5.12126	5.05096	5.42731	5.36941	5.34688	5.17967	4.87057	5.19423	4.91151	5.03871	5.57169	5.29061	6.14124	6.0683	5.82309	5.80817	6.00636	5.93528	5.88029	5.94415	5.96611	6.01128	6.05929	5.96349	5.77931	5.86973
EARS2	5.17846	5.31409	4.84516	5.0756	5.03588	4.83887	5.09736	0.4087	5.39393	4.86914	5.44328	4.94488	4.906	4.72494	0.4087	5.04736	4.82849	4.39063	4.93627	4.75952	4.76494	0.4087	4.96767	5.4572	5.1294	5.58199	5.44061	5.57623	5.46376	6.14831	5.94092	5.8683	5.80764	5.1535	5.29809	6.4076	5.50269	5.71834	5.84119	5.54173	5.83212	5.79439	5.40864	5.65928	5.73413	5.4818	5.49047	4.07832	5.27809
EBNA1BP2	5.3106	5.46835	5.2336	5.3182	5.75167	5.51852	5.83262	5.065	5.19292	5.18198	5.16541	5.14973	6.1076	5.94945	5.54329	6.12176	6.09307	6.13855	6.34201	6.17967	5.98498	6.44979	5.88397	6.07226	5.19838	6.12013	6.67373	6.44081	6.5616	6.35646	6.55815	6.59635	6.55278	6.41717	6.59875	5.90917	6.04708	5.81761	6.1011	6.12794	6.28747	6.35008	6.1642	6.04857	6.33301	6.09861	6.10737	6.37371	6.36388
ECH1	7.15487	7.19911	7.18488	7.58867	7.16782	7.5116	7.32568	7.06712	7.22537	7.17851	7.01431	7.27881	5.81043	5.80409	5.95285	5.7867	5.56533	5.46455	5.98139	5.88024	5.88392	6.25863	6.12986	7.5119	6.47258	6.69695	7.9509	7.78966	7.64281	6.91898	6.81543	6.67624	7.8057	6.88001	7.76908	5.23589	5.04043	5.58937	5.91808	5.6163	5.79449	5.78118	5.96259	5.81852	5.68293	5.4397	5.93855	5.4568	6.02977
ECHS1	6.59457	6.71056	6.66384	6.98749	6.68947	7.10323	6.5904	6.36322	6.53882	6.53211	6.60582	6.90678	5.45834	5.31561	4.98015	5.40678	5.4225	5.42252	5.45893	5.56119	5.38441	5.89246	5.47422	8.33783	6.67388	7.43281	8.41769	7.98722	8.34887	7.31259	7.31265	7.19903	8.17925	7.95274	7.96623	6.11992	6.08028	6.59937	5.7511	5.61035	5.67217	5.5589	5.64713	5.59059	6.33846	6.44242	6.39663	5.88391	5.87986
ECI1	9.33442	9.29746	9.32298	9.33681	8.73953	9.36902	8.72868	8.84301	8.85811	9.34537	9.03649	9.11847	7.48614	7.1543	6.60089	7.04902	6.86331	6.45481	7.3219	7.15837	6.99922	7.7126	7.18046	9.44538	8.13619	8.64306	9.72761	9.67752	9.69139	7.4676	7.36511	7.31287	9.78149	9.14682	9.15074	7.6828	7.41509	6.42778	6.56474	6.62251	6.42263	6.39018	6.65729	6.53722	6.39956	6.32073	6.40116	7.39214	7.42183
ECPAS	5.39518	5.3473	5.3798	5.48627	5.3494	5.47086	5.34109	5.56721	5.50031	5.44055	5.60547	5.57721	5.47621	5.41562	5.07667	5.38452	5.33039	5.25008	5.36314	5.2378	5.20541	5.29242	5.03375	5.06862	5.14584	5.16895	5.38041	5.31324	5.17327	5.61614	5.51805	5.29501	5.12453	5.26924	5.43153	5.28884	4.9297	5.55762	5.61168	5.88681	5.7211	5.89836	5.94585	5.86879	5.52311	5.51719	5.33984	4.79989	4.48677
EDC4	6.2544	6.17674	5.95132	6.20957	6.14147	5.99787	5.69415	5.74195	5.82293	6.16389	5.96742	6.37024	6.3293	6.12317	5.87964	6.25047	6.33335	6.1785	6.14275	5.98768	6.03309	6.01389	5.9392	5.09452	5.41069	5.54069	5.29396	5.35859	5.31212	5.65977	5.5538	5.51547	5.40111	5.52804	5.38041	5.67432	5.52447	5.88526	5.85147	5.70165	5.75856	5.74636	5.60786	5.64417	5.70302	5.79185	5.7427	6.43374	6.36562
EEA1	5.1045	5.01395	5.01482	4.77414	4.65492	4.87599	4.60469	4.78087	4.72242	5.00211	4.94074	4.90479	4.31279	4.43333	4.18633	4.46627	4.69536	4.39914	4.34653	4.74123	4.38494	4.48717	5.02603	4.7745	4.89562	4.55623	4.55914	4.47665	4.37951	4.82472	4.90028	5.03643	4.58578	4.53213	4.3218	5.20814	5.20257	5.65767	5.83263	5.76371	5.91652	5.80201	5.78027	5.93721	5.76408	6.10899	5.57914	4.53593	4.53408
EEF1B2	6.48485	6.45571	6.38511	6.62499	6.54386	6.51305	6.71735	6.70987	6.89757	6.49994	6.87898	6.65257	5.44598	5.64226	5.83279	6.1746	6.102	5.92596	5.39221	5.50374	5.36915	5.56504	5.53694	6.10883	6.40335	6.42965	6.07976	6.28127	6.01091	6.825	6.6129	6.29244	6.54614	6.66468	6.43826	7.16022	7.10601	7.33877	6.38297	6.41961	6.60261	6.50731	6.39191	6.38123	6.51248	6.95415	6.79088	6.14752	6.42542
EEF1D	6.79633	6.87237	6.87055	6.87293	7.11128	6.98062	7.22328	7.28787	7.29175	6.8472	7.06928	7.09641	8.01922	8.00664	7.23652	8.10624	8.103	7.89694	7.89728	7.87115	7.60811	7.69841	7.5913	6.71829	7.53249	7.39237	6.81637	6.88956	6.84051	7.91771	7.75722	7.47134	6.93908	7.87774	7.37546	8.38751	8.05502	8.5519	8.11307	8.03817	7.88749	8.12073	7.87814	8.0011	8.25581	8.19978	8.42731	7.09466	7.35173
EEF1E1	6.45685	6.548	6.39644	6.45958	6.29048	6.34788	6.37559	6.26966	6.25684	6.03544	6.67199	6.57812	6.34711	6.30579	6.57519	6.70665	6.74558	6.62866	6.65731	6.79726	6.49882	6.60616	6.41559	6.74149	6.53047	6.75045	6.77753	6.64457	6.60478	6.79235	6.61565	6.54598	6.8279	6.64613	6.58201	7.07742	6.53821	7.27147	6.78608	7.07796	7.04495	7.04227	6.98553	7.15701	7.28392	6.94975	7.29862	6.34269	6.53584
EFHD2	6.15617	6.38063	6.36012	6.18468	6.88154	6.26178	6.58841	6.57495	6.64868	5.79061	6.25952	6.22799	6.97476	7.28855	7.01832	7.41352	7.44303	7.4911	7.23095	6.98275	7.12727	7.15573	7.20793	6.04559	7.30508	6.47004	6.02158	5.78672	5.98192	6.24074	6.09589	5.95472	5.8571	6.36633	5.88596	5.58459	5.25828	6.03903	6.67323	6.44937	6.44614	6.36122	6.27455	6.31378	6.40746	6.58415	6.57962	6.33577	6.45664
EFTUD2	5.79231	5.82858	5.88894	5.72318	5.64026	5.82369	5.74716	5.66797	5.56047	5.6387	5.77208	5.54873	5.81595	5.88397	5.62516	6.01096	5.88718	5.89203	5.9383	5.74805	5.75965	5.91708	5.61095	5.4239	5.57473	5.78085	5.65308	5.67373	5.58644	6.17805	6.18142	6.15494	5.83473	5.57898	5.61967	5.56897	5.4266	5.19421	5.51734	5.61674	5.59042	5.67564	5.70428	5.58162	5.73459	5.5713	5.59645	6.14966	5.95682
EHD1	6.11261	6.03753	6.04938	5.82509	5.91534	5.58626	5.61093	5.64579	5.58999	5.94165	5.6986	5.9526	6.09195	6.12641	5.54028	5.57519	5.99265	5.6598	5.95094	5.93887	6.13431	5.59624	5.87485	6.52518	6.0294	5.596	6.07914	6.0703	5.92677	5.38522	5.76515	5.8645	6.06535	5.59585	6.55896	5.23154	5.1615	5.65212	5.54726	5.85729	5.62787	5.80548	5.95808	5.78206	5.67878	5.66109	5.62768	4.89331	4.25443
EHD4	6.36451	6.36081	6.47982	6.63168	6.5856	6.02772	6.06032	6.52217	6.36481	6.41154	6.17044	6.3182	5.78284	6.07582	5.7419	5.80778	6.22909	5.95104	5.86506	6.21837	6.05131	5.94204	6.01204	5.78299	6.41218	5.88516	5.6865	5.44239	5.56689	6.00467	6.26457	6.26652	5.81457	5.7171	5.70538	5.95076	5.74098	5.66977	5.97535	5.9397	5.8523	6.24197	5.99191	6.04619	5.78722	5.99318	5.64651	5.49975	5.40423
EI24	5.34156	5.20567	5.06419	5.21687	5.14538	5.43597	5.19959	5.05707	4.91231	5.29846	5.19246	5.37397	5.59639	5.43689	5.05736	5.471	5.04186	5.44641	5.58892	5.13267	5.17183	5.40938	5.01046	5.77092	5.05843	5.20962	5.90184	6.02695	5.87821	5.75882	5.47184	5.74909	5.30295	5.69518	5.55115	5.79563	3.86153	5.99674	5.97213	6.10074	6.04403	5.93597	5.82776	5.83149	6.19639	6.18161	5.82917	4.62791	0.4087
EIF2A	4.30978	4.22652	4.37255	4.58555	4.89579	4.3999	4.84629	4.85133	4.7261	4.20782	4.62424	4.46522	5.24122	5.15269	4.6815	5.42603	5.5485	5.51419	5.27276	5.07141	5.18807	5.04089	5.04778	5.35122	5.40227	5.80313	5.61827	5.70681	5.51141	5.20834	5.85539	6.17008	5.75819	5.75468	5.89837	5.27535	4.77119	4.82547	5.07623	4.972	5.01666	5.13796	5.01107	5.26186	5.22186	5.35062	5.31513	5.68433	5.87444
EIF2AK2	6.03478	6.07638	6.16209	6.00936	6.1349	5.96824	5.85665	6.55454	6.39578	6.16979	6.18906	5.96926	5.52744	5.74709	5.20966	5.01713	5.14956	5.17824	5.61196	5.71622	5.86616	5.50557	5.4734	5.64068	6.40495	6.07623	5.73501	5.86331	5.57693	6.03075	5.88648	5.63634	6.09464	6.35852	5.88816	5.21629	5.05413	5.9719	5.9048	6.34099	5.77996	6.04682	6.26253	5.9504	5.64763	5.65452	5.6806	6.15255	5.47482
EIF2B4	5.8031	5.78954	5.84988	6.03291	6.00997	6.25959	5.96145	5.99352	5.91406	6.02579	5.79919	6.00966	5.45968	5.47897	5.15058	5.32305	5.39865	5.23178	5.60409	5.50199	5.36309	5.502	5.36893	4.93511	5.38101	5.22899	5.16711	5.28056	5.30581	5.1225	5.13711	5.06053	5.14852	5.41458	4.99444	5.67531	5.12247	5.98943	5.72655	5.89854	5.90462	5.80305	5.69205	5.91487	5.84891	5.70627	5.85715	5.26192	5.41935
EIF2S1	5.90087	5.82662	5.90325	5.91517	6.02655	5.93965	6.18964	6.11099	6.05395	5.70355	5.78632	5.84591	5.80692	6.02259	5.59111	5.61276	5.73478	5.77658	6.09092	6.13153	5.99035	5.97582	5.85731	5.46367	5.94827	5.82238	5.56006	5.70231	5.67125	5.92096	5.85176	5.683	5.71271	6.13311	5.89609	6.63427	6.73636	6.49404	6.50638	6.56862	6.30898	6.35973	6.39506	6.36856	6.47115	6.39899	6.38535	5.99998	5.95217
EIF2S2	5.26234	5.21807	5.1656	5.40264	5.60036	5.35943	5.65321	5.68764	5.61821	5.1705	5.42551	5.5278	5.40135	5.6482	5.0206	5.23021	5.30356	5.18944	5.67901	5.67995	5.56971	5.49607	5.5418	5.0563	5.61679	5.39893	5.13455	5.26112	5.25238	5.38863	5.46887	5.2772	5.36598	5.66496	5.15391	5.60286	5.08116	5.85018	5.38509	5.78292	5.51352	5.73731	5.75003	5.66664	5.64574	5.63391	5.69384	5.1842	5.27292
EIF3A	6.34385	6.34188	6.38421	6.46376	6.24045	6.30908	6.26232	6.33046	6.30178	6.2508	6.26026	6.31889	5.81317	5.87421	5.72533	5.91691	5.94619	5.84701	5.78605	5.77972	5.73383	5.7922	5.67892	6.05919	6.17363	6.13777	6.17218	6.0813	6.03372	6.39802	6.30381	6.25178	5.9959	6.30948	6.25154	6.35559	6.18709	6.45171	6.15093	6.11576	6.16434	6.17425	6.0877	6.0795	6.5779	6.47154	6.55073	6.0622	6.07289
EIF3B	6.59163	6.65487	6.63303	6.67477	6.62135	6.66616	6.61252	6.60484	6.61227	6.4414	6.50391	6.4913	6.38688	6.40043	6.14145	6.33845	6.3947	6.30093	6.38937	6.42866	6.3696	6.29684	6.19944	6.18433	6.30918	6.37004	6.29516	6.25219	6.30833	6.62983	6.53953	6.45679	6.13597	6.48921	6.48185	6.3658	6.01124	6.5338	6.34248	6.34176	6.4383	6.51257	6.46565	6.32339	6.82071	6.61552	6.76665	6.53947	6.43573
EIF3D	6.3692	6.31627	6.19026	6.49525	6.42955	6.25419	6.14785	6.39522	6.35411	6.23419	6.16002	6.06974	5.91457	5.85125	5.72588	5.84961	5.97221	5.8568	5.88175	5.88623	5.72442	5.69979	5.72705	6.0113	6.24494	6.02761	5.99578	5.89274	5.85649	6.20954	6.23284	6.12309	6.01164	6.26344	6.14101	5.98693	6.13003	6.10651	6.12991	5.96861	5.95985	6.04801	6.00496	5.89457	6.38791	6.34687	6.29918	6.09665	6.24845
EIF3E	6.64405	6.57712	6.72401	6.70885	6.58067	6.56075	6.53366	6.62689	6.56417	6.54537	6.64566	6.55006	6.3	6.41419	6.22999	6.36458	6.42181	6.45736	6.38519	6.32583	6.1782	6.3298	6.27602	6.26105	6.54097	6.45003	6.3626	6.29393	6.35607	6.65673	6.52377	6.43791	6.23318	6.64124	6.48452	6.41564	6.40127	6.79034	6.68503	6.6797	6.595	6.65977	6.6043	6.66937	7.10401	6.96214	6.99438	6.41582	6.36029
EIF3F	6.49677	6.52293	6.67498	6.57461	6.35863	6.52309	6.40343	6.44717	6.52751	6.57407	6.5163	6.57241	6.32184	6.39103	6.30507	6.39763	6.45584	6.24519	6.23088	6.19557	6.11385	6.27368	5.98422	6.2863	6.50017	6.49303	6.45142	6.37006	6.29298	6.74657	6.837	6.67725	6.37196	6.5234	6.55711	6.63316	6.77021	6.7794	6.46804	6.47483	6.35077	6.47942	6.40842	6.45147	6.86528	6.67785	6.78863	6.33398	6.39266
EIF3G	6.29726	6.32424	6.21356	6.14724	6.24192	6.18464	6.06805	6.25605	6.08073	6.14245	6.11314	6.07117	6.39593	6.28516	5.84024	6.1883	6.32676	6.29131	6.30083	6.10257	5.87286	6.17932	6.04713	5.89402	5.9929	6.02997	6.12519	5.90477	5.92426	6.34813	6.34494	6.25438	5.78117	6.20579	6.18516	5.83078	5.47731	6.17464	6.46975	6.61376	6.44381	6.4008	6.48837	6.34938	6.72444	6.58107	6.71939	5.96905	5.99623
EIF3H	6.2887	6.28377	6.27033	6.1529	6.3214	6.02391	6.2708	6.22195	6.28603	6.40501	6.16195	6.23497	6.17292	6.15454	5.93246	6.0705	6.19114	6.18687	6.13129	6.28416	6.00328	6.13345	6.0381	6.23197	6.18133	6.33395	6.26417	6.13777	6.29942	6.58313	6.49939	6.36981	6.09027	6.54049	6.39731	6.13182	5.83215	6.32765	6.23858	6.19337	6.25242	6.30458	6.24308	6.28194	6.66249	6.48205	6.68798	6.28905	6.21636
EIF3J	6.0379	6.0302	6.02135	6.07991	6.01789	6.08556	6.53903	6.12884	6.27249	5.84577	5.95454	5.85963	6.67732	6.67488	5.91528	6.3834	6.78904	6.5315	6.50804	6.61306	6.17421	6.14847	6.36744	6.00165	6.2601	6.23221	6.12711	6.08258	6.21003	6.14961	6.03726	5.87095	6.06395	6.5343	6.36538	5.34799	5.12876	6.00049	6.48426	6.66964	6.43668	6.70226	6.51977	6.58967	6.59522	6.61642	6.67189	6.10682	6.06406
EIF3K	6.5832	6.40342	6.42025	6.44747	6.26967	6.31894	5.72342	6.02408	6.00974	6.11738	6.3608	5.945	6.29347	5.79666	5.94568	6.22388	6.19664	6.0815	6.21243	6.04575	6.10317	6.0498	6.03496	6.10495	6.3707	6.18615	6.21436	6.35227	5.9145	6.5811	6.44054	6.33039	6.10319	6.43973	6.61016	5.46815	4.8774	6.14208	5.52909	6.31112	6.41161	6.33665	6.66242	5.85885	6.46603	6.56795	6.26719	6.09524	6.65931
EIF3L	6.17556	6.33495	6.1431	6.25092	6.09012	6.10271	6.07928	6.12762	6.11322	5.94225	5.96364	5.95379	5.68693	5.73723	5.62304	5.75643	5.90383	5.71006	5.76027	5.73158	5.64506	5.63718	5.61179	5.92626	5.91381	5.90885	5.91983	5.75789	5.91342	6.13855	6.08521	6.08083	5.85925	6.12298	5.83645	5.8737	5.67159	5.90293	5.73736	5.87065	5.92974	5.89068	5.898	6.00912	6.27749	6.23556	6.2167	5.75397	5.88168
EIF3M	4.59229	4.43675	4.42693	4.75697	4.4638	4.7794	4.45424	4.75327	4.61011	4.63719	4.63008	4.52467	4.67971	4.79529	4.56159	4.76344	4.51633	4.65832	4.88516	4.56813	4.55075	4.7328	4.48123	4.67061	4.6203	4.74626	4.84491	4.93873	4.81673	4.83996	4.80275	4.93201	4.65719	4.86399	4.82797	4.49486	4.10889	5.07393	4.69459	4.79793	4.87663	5.07337	4.86565	4.92945	5.40844	5.0276	5.09245	4.10218	4.22741
EIF4A1	6.99344	6.94737	7.13447	7.16515	7.19084	6.91215	7.00047	7.25005	7.31001	6.87452	7.01811	7.07856	7.18857	7.14924	6.89878	7.28996	7.40053	7.25256	7.09006	6.98685	7.00947	6.99628	6.92532	6.16572	7.06603	6.91586	6.41388	6.4036	6.33628	7.33267	7.3631	7.20993	6.66106	6.82646	6.43235	7.31644	7.14677	6.97277	7.13548	7.10588	7.09879	7.25384	7.14897	7.28874	7.25197	7.25862	7.2143	7.20174	7.00848
EIF4A3	6.59259	6.62611	6.66891	6.40058	6.4723	6.5197	6.80067	6.71956	6.64475	6.54267	6.51821	6.53913	7.03933	6.90812	6.6931	7.07198	6.90065	6.80555	7.06576	6.93876	6.86772	6.82558	6.40337	6.03375	6.12013	6.3736	6.25179	6.2502	6.23883	7.05295	6.87864	6.64281	6.27196	6.19735	6.47553	7.19551	6.87404	7.21535	7.15019	7.14978	7.09369	7.10698	7.18211	7.22868	7.12765	7.17334	7.26296	7.24989	7.21312
EIF4B	6.29449	6.25524	6.28091	6.30117	6.03128	6.0015	5.97871	6.08823	6.2252	6.18354	6.23789	6.11153	5.21531	5.2507	4.77526	5.31179	5.20128	5.30939	5.14883	5.14838	4.96221	5.23005	5.25989	5.35652	5.51092	5.44959	5.35232	5.22909	5.30358	5.76412	5.9558	5.94416	5.14109	5.25149	5.35239	4.78742	4.66783	5.35004	5.7824	5.6882	5.82268	5.93967	5.75399	5.7533	5.96974	5.82318	6.04113	6.09884	6.17007
EIF4E	5.53426	5.60125	5.59411	5.4889	5.22344	5.45975	5.05664	5.50327	5.18731	5.34642	4.71603	4.88176	4.90249	4.51507	5.06821	4.90472	4.80982	4.53909	5.26528	5.06922	4.61119	4.30157	4.58916	4.56354	4.41357	4.79503	4.48731	5.18724	4.47305	5.21353	4.6242	4.82592	4.68191	4.77352	4.90911	4.23955	0.4087	4.44793	4.31968	4.4596	4.65178	4.83235	4.55125	4.67413	4.59311	4.94578	4.94423	5.06836	5.11299
EIF4G1	6.44379	6.46914	6.47364	6.63997	6.41371	6.34701	6.47082	6.64987	6.68489	6.35366	6.51912	6.57342	6.21617	6.30054	5.78299	6.38256	6.44173	6.29857	6.21387	6.17772	6.01134	6.11034	6.13698	5.60715	6.05164	6.25557	5.78035	5.77984	5.70166	6.89539	6.82982	6.62738	5.73806	6.36875	5.93042	6.00671	5.79766	6.22033	6.41958	6.60434	6.62972	6.72089	6.72479	6.81015	6.67724	6.55583	6.66888	6.66993	6.73967
EIF5	5.53652	5.33232	5.41156	5.78079	5.73345	5.34565	5.62317	5.71145	5.55829	5.41743	5.51675	5.45894	6.72335	6.51319	6.12712	6.47775	6.47742	6.46417	6.68176	6.70091	6.46472	6.72072	6.3603	5.81656	5.77192	5.99842	5.86445	5.8201	5.64405	5.5977	5.60449	5.41881	6.02829	6.29376	6.09448	5.93232	5.96184	6.33738	5.85409	5.92442	5.87392	5.83662	5.80699	5.88257	5.63509	5.61978	5.84567	5.39613	5.45332
EIF5B	4.94085	4.85534	5.02428	4.89742	4.97598	5.10447	5.40713	5.21967	5.21838	4.85338	4.88461	5.07804	5.52117	5.34518	4.78306	5.27385	5.18189	5.0698	5.30882	5.28103	5.22877	5.08611	5.0886	4.59671	4.80116	5.11741	4.81926	4.71702	4.64602	5.0761	5.17056	5.08486	4.68815	4.87585	4.97477	3.96432	4.01125	4.2067	4.71777	4.75551	4.84247	4.81031	4.64275	4.76406	4.64108	4.602	4.70754	5.03075	4.91481
EIF6	8.37584	8.26155	8.34699	8.64181	8.30449	8.86821	8.68091	8.6553	8.68324	8.29721	8.5386	8.69797	8.64035	8.51575	7.31956	8.28865	7.93157	7.98272	8.20436	7.92868	7.79294	8.22907	8.17197	7.27387	7.63148	7.94703	7.57463	7.45663	7.45234	8.31707	8.16499	7.85875	7.32998	7.96002	7.75008	8.14574	7.18524	8.35455	8.1932	8.11421	8.21294	8.33445	8.16637	8.11076	8.26102	8.16916	8.28896	7.76896	7.94737
ELOB	6.19678	6.1677	6.32727	6.42575	6.53339	6.64143	6.6354	6.54268	6.74458	6.31984	6.63899	6.58221	6.66511	6.61561	6.56692	6.74006	6.7062	6.90918	6.6029	6.495	6.33521	6.39011	6.44069	6.37205	6.40989	6.39253	6.45891	6.37891	6.49973	6.49771	6.3167	6.15027	6.59532	6.63504	6.29399	6.8124	6.73002	6.67662	6.83168	6.65501	6.59886	6.52769	6.70979	6.70964	6.58661	6.72801	6.85821	6.59081	6.88697
ELOC	6.62795	6.66015	6.623	6.95823	6.72066	6.92385	6.74149	6.95519	6.93641	6.70608	6.97217	6.92611	6.74805	6.41696	6.46976	6.58259	6.26034	6.48037	6.59498	6.50954	6.38882	6.33961	6.23014	6.40218	6.35846	6.44275	6.5801	6.57058	6.5078	6.50388	6.48337	6.43874	6.57734	7.11982	6.50203	7.23549	7.12559	6.6364	6.50192	6.47844	6.40431	6.53969	6.56171	6.51141	6.49942	6.88578	6.6209	6.52224	6.53984
EMC1	5.27127	5.17181	5.1785	5.5637	5.52988	5.30914	5.35725	5.62282	5.7835	5.46589	5.45146	5.44178	5.50538	5.74478	6.19197	5.68898	5.865	5.6226	5.62424	5.63913	5.90578	5.54258	5.49762	5.40713	5.60675	5.52108	5.16936	5.20438	5.18609	5.59728	5.83198	5.79496	5.45962	5.87762	5.46819	5.91099	5.50884	6.01773	5.64852	5.81748	5.83984	5.67431	5.757	5.61055	5.76364	5.65401	5.75815	5.01306	4.87603
EMC2	5.74885	5.83102	5.85987	6.23859	6.15038	5.85453	6.197	6.39204	6.41904	5.85932	6.01677	6.2429	5.85971	6.01403	6.6953	6.08884	6.07927	6.01048	5.99301	5.95377	6.06031	5.91654	5.90038	5.54977	5.98606	5.98344	5.6762	5.57901	5.63848	6.1887	5.95123	5.97976	5.82658	6.0684	5.69135	6.03705	5.79704	6.36565	6.09065	5.9789	6.04219	5.92899	6.07556	6.12364	6.1418	6.22012	6.14815	5.44966	5.21888
EMC6	6.7872	6.21299	7.0461	7.41928	6.75103	6.8743	7.26931	7.0096	7.02846	6.20135	6.90061	7.25535	7.34753	7.04394	7.88013	6.31408	7.63631	5.50582	6.32431	7.00252	6.83295	6.4416	5.61722	6.71942	6.33795	6.89443	6.34792	6.39352	6.48112	6.65883	7.18773	7.3185	6.85548	7.35238	6.7928	7.95007	8.6999	7.69526	7.35784	6.6267	7.03178	7.20672	7.08775	7.30265	7.08281	6.94444	7.19027	6.14453	6.22754
EMC7	3.67244	3.99369	3.57862	4.31637	4.07105	3.77092	3.88357	3.8869	4.47506	4.09932	4.07888	4.15353	4.25542	4.06214	4.6222	4.13887	4.32366	3.71606	4.01535	3.81257	3.11641	4.24988	3.65337	3.83267	3.61584	3.86952	3.88013	3.7718	3.96328	4.45971	4.31141	4.68119	4.46192	4.46414	4.14308	4.13263	0.4087	4.11173	3.91	4.39927	3.98938	4.04856	3.81713	4.03862	4.01864	3.75041	3.97718	2.40251	0.4087
EMC8	5.96591	6.46209	6.37851	6.57822	6.24938	6.27707	6.53993	6.43761	6.45148	6.3779	6.32348	6.59489	6.32853	6.19197	6.83526	6.46694	6.08251	6.19663	6.37838	6.33325	6.10045	6.40105	6.00711	5.93631	6.09146	6.1175	6.04286	6.03538	6.10407	6.89796	6.41204	6.46509	6.34858	6.58541	5.89087	6.65676	5.90411	6.32529	6.01856	6.2087	6.05065	6.40225	6.08287	6.33476	6.11191	6.07937	6.23156	5.71791	5.30252
EMD	7.69732	7.65721	7.70963	7.6185	7.57207	7.79725	7.50183	7.52644	7.41481	7.74079	7.40081	7.39919	6.85117	6.97701	6.61558	6.84636	6.8342	6.65683	6.90949	6.88762	6.7509	6.97041	6.60464	7.19974	6.57101	6.97586	7.13512	7.06625	7.05955	7.24663	7.33834	7.29426	6.94419	6.89037	6.8287	8.33922	8.00209	8.16705	8.57373	8.77931	8.81396	8.81281	8.9507	8.72917	9.05179	8.61467	8.89479	6.2713	6.54575
ENGASE	4.8566	4.93317	4.91223	4.96571	5.38984	5.19561	4.9636	4.94426	4.96731	5.20651	4.43016	5.02722	4.72063	4.50049	4.388	4.88001	4.61714	4.98381	4.69831	4.47688	4.43248	4.69733	4.60722	4.38092	4.09636	4.34143	4.50037	4.50104	4.45639	4.5965	4.92325	4.68521	4.20302	3.99077	4.62065	6.85923	7.20533	6.69985	6.54569	6.57602	6.38454	6.36286	6.517	6.35161	6.40103	6.3577	6.25739	5.53312	5.10035
ENY2	7.18638	7.26652	6.90676	7.13714	7.39185	7.26519	7.31084	7.13109	6.9588	7.22045	7.56385	7.33622	7.54094	6.91462	6.65118	7.23363	7.3921	7.41753	7.11909	6.83084	6.61311	6.96633	6.77204	7.13752	6.65148	7.23666	7.04968	7.15321	7.231	8.00125	7.92618	7.45099	7.3222	7.57917	7.52101	7.68604	7.16496	7.68365	7.52933	7.22924	7.26616	7.19345	7.67856	7.1312	7.55169	7.48537	7.06185	7.38786	7.22963
EPB41L2	5.0583	5.01151	4.90616	5.31866	5.14495	5.09712	4.61053	5.49113	5.6739	5.43964	5.33907	4.79402	5.25655	5.26197	4.52331	4.99815	5.16384	5.15559	5.16769	5.29724	5.08486	5.49902	5.46132	5.82682	5.97503	5.81534	5.97097	5.56248	5.92735	6.26373	5.66677	5.38496	5.46078	5.14202	5.37998	5.36335	5.39248	5.86205	5.90434	5.31496	5.85867	5.86253	5.70576	5.90244	5.79134	5.91726	5.68389	5.21447	5.94499
EPHA2	2.8776	0.4087	0.4087	3.13676	0.4087	0.4087	0.4087	2.48367	3.65078	0.4087	3.58531	2.33574	4.12141	3.07664	0.4087	3.24619	4.03827	3.528	3.63428	3.99696	3.35563	3.49317	3.98303	0.4087	0.4087	0.4087	0.4087	0.4087	0.4087	0.4087	2.76027	3.55815	0.4087	3.35074	0.4087	0.4087	3.05406	0.4087	3.98939	4.2371	4.0597	4.24743	4.32505	4.61708	4.31331	3.90152	4.41847	2.6821	0.4087
EPN3	3.4743	0.4087	0.4087	0.4087	0.4087	4.0261	0.4087	0.4087	0.4087	0.4087	0.4087	0.4087	0.4087	0.4087	0.4087	4.42964	4.09145	4.35323	0.4087	0.4087	0.4087	0.4087	0.4087	0.4087	0.4087	0.4087	0.4087	0.4087	0.4087	3.67291	0.4087	0.4087	0.4087	0.4087	0.4087	0.4087	0.4087	0.4087	0.4087	0.4087	0.4087	0.4087	0.4087	0.4087	0.4087	0.4087	0.4087	0.4087	0.4087
EPRS1	6.35835	6.38708	6.32444	6.1047	6.13433	6.12375	6.18264	6.25061	6.2539	6.24263	6.18344	6.00646	6.39984	6.36811	6.08596	6.31795	6.26401	6.1521	6.2591	6.30922	6.20128	6.32402	6.12863	6.35195	6.31221	6.52698	6.4952	6.50558	6.53368	6.47982	6.485	6.41018	6.50597	6.99602	6.63666	6.326	5.86355	6.44819	6.43899	6.45348	6.5131	6.46492	6.38628	6.42475	6.53202	6.41404	6.50316	5.55857	5.72218
EPS15L1	4.34926	4.4297	4.56881	4.42181	4.40181	4.19252	4.34799	4.3885	4.52214	4.46505	4.41943	4.34439	4.88453	5.01275	4.62939	4.92448	5.00042	4.85949	4.99315	4.90351	4.8464	4.94019	5.07147	5.02801	4.88475	4.7804	5.02774	4.91767	4.95346	5.20143	5.25614	5.26044	4.91373	4.98097	5.00885	4.41323	4.25542	4.36945	4.7316	4.94842	4.82526	5.07584	4.90527	4.89233	4.91546	4.83824	4.9473	4.2782	4.51141
ERBIN	3.81925	4.09551	4.17232	3.98232	3.74087	3.86941	3.76429	3.14567	3.91919	4.22367	4.02077	3.67719	4.16633	3.54511	4.12841	4.21229	4.60296	4.29601	4.08584	4.1398	4.19941	4.45848	4.29578	4.35078	4.18739	4.60799	3.97093	4.26332	4.18947	3.95208	3.81674	4.01833	4.10636	4.31273	4.3382	4.25153	4.09524	3.48049	4.14189	4.40621	4.47038	4.39602	4.413	4.3713	4.37044	4.40542	4.42512	3.74414	4.17727
ERGIC1	7.40286	7.28249	7.26277	7.19781	7.25719	7.11485	6.7504	6.92238	7.14226	7.34496	6.95612	7.10971	6.85628	7.09501	7.82612	7.16744	7.2836	7.36997	7.04146	6.95916	7.31926	6.92771	6.70611	7.64026	7.53922	7.55879	7.75216	7.69922	7.78257	7.82441	7.65906	7.59647	7.76572	8.19083	8.14791	7.23338	6.83188	7.43739	7.28302	7.55061	7.48749	7.09425	7.17713	7.34964	7.56831	7.4316	7.46691	6.06515	6.04076
ERGIC3	5.59641	5.61255	5.45523	5.61711	5.74062	5.84441	5.45875	5.69239	5.89807	5.43336	5.54834	5.68282	5.6383	5.76406	6.15154	5.72082	5.84545	5.79846	5.65538	5.70422	5.87016	5.70813	5.76683	5.75564	5.48088	5.82642	5.71007	5.76733	5.9542	6.28993	6.19076	6.55528	5.83112	5.69339	5.61467	5.54235	4.90564	5.62061	5.96192	5.79152	5.78349	5.70842	5.71488	5.68894	5.82613	5.6806	5.81496	3.91349	5.1304
ERH	7.3803	7.3295	7.40549	7.54208	7.40006	7.22913	7.19438	7.47418	7.32264	7.58358	7.59649	7.53793	7.58161	7.61783	7.1368	7.65915	7.46344	7.67669	7.65309	7.37493	7.48596	7.65675	7.05356	6.90986	7.06006	7.45539	7.167	7.30712	7.25625	7.69069	7.70528	7.40946	7.18415	7.08517	6.96286	6.58501	5.35821	6.57729	7.03524	7.10105	7.19526	7.22969	7.28366	7.21998	7.0924	7.19799	7.21827	7.8871	7.89639
ERLIN1	5.35472	5.55551	5.62684	6.06126	5.75418	6.17984	5.66485	5.6262	5.78443	5.36071	6.13535	5.97377	5.43563	5.36499	5.90741	5.4055	5.28746	5.34133	5.16431	5.02718	5.47647	5.24949	5.36561	6.4383	5.65281	5.82034	6.09346	6.05614	6.14635	5.45538	5.43288	5.29723	6.31867	5.57482	5.86854	5.01436	5.03121	4.94385	4.39007	3.80202	4.5972	4.24819	4.47987	4.35124	4.74973	4.63771	4.82569	5.30504	5.38468
ERLIN2	5.53001	5.43063	5.54835	6.32618	6.28821	6.41054	5.81007	5.5093	5.62757	5.37286	6.2211	6.26817	6.04341	6.08135	6.11569	6.2786	6.38819	6.37358	5.65143	5.74905	5.86236	6.15174	5.9719	6.46737	5.78283	6.21385	6.50058	6.1555	6.55688	5.244	5.61541	5.57729	6.51226	5.84678	6.31307	5.17092	4.8369	4.90179	5.29576	4.26285	4.74911	4.86054	4.74765	4.44684	4.79439	5.14915	5.00269	6.18208	6.17747
ERMP1	6.07058	5.98642	6.09964	5.80339	5.69926	6.06184	6.25863	5.79415	5.72594	6.12578	5.80919	5.91736	5.43521	5.49908	6.01581	5.60103	5.3979	5.52439	5.78051	5.35181	5.66464	5.28817	5.131	5.78144	5.63612	6.13972	5.89974	6.04521	5.75977	6.33827	6.18014	6.31724	5.74003	6.22887	6.11021	5.15732	5.35333	5.83719	6.38145	6.42129	6.56556	6.31593	6.39263	6.34318	6.50804	6.45386	6.39189	6.09047	6.26274
ERO1A	5.22369	5.39119	5.32531	5.4462	5.67837	5.35776	5.9134	5.86936	5.83229	5.1212	5.43931	5.94877	4.93126	6.32705	6.74179	5.36508	5.67655	5.79629	5.76479	5.81791	6.35194	5.01613	5.22855	5.18606	6.01033	5.92725	5.01918	5.22303	5.06313	5.88987	5.98056	6.49562	5.49813	6.12683	5.49624	6.36665	6.76189	6.22654	5.89095	6.29161	6.36776	5.87244	5.98509	6.08754	5.88174	5.55887	5.79079	5.30048	6.84317
ERP29	6.61711	6.70948	6.86922	6.97436	7.31793	6.51781	6.92386	7.22042	7.33189	6.8596	7.18239	6.8874	6.3793	6.57767	6.6256	6.6761	7.03408	6.90377	6.49987	6.27016	6.27527	6.45642	6.94995	5.99297	7.55182	7.19542	6.02043	6.31788	6.31964	7.06596	6.98848	6.93435	6.58641	6.74667	6.13632	6.8963	6.49186	6.87142	6.69488	6.36981	6.19983	6.81232	6.36633	6.60023	6.48234	6.42114	6.43934	6.30781	6.80741
ESF1	4.61936	5.03796	4.94705	5.29067	4.3593	4.9239	4.75387	4.84281	4.46733	4.90598	0.4087	0.4087	5.52879	5.06679	5.36649	5.07125	5.01833	4.96548	5.03839	5.04927	4.6036	5.00453	5.17055	4.44691	0.4087	5.01734	4.88673	4.8282	4.69163	4.58828	4.83544	5.07606	4.87317	4.93751	5.10792	5.00093	4.48527	5.45802	4.92816	5.12221	4.686	4.96511	5.12528	4.97139	4.94165	5.42195	5.08924	5.58443	5.85438
ESYT1	6.10819	6.02907	6.18392	6.2535	6.25994	6.12882	6.25083	6.06909	6.02812	5.9581	5.99362	6.05481	5.49484	5.65378	5.5852	5.56336	5.55076	5.46976	5.85096	5.99928	5.85436	5.5752	5.45239	6.24887	6.11623	6.31816	6.00577	5.97357	5.9485	6.31494	6.61383	6.83352	6.12171	6.19121	6.10297	5.85723	5.23972	6.17812	5.91497	5.96087	5.96935	5.95215	5.82826	6.00361	6.27455	6.37806	6.25238	6.88596	6.75589
ESYT2	4.94615	5.01035	4.90056	5.04778	4.94753	4.98364	4.85157	4.95787	4.89819	4.81054	5.09122	4.91213	5.55445	5.71816	5.91292	5.46963	5.45536	5.56916	5.8401	5.9218	5.88008	5.57798	5.35724	6.35593	5.97341	6.14496	6.11348	6.1142	6.0388	5.88618	6.43903	6.70522	6.15401	6.10932	6.07394	5.24507	5.3065	5.66135	5.19537	5.51281	5.41869	5.30525	5.47836	5.40541	5.49693	5.39067	5.49725	4.99486	5.08952
ETF1	5.88528	5.8281	5.97863	6.13435	5.94147	5.85767	5.93091	6.03318	5.99465	5.96635	6.17571	6.17184	5.87392	5.97008	5.42967	5.67455	5.8469	5.72331	5.93884	5.74341	5.89478	5.90505	5.54546	5.79062	6.1896	6.19146	6.04653	5.95207	6.03693	6.63906	6.54204	6.34177	6.13402	6.40311	6.26324	5.852	5.94052	5.80908	6.58971	6.79131	6.60361	6.70535	6.68932	6.71613	6.83576	6.60034	6.54431	5.48132	5.39337
ETFA	7.9363	7.8932	7.81352	7.9193	7.4744	7.65671	7.48621	7.37105	7.58653	7.8531	7.59896	7.61123	5.75301	5.81004	5.83565	6.2709	6.19446	6.0141	6.29116	6.06604	5.92901	6.71634	6.35346	7.40203	6.68876	6.90047	7.74033	7.90392	7.66495	6.4136	6.79088	6.76316	7.83292	7.35461	7.27896	6.44327	5.82973	6.18374	5.90698	5.98889	5.97818	6.16389	6.12937	6.1466	6.04406	5.86698	6.1488	6.20287	6.30833
ETHE1	6.18881	6.28295	6.45571	6.30621	6.19487	5.93636	6.35267	6.20192	6.30688	5.97367	5.86558	6.2804	6.65658	6.67576	5.92753	6.26074	6.43613	6.44886	7.10568	7.09666	6.96127	7.34865	7.37257	5.87089	6.95599	6.48557	5.99356	6.06232	6.37094	6.47543	6.90887	6.85353	6.52153	6.79679	6.02836	7.73346	7.15291	7.17669	6.30902	6.2128	6.10176	6.17609	6.00208	6.29932	6.44245	7.04424	6.46474	7.00152	6.71659
EWSR1	6.60837	6.53194	6.5998	6.37118	6.33501	6.30257	6.17609	6.32401	6.27686	6.72533	6.52889	6.24756	5.87336	5.89364	5.2917	6.04025	5.90591	5.87764	5.84557	5.7633	5.68748	5.81278	5.5365	5.65601	5.78036	6.05661	5.82851	5.94212	5.74153	6.49859	6.24318	6.18617	5.72127	5.8585	5.7596	5.4653	5.17682	5.59867	6.29712	6.32586	6.29972	6.43632	6.48389	6.31754	6.45124	6.27293	6.41945	6.44469	6.11943
EXD2	5.0633	5.21362	5.01739	5.23541	4.96899	5.02961	4.89117	5.03091	4.85971	4.85809	5.05716	5.12617	5.55834	5.16951	4.5157	5.32833	5.28831	5.10995	5.43601	5.31424	5.04711	5.1434	4.89947	4.96819	5.02752	5.01906	4.74638	5.11562	5.01367	4.94606	4.97367	5.21133	4.43152	5.02329	5.2278	6.43251	6.39104	6.37375	5.54201	5.83574	6.15599	6.02616	5.78969	6.02927	5.99834	5.59349	6.01429	5.75113	5.51038
EXOSC1	5.98973	6.16296	5.91471	6.14972	6.01052	6.54129	6.01276	6.04658	5.99733	6.08628	5.93073	6.67318	5.96214	5.91035	5.35175	5.94944	5.62981	5.67958	5.94176	5.64291	5.68649	5.17027	4.9727	4.87061	5.04309	5.4409	5.24617	5.38039	5.56513	5.41003	5.26514	5.29803	5.31357	5.36391	5.83798	6.96831	5.14155	6.61049	5.67815	5.61267	5.70605	5.80498	5.94741	5.91052	5.8216	5.5199	6.09899	6.38067	5.46769
EXOSC10	5.57983	5.67393	5.70477	5.84459	5.54821	5.59911	5.53148	5.7213	5.76664	5.77463	5.69073	5.61854	5.22229	5.17984	4.78044	5.2052	5.32351	5.14301	4.96662	5.19674	4.97487	5.29972	5.01498	4.66668	4.84931	4.83311	5.25462	5.05371	5.03463	4.91199	5.014	5.17414	5.02054	4.93372	4.93251	5.07779	5.07404	4.86856	5.21729	5.13411	4.96788	5.34306	5.25348	5.20468	5.52619	5.06817	5.52658	5.32773	5.21842
EXOSC2	5.6448	5.60654	5.65081	5.81017	5.62239	5.9762	5.64683	5.77669	5.60504	5.5928	5.50285	5.62033	5.58098	5.52661	5.64509	5.86911	5.58029	5.50388	5.70958	5.55943	5.46542	5.54794	5.38411	5.09685	4.96829	5.00821	5.26164	5.35171	5.2674	5.36982	5.0993	5.1261	5.21415	5.19415	5.27862	4.97499	4.78912	4.57158	5.31273	5.28403	5.25632	5.35953	5.16769	5.03431	5.4496	5.38335	5.29372	5.87487	5.31876
EXOSC4	6.63613	6.72239	6.76589	6.72688	6.71843	7.28159	7.17604	7.03497	6.6929	6.54831	6.53502	6.80801	6.59486	6.55796	6.55757	6.37016	6.42922	6.59971	6.53322	6.61213	6.09265	6.6105	5.97469	5.95432	5.88776	5.69198	6.27407	6.27076	6.10799	6.29906	5.59311	5.97509	5.89089	5.68145	6.12666	6.77999	6.09982	5.7931	6.82626	6.25365	5.87551	6.18923	6.49663	6.32911	5.69639	5.86075	6.52756	6.63815	6.61749
EXOSC5	5.94027	5.74755	5.8552	6.07929	5.721	6.02835	5.63811	5.84668	5.86268	6.01825	6.02597	5.86649	5.52297	5.40866	5.47444	5.59679	5.24411	5.66454	5.25529	5.17936	5.59159	5.12897	5.26466	4.88636	4.69993	5.48788	5.45948	5.44852	5.35707	5.19869	5.59538	4.98543	5.33539	5.0588	5.25888	4.98795	5.02663	5.17538	5.17311	5.33226	5.18866	5.40282	5.41502	5.35246	5.69963	5.4557	5.46317	5.69491	5.59514
EXOSC6	6.09923	6.13905	6.28773	6.21645	5.92322	6.08441	5.9848	6.18494	6.05148	5.981	6.13474	6.16797	6.0604	5.98521	5.39959	5.97325	6.13453	5.9583	5.94115	5.75771	5.98901	5.72813	5.55263	5.09171	4.81512	5.15649	5.61155	5.36823	5.59424	5.38777	5.23111	5.0424	5.34263	5.20142	5.46596	5.77836	5.84023	5.7452	5.47604	5.79985	5.75207	5.96341	5.74317	5.7466	5.95817	5.76887	6.01599	6.2721	6.25439
EXOSC7	5.94658	5.97378	6.05299	6.0897	5.78569	5.95044	6.13279	6.06378	6.06195	5.91577	5.89889	5.88336	6.28195	6.04049	6.37429	6.11914	6.03535	5.96921	6.14607	5.88678	6.008	6.11678	5.9009	5.41367	5.44873	5.66575	5.81882	5.94392	5.739	5.68143	5.62674	5.73537	5.70279	5.64644	6.14897	5.35424	4.56907	4.16539	5.69882	5.5993	5.52984	5.67014	5.65115	5.79108	5.79378	5.52131	5.77023	5.84819	5.69186
EXOSC8	5.39434	5.63585	5.47505	5.78375	5.17612	5.56559	5.29025	5.39872	5.5197	5.43003	5.18231	5.21343	5.10184	5.26465	4.36408	5.02902	5.22354	4.71998	4.87611	5.11954	5.09685	5.14513	4.82111	4.85463	4.94758	5.13998	5.03158	5.25752	5.25535	4.83466	4.85925	4.93578	5.33581	5.26408	4.9398	5.02384	0.4087	4.33715	4.86251	5.0071	4.74264	4.7228	4.73254	4.82453	4.95082	4.82509	5.27307	5.52235	5.17346
EXOSC9	5.99364	5.987	5.99168	5.81071	6.25616	5.93185	5.76444	6.07362	5.92249	5.85982	6.12409	5.81063	5.92637	5.792	6.04976	5.94018	5.74526	5.65068	5.68922	6.14616	5.60803	6.01843	5.8303	5.46801	5.62975	5.44696	5.80784	5.49232	5.59613	5.57393	5.22664	5.3841	5.46554	5.67727	5.785	5.54285	4.94996	5.3841	4.8914	5.084	5.53816	5.65524	5.52878	5.51367	5.84108	5.56908	5.77921	6.28578	6.22182
EZR	6.54986	6.38208	6.65024	6.34935	6.71101	6.09808	6.3489	6.59122	6.69898	6.4792	6.28273	6.31142	6.38018	6.78059	6.31138	6.42614	6.5019	6.55567	6.77174	6.51048	6.80901	6.41392	6.36826	6.54131	7.57865	7.30707	6.48875	6.63553	6.4245	7.98236	7.87425	8.08029	6.5068	7.10363	6.63433	7.13625	6.85441	7.13881	6.90085	7.26502	6.9711	7.02946	7.10588	7.41954	7.30682	7.97173	7.06459	8.35437	8.24183
FAF2	5.72105	5.7227	5.869	5.75513	5.68762	5.60484	5.88334	5.67646	5.71036	5.7581	5.35636	5.49103	5.89515	6.01345	5.94506	6.39437	6.34743	5.96574	6.16575	5.9838	6.05513	6.22063	5.87754	5.92792	5.68255	6.04453	6.12263	6.01818	5.85273	7.03995	6.93107	7.07232	6.09651	6.36074	6.63978	6.36138	5.90797	5.73716	5.82289	5.95503	6.06823	5.9495	6.02454	5.90676	6.0175	5.83521	6.14097	5.86051	5.77604
FAHD1	3.93564	3.92634	3.87824	4.48691	3.4169	3.25057	3.61887	3.69951	3.40233	3.63194	3.7117	3.52722	3.02994	2.60602	0.4087	0.4087	2.47252	0.4087	2.46742	2.5655	0.4087	3.08375	3.40259	5.2386	2.70756	3.84213	4.64234	3.98987	4.19591	2.60554	1.85532	2.89554	4.26226	3.02829	4.27634	2.84326	0.4087	0.4087	3.13211	3.53204	3.4096	2.81711	3.16112	3.39337	2.85148	4.2974	2.23017	3.3253	2.48843
FAM120A	5.79841	5.84485	5.80798	5.61532	5.52729	5.68255	5.8466	5.74151	5.60456	5.59193	5.58545	5.6099	6.20635	6.0782	6.02945	6.36697	6.44918	6.45134	6.22199	6.31704	6.0851	6.23272	6.02005	5.71631	5.80154	6.01606	5.93099	5.83212	5.89894	6.28411	6.32451	6.16753	5.4938	5.98398	6.05176	5.63432	5.40929	6.19944	6.87076	6.94681	6.70971	6.76035	6.83937	6.69333	6.62368	6.56418	6.52279	5.61452	5.56933
FAM136A	6.46499	6.47077	6.15162	6.15753	6.19556	6.44416	6.37339	6.57301	6.3404	6.47394	5.98791	6.01661	6.24077	6.04289	6.17995	6.28791	6.32981	6.23839	6.29413	6.58751	6.03369	6.38261	6.16185	6.57097	6.3455	7.01799	6.82318	6.57709	6.52452	6.35499	6.38157	6.18895	6.88668	6.92619	7.22508	6.93709	6.30051	6.66374	6.49325	6.61084	6.32085	6.29541	6.57369	6.43632	6.56424	6.48291	6.49066	6.48791	6.29862
FAM162A	4.97231	5.02491	5.16036	4.99423	4.08455	4.6623	4.68996	4.3262	4.48506	5.19024	4.61971	5.15015	5.12534	5.51976	4.91335	5.00896	4.83821	4.41483	5.47206	5.53164	5.21411	5.34314	5.25086	6.24193	4.88883	5.48699	6.02758	5.21331	5.55528	4.87942	4.976	5.52006	5.76892	5.18045	5.39627	4.60992	3.69134	5.22613	4.81387	5.22377	5.61177	5.33536	5.33908	5.1387	5.7568	5.77587	5.43771	4.05555	4.18073
FAM3C	4.65854	4.88783	4.75756	5.00856	5.01244	4.70194	5.12857	4.97407	5.14372	4.66711	4.5703	5.013	5.2713	5.36362	5.42489	5.65915	5.74435	5.45257	5.48816	5.39455	5.63666	5.47189	5.43473	5.38835	5.53848	5.22528	4.86291	5.3525	5.05151	5.62519	5.88702	6.19998	5.21631	5.55549	5.0956	5.2176	4.85944	4.85104	4.97639	4.84088	4.87071	4.87722	4.7094	4.88694	4.79999	4.93709	4.79807	4.79618	4.65154
FAM98A	3.34327	4.07115	3.50911	4.00148	4.23463	4.06547	3.90902	4.16948	3.84645	3.00521	3.09403	3.95238	4.05325	3.81978	3.03017	4.17498	4.34188	4.11499	4.42571	4.15971	3.80517	3.81562	4.563	4.64897	4.64349	4.80973	4.58269	4.61033	4.84883	4.09111	4.79356	4.37735	4.77495	4.429	4.52238	4.64282	5.84646	4.28573	4.30501	4.41283	4.62686	3.73694	4.38461	4.10919	4.37184	4.40297	3.87918	3.97177	3.9267
FARSA	5.255	5.35205	5.32834	5.3659	5.4455	5.60145	5.47741	5.37819	5.51231	5.42778	5.22549	5.35506	5.34471	5.28201	5.72269	5.96354	5.92746	5.99352	5.22705	5.42167	5.36573	5.33149	5.31212	6.09636	5.7923	6.05164	6.10116	6.23425	6.19515	5.70055	5.67049	5.67126	6.22302	6.51528	6.31385	6.16435	6.11229	6.93644	6.43737	6.40362	6.45447	6.27565	6.34567	6.38443	6.64536	6.65559	6.73547	5.91217	5.86306
FARSB	6.35907	6.51874	6.38918	6.49795	6.71734	6.65888	6.71091	6.4538	6.46039	6.50532	6.44445	6.63408	6.54094	6.41106	6.98037	7.29351	7.27266	7.1769	6.38251	6.26228	6.25511	6.50744	6.2245	7.07565	6.85133	7.08292	7.33671	7.45918	7.32498	6.84141	6.91631	6.74653	7.29041	7.76989	7.57071	7.54827	7.74284	8.46999	7.74411	7.6395	7.68512	7.58873	7.52412	7.60497	7.96863	7.69922	7.9463	6.86845	7.22778
FASN	7.32377	7.20079	7.10402	6.51009	6.35105	6.13142	7.16593	7.81251	7.90139	7.19853	7.22246	6.70402	6.75158	6.88211	6.69766	6.95994	7.07132	7.03295	7.07863	7.17071	6.86896	6.62097	6.39245	3.7824	5.46651	5.19513	4.30123	4.52208	4.31902	6.72601	6.53434	6.10937	4.81687	5.50562	4.70606	7.32677	7.31789	8.29902	8.15425	8.24632	8.04343	8.26519	8.14293	8.24482	8.3661	8.42337	8.36293	7.13458	6.36737
FASTKD5	5.96276	6.11374	0.4087	6.34247	6.63346	0.4087	6.19087	6.41492	0.4087	0.4087	5.87831	0.4087	5.43862	0.4087	0.4087	6.27612	6.08056	5.99637	6.67936	5.73611	6.54209	6.64644	0.4087	5.99975	0.4087	7.07494	6.19935	6.05483	6.46224	6.66493	6.01585	0.4087	6.23032	6.85585	6.62928	6.12345	5.7897	0.4087	5.55542	5.81953	0.4087	0.4087	5.36247	0.4087	0.4087	5.99264	0.4087	6.68008	6.65453
FBL	8.0267	8.02527	8.23682	8.18195	7.87672	8.2006	8.17567	7.97766	8.00595	8.10084	8	7.77613	6.79097	6.73958	6.70797	7.24186	7.00413	6.88542	7.03706	6.92156	6.79176	7.14408	6.68752	7.70678	7.11559	7.60612	8.25373	8.08285	8.02001	6.80884	7.03961	7.13701	8.06778	7.51753	7.98607	7.2604	6.82214	7.10428	7.00199	6.98634	7.28412	6.98469	7.05152	6.94648	7.32124	7.30315	7.27012	7.97644	8.18168
FBLL1	0.4087	0.4087	0.4087	0.4087	0.4087	0.4087	0.4087	0.4087	0.4087	0.4087	0.4087	0.4087	0.4087	10.5082	10.5082	10.5082	0.4087	0.4087	0.4087	0.4087	10.5082	10.415	10.4151	0.4087	10.5082	0.4087	0.4087	0.4087	0.4087	10.3385	10.5082	10.5082	0.4087	0.4087	0.4087	0.4087	0.4087	0.4087	0.4087	10.5082	0.4087	0.4087	10.416	0.4087	0.4087	0.4087	0.4087	0.4087	0.4087
FDFT1	4.85616	4.74695	4.86509	5.55169	5.76651	5.32444	5.05304	5.67501	5.73059	5.0354	5.56072	5.70979	5.19398	5.11612	4.24874	5.1785	5.19145	5.14048	5.08087	5.00305	4.86075	4.3328	4.45489	4.56028	4.51414	4.50435	3.85279	4.24143	4.58421	5.04939	4.77549	4.4375	4.57487	5.09334	4.6403	4.1521	0.4087	4.42615	4.93635	5.07563	5.01578	5.12158	5.26076	5.28405	5.01963	5.25417	5.02759	3.91612	0.4087
FDXR	5.84285	6.01632	5.96244	6.19197	6.28974	6.46246	6.40504	6.0247	6.11394	5.79713	6.17446	6.28355	5.8206	5.58342	5.54864	5.83934	5.82373	5.65354	6.16503	6.05958	6.01319	6.3121	6.12174	6.16368	5.49731	5.58155	6.61878	6.45054	6.64716	4.79544	5.3187	5.1274	6.19603	5.83689	6.28348	6.97882	6.78266	6.54331	6.41272	6.01995	6.21621	6.07327	6.14677	6.09	6.00649	5.95623	5.85564	5.52137	5.44409
FEN1	7.75227	7.58849	7.76702	7.62601	7.19884	7.06572	7.26749	7.45665	7.46309	7.54444	7.42055	7.76332	6.91901	6.7384	5.75906	6.55832	6.54262	6.16564	6.04075	6.00053	6.14976	6.29338	5.80825	5.45118	6.33867	6.44115	5.75822	6.23006	5.62416	7.37996	7.16317	6.82301	6.28972	6.84206	5.94646	6.76324	6.89464	7.45441	7.2145	7.47062	7.42964	7.67493	7.93407	7.73514	7.93929	7.84619	7.69088	7.56593	7.16215
FH	7.7769	7.92131	7.87218	7.52058	7.1064	7.34719	7.77951	7.61319	7.82848	7.80711	7.62665	7.59106	7.01567	6.80166	6.98484	7.03719	6.83047	6.51377	7.18729	7.1137	6.89845	7.54758	7.07139	8.34381	7.35018	7.72489	8.59509	8.47892	8.51899	8.32855	8.15114	8.08464	8.58938	8.33176	8.59216	7.08967	6.48287	7.00231	6.74397	6.77993	6.81193	6.71977	6.8642	6.96273	6.61767	6.83904	6.71827	5.84583	5.91866
FIP1L1	5.30354	5.26148	5.29977	5.29153	5.44095	5.22731	5.25398	5.45818	5.47435	5.55445	5.59246	5.60361	5.70716	5.3709	4.83344	5.88509	5.39081	5.62357	5.50745	5.37737	5.08914	5.51117	5.33439	5.15434	5.45086	5.65192	5.53066	5.59989	5.53627	5.60043	5.58166	5.49859	5.21504	5.45966	5.48295	5.08747	5.48413	5.38974	4.98237	5.17761	5.01368	5.17551	5.2065	5.13827	5.12476	5.30957	5.10442	5.914	5.96862
FIS1	6.90347	7.18095	6.81681	6.91959	6.29547	7.0208	6.70669	6.40866	6.30399	6.75174	6.45754	6.5382	6.71112	6.54788	6.73926	6.84372	6.7444	6.47316	6.9988	6.6252	6.36632	7.02719	6.88182	7.48694	5.95951	6.74361	7.55012	6.99466	7.46645	6.519	6.72544	6.66011	7.23851	7.05625	7.45693	6.02696	4.95916	5.70925	5.99841	5.58841	5.85814	5.87554	5.93573	5.77418	5.89372	5.78672	6.0405	5.9381	6.26705
FKBP2	7.06417	7.10025	7.03281	7.37565	7.71063	7.34131	7.14408	7.76983	7.66881	7.28071	7.36814	7.48181	6.22193	6.08519	5.77689	6.35742	6.28852	6.44376	6.00674	5.93943	6.05645	6.08928	6.27923	6.49431	6.78069	6.3059	6.4275	6.3251	6.33155	6.37016	6.24176	6.25516	6.74311	7.07567	6.37079	7.29582	7.81224	7.31434	6.19224	6.35106	6.82352	6.11989	5.98961	6.26308	7.3877	7.05869	7.23098	5.70897	5.821
FKBP3	6.4895	6.45892	6.6554	6.78639	6.75214	6.7271	6.76138	6.62782	6.58087	6.47834	6.79913	6.77635	6.49968	6.43044	6.13269	6.68171	6.60583	6.71946	6.56037	6.57085	6.41787	6.73144	6.39878	6.41443	6.5171	6.43469	6.66249	6.75339	6.6201	6.74312	6.68376	6.56466	6.72647	6.42721	6.78466	6.96392	7.05814	6.50278	6.94118	6.8967	6.83758	6.73032	6.76288	6.63835	6.86649	6.63973	6.72698	6.61114	6.43843
FKBP4	6.93627	6.97293	6.92983	7.38794	6.85519	7.16971	6.92515	7.29632	7.3006	7.0638	7.41194	7.32679	6.25071	6.20866	5.7366	6.12819	6.11183	6.08855	6.05842	5.96824	5.83127	6.08317	5.71379	6.42811	6.34784	6.87487	6.64413	6.65264	6.58086	7.04136	7.07267	7.02932	6.78362	6.95238	6.65486	6.39446	6.3764	6.63973	7.05667	7.28852	7.15689	7.36574	7.37984	7.2639	7.01965	6.30623	7.17685	5.83075	6.0129
FKBP9	4.79028	5.10217	4.84054	5.28825	5.13918	4.93064	5.01791	4.97275	4.97929	4.93775	5.21353	5.08898	5.512	5.3683	5.67726	5.77343	6.05188	6.07407	5.62028	5.90082	5.47903	6.05655	6.89977	5.90857	5.96565	6.00316	5.89545	5.91833	5.79422	5.99718	6.37114	6.37786	5.81619	5.28512	5.90976	6.21608	6.006	4.92488	6.12384	5.37664	5.47947	6.00225	5.37244	5.5355	5.31507	5.25338	5.26544	5.35708	4.96158
FLAD1	5.19479	5.14797	5.30135	5.49398	5.32488	5.60778	5.39505	5.25732	5.2164	5.26726	5.39758	5.4598	5.37849	5.31259	5.1681	5.71273	5.64281	5.35542	5.55611	5.43215	5.29658	5.53901	5.21764	5.30305	5.23575	5.72418	5.60926	5.73682	5.55767	5.79641	5.91938	5.85133	5.92614	5.67958	5.74849	6.18794	5.00064	5.58239	5.56394	5.39041	5.56171	5.57234	5.40769	5.68759	5.50355	5.32041	5.50823	5.91814	6.25367
FLII	5.11785	5.11595	5.26786	5.00113	5.33435	5.14076	5.11167	5.28282	5.27935	5.05772	4.8782	5.25568	5.83095	6.03175	5.98236	6.02096	6.12237	6.15416	6.21619	6.13088	6.25095	5.99892	5.90307	5.53683	5.95554	5.73512	5.82087	5.61936	5.76383	5.91466	5.82428	5.59932	5.89404	6.03538	5.89197	5.85611	6.34596	6.13428	5.80535	5.99632	5.69686	5.7056	5.65626	5.82905	5.73122	5.50457	5.79844	5.20398	5.50886
FLNB	6.0206	5.85254	5.88839	5.65703	5.3851	5.90238	5.27925	5.44425	5.52466	6.15872	5.76449	5.67205	6.93211	7.1576	7.02137	7.37041	7.20356	7.17522	7.41189	7.27986	7.44664	6.7889	6.8167	6.23343	5.33886	5.90616	5.60105	5.75236	5.50953	5.65331	5.776	5.91071	5.95985	5.59254	5.77799	6.44152	5.83768	6.38125	6.17909	6.66654	6.61301	6.16321	6.3285	6.49648	6.34593	6.77715	6.33069	4.86863	5.16995
FLNC	5.32677	5.30785	5.19555	5.03268	5.12602	5.24261	5.15676	5.21033	5.21229	5.47949	5.06373	5.22325	5.22185	5.57371	5.27348	5.17416	5.22432	5.27694	5.32615	5.25782	5.41614	5.15756	6.85266	5.02416	5.41828	5.13501	4.67914	4.60351	4.75816	4.98226	5.15738	5.15135	5.07299	4.67933	4.8092	5.60869	5.9152	5.96584	5.58864	6.654	6.53284	5.81995	6.47085	6.37004	6.08576	6.66898	6.07611	4.29631	4.81834
FLOT1	6.23604	6.13588	6.07539	5.80585	5.87046	5.8185	6.02292	5.691	5.64346	6.03733	5.63947	5.69473	6.26172	6.28658	6.87411	6.48682	6.42754	6.50087	6.4177	6.2328	6.37784	6.30261	5.91346	5.86989	5.66808	5.99183	5.96867	5.93214	5.69244	6.0949	6.09177	6.20415	6.0488	6.12234	6.00376	5.47149	5.25233	6.26372	6.28941	6.37786	6.55345	6.40005	6.44925	6.39177	6.48063	6.52807	6.33751	6.08433	6.12226
FLOT2	6.04151	6.04058	6.011	5.67777	5.72816	5.82158	6.02906	5.7149	5.7008	6.15152	5.47815	5.67307	6.12097	6.13145	6.81458	6.47955	6.37823	6.28362	6.06498	6.06664	6.12053	6.1195	5.96464	5.85547	5.83085	6.07144	5.89137	6.06822	5.70118	6.15927	6.21698	6.30312	6.15262	6.33299	6.05562	5.56418	5.19037	6.4199	6.26422	6.23983	6.47391	6.13156	6.37897	6.30598	6.28868	6.47419	6.25106	6.08287	6.20789
FMR1	7.09886	6.97814	7.16804	7.16352	6.8905	7.26705	7.15093	7.79806	7.75418	7.53231	7.13933	7.32092	6.76478	6.55517	6.56485	6.90911	6.89044	6.69773	6.73571	6.70719	6.41419	6.31742	6.02115	4.96903	5.17066	5.35532	5.19833	5.35375	5.22117	5.95854	5.61934	5.55837	5.12989	6.14293	5.32744	6.22638	6.22887	7.15324	7.53395	7.77239	7.4104	7.52146	7.69211	7.62005	7.78955	7.6965	7.96883	6.02242	5.95155
FN1	3.9316	4.27898	3.70105	5.19878	5.26803	3.96464	5.16273	4.93051	5.1616	3.77578	4.99064	4.27795	3.8975	5.47212	6.77159	4.53758	5.03585	5.74443	4.15989	5.37647	6.13822	5.33109	8.03928	4.69227	6.37798	5.51472	3.9011	4.5138	4.16834	5.33376	6.23824	6.33472	4.41193	4.28521	4.23969	5.97398	4.75571	3.87451	6.84018	4.41456	4.96708	6.97944	4.61277	5.7717	5.28027	5.18891	5.15082	3.22863	3.07522
FNDC3A	3.53188	0.4087	0.4087	3.67327	0.4087	0.4087	0.4087	3.61827	3.26698	0.4087	2.56247	0.4087	0.4087	0.4087	0.4087	2.36265	0.4087	0.4087	0.4087	0.4087	0.4087	2.21488	3.05027	0.4087	3.09868	3.63375	3.29641	0.4087	2.16549	3.30703	3.13096	3.38606	4.53567	0.4087	2.71781	0.4087	0.4087	0.4087	0.4087	0.4087	0.4087	3.38964	3.61112	0.4087	2.41887	0.4087	0.4087	0.4087	0.4087
FNDC3B	4.16457	4.47611	4.96252	4.7924	5.38172	4.86865	4.74949	5.00819	5.30075	4.80151	4.80522	4.97924	5.44987	4.91258	4.74896	5.21132	5.48799	5.14958	4.97406	6.10595	5.4799	5.02901	5.64357	5.692	5.37727	5.51177	6.00747	5.61402	5.56234	5.13906	5.69476	5.84287	4.95401	5.09818	5.09681	4.956	0.4087	0.4087	5.34345	4.68322	5.19928	5.28769	5.21973	5.21351	5.06589	4.43648	5.40216	4.51656	4.69044
FOXRED1	6.35302	6.41729	6.33095	6.53314	6.37977	6.55708	6.62097	6.31744	6.39341	6.21931	6.33336	6.97036	5.86512	5.96042	6.03481	5.88179	5.9643	5.94828	6.22432	5.8693	5.91645	6.03633	6.18156	5.86071	6.55001	5.28646	5.67392	5.40893	5.85216	5.50726	5.72929	5.44275	5.84917	5.52234	5.82423	4.89483	6.89619	5.11328	6.03844	5.92181	5.75756	5.90087	5.63586	6.06453	6.01474	5.59208	5.84518	5.63167	5.04065
FRG1	4.83941	4.93559	5.04172	4.46645	4.90688	4.90169	4.35517	4.67451	4.51446	5.32546	4.67976	4.4549	4.95442	4.57624	4.15514	4.79375	4.69883	4.71507	3.52834	4.24574	4.43671	4.62495	4.84796	4.78905	5.06567	4.74403	4.47067	4.69344	4.88091	5.0006	4.71113	4.56551	4.66022	4.7316	4.5565	5.62607	5.10695	5.27157	5.66259	6.18381	6.1722	6.14038	6.14289	6.2393	6.4781	6.23625	5.6741	6.36169	5.95814
FTSJ3	5.1822	5.26024	5.13099	5.18958	5.24435	5.5448	5.41914	5.2758	4.94786	5.10757	5.01632	5.01988	5.25736	5.18786	4.68935	5.1434	5.07779	5.09167	5.4014	5.21076	5.1641	5.24518	5.1215	4.94275	4.81864	5.02194	5.36529	5.43512	5.40007	5.3543	5.3946	5.53911	5.23513	4.91419	5.49453	4.87051	5.34034	4.59903	4.94126	4.87859	5.01125	4.81256	5.08513	4.99832	4.89453	4.92274	5.08177	5.32009	5.37709
FUBP1	7.38671	7.32578	7.44519	7.22803	7.04927	7.17779	7.24551	7.29449	7.18859	7.35101	7.23682	7.16947	6.56162	6.54878	6.31727	6.79104	6.84304	6.73063	6.75552	6.57278	6.49231	6.54906	6.22591	6.80475	6.92075	7.33098	7.07213	7.14474	7.03425	7.82086	7.85251	7.68964	6.95256	7.17095	6.92646	6.37738	5.94484	6.73323	7.24582	7.26686	7.15371	7.23725	7.33825	7.25499	7.18111	7.00303	7.15998	7.77952	7.59385
FUBP3	5.51766	5.63851	5.62589	5.4923	5.52032	5.56735	5.66579	5.54323	5.5083	5.5531	5.2726	5.3693	6.41926	6.27201	6.10917	6.62629	6.51844	6.59271	6.55	6.53627	6.30594	6.4184	5.9562	5.27634	5.46135	5.61802	5.54758	5.52262	5.44171	6.01858	6.07205	5.84392	5.38489	5.53687	5.62207	5.7849	5.86879	5.5233	5.82087	5.71388	5.72974	5.82093	5.72702	5.70713	5.81404	5.81608	5.85031	5.73031	5.50781
FUS	7.45496	7.51536	7.55652	7.18984	7.05374	7.08621	7.07144	7.20356	7.16024	7.32039	7.22757	6.95931	7.72496	7.57406	6.74668	7.80636	7.71977	7.64036	7.47109	7.49103	7.37589	7.53724	7.00052	6.75276	6.72748	7.19052	6.99672	7.11114	6.94247	7.31441	7.35921	7.34702	6.9897	6.96606	7.13312	6.20082	6.04348	6.37951	7.0609	7.03605	7.24064	7.3371	7.41339	7.34552	7.44509	7.38896	7.45321	7.04314	6.94718
FXN	5.98144	5.89404	6.08474	5.95558	5.38809	6.22099	5.99949	6.14629	5.83033	6.18228	5.93948	6.05865	5.56841	4.83504	5.00144	5.47672	5.21076	5.19271	5.28308	5.53472	5.24223	5.70517	5.29073	5.74537	5.45673	5.54383	5.9749	6.14631	5.76237	5.88886	5.6787	5.38321	6.35241	5.99748	6.03137	4.90167	6.05825	5.44343	5.4621	5.16982	5.89209	5.38116	5.38326	5.39214	5.0637	5.51369	5.45418	5.25401	6.12655
FXR1	5.44891	5.46414	5.30805	5.8476	5.62621	5.68068	5.8536	5.92556	5.96147	5.60398	5.81122	5.83691	5.89097	5.98033	5.59978	5.84678	5.97908	5.77966	5.91599	6.06016	5.82469	5.61942	5.71583	5.52973	5.48399	5.69658	5.52586	5.57713	5.50571	6.07846	6.13609	6.09632	5.4159	5.75068	5.78598	5.67233	5.6359	5.59217	5.63962	5.82203	5.96491	5.90768	5.93949	5.99947	5.89992	5.97861	6.15609	6.39607	6.32244
FXR2	5.33952	5.32904	5.2523	5.59024	5.23028	5.39951	5.27425	5.80603	5.66093	5.28902	5.46285	5.40112	5.43438	5.39107	5.46921	5.75751	5.55462	5.74535	5.52419	5.52365	5.4008	5.39287	5.03284	4.49052	4.78319	4.84119	4.6746	4.73485	4.66961	5.23712	5.15063	4.9627	4.69328	5.2072	4.80613	5.8773	5.65234	5.17019	5.60291	5.62845	5.61632	5.59932	5.51257	5.79706	5.68202	5.74252	5.69616	5.44127	5.55523
G3BP1	5.73396	5.63898	5.83724	5.6676	5.66182	5.56241	5.62844	5.81628	5.94636	5.51573	5.79249	5.78741	6.05088	5.93978	5.47917	5.91424	5.98796	5.88101	5.98192	5.84605	5.82035	5.77519	5.75279	5.31725	5.62927	5.95897	5.48434	5.68848	5.34969	6.339	6.45653	6.09825	5.39159	5.9394	5.90202	6.38354	6.30999	6.51334	6.32779	6.49386	6.42743	6.63106	6.60327	6.74861	6.46513	6.48027	6.77264	6.08699	6.14449
G3BP2	5.26144	5.10262	5.35787	5.49776	5.495	5.04516	5.15953	5.24438	5.44946	5.17244	5.33249	5.46692	5.57352	5.5394	4.66291	5.44562	5.68461	5.24833	5.40738	5.34451	5.1596	5.24394	5.15941	4.89095	5.10368	5.2652	4.81249	4.98763	4.66518	5.4903	5.64334	5.55213	4.59914	5.12149	5.19985	5.01253	4.23372	4.52583	4.66021	4.68132	4.72636	4.90636	4.97497	4.86258	4.88562	4.88342	4.74824	4.70348	4.8804
G6PD	6.49151	6.44578	6.55684	6.744	6.79242	6.63303	6.5319	6.7207	6.77369	6.50075	6.66795	6.71135	6.06977	6.22653	5.8778	5.85826	6.03165	6.05811	5.95516	5.96094	6.09642	6.00825	6.12237	5.76464	6.27133	5.84308	5.74772	5.49483	5.6262	5.47898	5.70607	5.62456	5.86087	5.83385	5.63549	7.04592	7.13483	7.24405	6.75071	6.72815	6.83389	6.80652	6.68732	6.82847	7.23703	7.32753	7.20006	6.04498	6.04552
GAA	5.44113	5.49605	5.5209	4.97515	5.60936	5.34434	5.9708	5.59925	5.76712	5.78902	5.68547	5.38596	5.85058	5.78894	5.2029	5.73872	5.49922	5.78071	5.72534	5.71111	5.61789	6.05595	6.02458	5.26778	5.72071	5.17332	5.37787	5.67825	5.64181	5.89094	6.34568	6.48184	4.98429	5.53949	5.27659	5.79392	5.7369	6.39944	6.8809	6.24132	6.58045	6.36821	6.26862	6.20679	6.44009	6.3461	6.41404	4.85857	5.39441
GADD45GIP1	4.9888	4.84532	4.84877	4.73536	4.77184	5.0887	5.02386	4.67697	4.79966	4.57637	4.96609	4.69608	4.80924	4.66962	4.76968	4.96803	4.81939	4.93785	4.6361	5.00941	4.33736	5.183	4.44728	4.45455	4.2111	4.56313	4.73153	4.89073	4.90772	5.26333	4.63194	5.26528	4.7084	4.52549	4.67161	5.32417	6.1347	4.94569	5.26177	5.15477	5.5649	5.22599	5.41588	5.16662	5.4521	5.58215	5.24442	4.29999	4.00863
GALNT2	5.26059	5.44283	5.4847	5.32331	5.54652	5.05826	5.2057	5.53793	5.80762	5.17399	5.46081	5.14335	5.36216	5.54078	6.54524	5.93796	6.14312	6.26312	5.80156	5.83594	6.00147	5.66438	5.83228	5.22311	5.42107	5.18327	5.39125	5.13742	5.3229	5.90285	6.12123	6.44272	5.29878	5.19454	5.22371	5.45724	5.31054	4.9882	5.08683	5.05804	4.8163	5.03716	4.9607	5.28149	5.22391	5.2137	5.02459	5.22448	4.63308
GANAB	6.76009	6.80747	6.88361	7.0862	7.04211	6.86918	6.94089	7.0451	7.04716	6.73283	7.05457	6.94062	6.7015	6.77009	6.86448	6.64996	6.701	6.66436	6.74859	6.81928	6.69422	6.71533	6.78474	6.7075	6.90304	6.94369	6.38592	6.63134	6.46864	7.47423	7.45765	7.42266	6.95679	6.85826	6.74665	6.92716	6.82652	7.00545	7.09613	6.97813	7.06697	7.08937	7.03571	7.12503	7.20422	7.16141	7.24832	6.66077	6.76959
GAR1	8.41963	8.50619	8.64017	8.31872	8.14963	8.58685	8.0026	7.95858	7.73369	8.26991	7.91941	8.02049	7.63938	7.35276	7.18347	7.52393	7.29784	7.13405	7.63697	7.45163	7.45878	7.79237	7.38497	7.50946	6.95842	7.61132	8.12876	8.04566	8.0822	7.49642	7.67513	7.66994	8.01007	7.38728	8.01783	7.83959	7.25472	7.40457	7.95255	8.01003	7.83817	7.47056	7.86204	7.91384	7.97625	7.6263	7.64661	7.71124	7.84391
GARS1	6.11134	6.2064	6.06632	6.34864	6.61764	6.21955	6.20055	6.49373	6.41994	6.06895	6.05619	6.49939	6.17155	6.19067	5.83619	6.09973	6.2703	6.07951	6.06763	6.12643	5.79279	6.27748	6.61678	5.94306	6.56564	6.68678	6.03737	5.97247	6.02698	6.53043	6.4557	6.34405	6.39627	6.76417	6.43908	5.61335	5.34956	5.77195	6.44206	6.37188	6.37137	6.50401	6.28449	6.53021	6.26408	6.27219	6.43613	6.29251	6.28573
GART	6.33714	6.55961	6.52602	6.82683	6.53252	6.61209	6.78208	6.76	6.70919	6.58741	6.76825	6.8105	6.68289	6.51412	6.07835	6.37459	6.38079	6.22903	6.59899	6.46312	6.38043	6.66086	6.14615	6.44972	6.59296	6.63885	6.47525	6.56418	6.37247	6.78776	6.55903	6.38441	6.83009	7.04734	6.61905	5.74387	6.11699	5.89659	5.66664	5.65285	5.70937	5.80404	5.72326	5.75527	5.74527	5.81503	5.88278	6.98743	7.00046
GATAD2A	5.79731	5.70902	5.85889	5.64975	5.44049	5.30321	5.46111	5.48709	5.53677	5.61781	5.72757	5.39654	5.64063	5.36786	4.89795	5.73379	5.66704	5.66227	5.67515	5.54926	5.41789	5.49439	5.12322	5.10457	5.31754	5.39982	5.35805	5.32676	5.14082	6.08282	5.91671	5.76011	5.15934	5.82539	5.27397	5.93785	6.04425	6.05478	5.66846	5.85471	5.74631	5.70888	5.93134	5.79402	5.98348	5.89743	5.89027	6.18986	5.98126
GATAD2B	5.46745	5.53624	5.62779	5.38791	5.14786	5.13411	5.27139	5.42719	5.45616	5.59331	5.22234	5.03957	5.64434	5.51219	4.98256	5.78168	5.63718	5.38482	5.48504	5.23284	5.21675	5.53362	5.0214	5.66484	5.70951	6.04516	5.64346	5.71296	5.43167	6.09992	6.09531	6.0474	5.42919	5.71656	5.68644	5.73655	5.4717	5.61246	5.48308	5.58099	5.55853	5.63196	5.79023	5.84678	5.9529	5.75283	5.71858	6.64914	6.40492
GATB	3.80466	4.58016	4.50499	4.16948	4.24873	4.55765	3.51811	4.36918	4.28683	4.00975	4.2882	4.70523	3.67919	0.4087	0.4087	0.4087	0.4087	0.4087	0.4087	3.79291	0.4087	3.68273	0.4087	4.12446	0.4087	3.72713	3.91202	0.4087	0.4087	4.01876	3.90766	0.4087	4.35061	0.4087	3.93409	0.4087	0.4087	3.37392	4.19211	4.34994	4.76952	4.39785	5.03909	4.17721	4.60168	4.36161	4.9113	0.4087	2.95173
GATC	4.02596	3.84182	4.07242	3.59355	3.9319	4.1752	4.1045	3.94086	4.21031	3.98511	4.03187	4.27302	4.09891	3.9738	4.04733	4.4743	4.18254	4.1398	4.44847	3.84659	3.70808	4.50648	3.67076	3.86083	3.35506	4.02086	4.8633	4.81423	4.91835	4.74292	4.87059	4.96534	4.39864	4.35016	4.93072	4.88683	5.39346	4.59406	3.98721	4.00988	3.26523	3.2783	3.99628	3.86974	3.79428	3.86501	3.76186	3.22035	3.72716
GBA	5.43523	5.22677	5.02291	5.27584	4.91497	5.1345	5.28009	5.0115	5.34077	5.10797	5.25944	5.36297	4.22595	4.64482	4.53361	4.6282	5.28057	5.07208	4.67114	4.75811	4.35346	4.66366	5.64274	4.68248	4.8738	4.96582	4.81019	4.73835	4.66865	5.62757	5.76088	5.95831	5.08151	5.87331	5.81209	4.85196	5.1366	5.52091	5.40306	5.24108	5.60328	5.17956	4.97124	5.3494	5.21432	5.36576	4.81266	5.21076	3.72542
GCDH	5.75819	6.32699	5.75227	6.38411	6.64162	6.53414	6.57677	6.3593	6.32212	6.30023	6.14903	6.36955	6.42355	5.73126	5.85837	6.39681	6.98177	6.86042	6.51552	6.56626	6.29394	7.26749	6.93821	7.43462	7.00039	6.93339	7.85017	7.74331	7.91669	6.97251	7.0324	6.78408	7.72905	7.09008	7.35282	7.96649	8.45547	7.45181	7.47542	7.29362	7.34862	7.10854	7.31774	7.1983	6.98072	6.89748	7.33586	6.18908	5.44811
GCN1	5.55095	5.56458	5.4699	5.63223	5.77199	5.61117	5.68512	5.78599	5.85083	5.57298	5.76603	5.52914	5.48005	5.38147	5.15692	5.44478	5.41061	5.41743	5.40836	5.32979	5.28594	5.44874	5.34567	5.29895	5.70086	5.68769	5.63615	5.67495	5.65969	5.50447	5.52173	5.43542	5.66944	5.59164	5.69463	5.50534	5.1899	5.65668	5.58141	5.54715	5.59083	5.6994	5.52142	5.5399	5.56634	5.46386	5.53388	5.46251	5.44265
GET3	5.88104	5.86876	5.95725	6.00448	6.23288	5.79139	5.98321	6.05571	6.13731	5.93343	6.08611	6.40927	7.22116	7.08667	6.75782	6.76166	6.82488	7.07566	7.14907	6.91114	7.02032	6.98655	6.6795	6.46122	6.61863	6.42404	6.5178	6.53686	6.71752	6.64964	6.64983	6.55156	6.41403	6.94691	6.51962	7.11543	7.38701	7.35589	6.39651	6.20745	6.435	6.35158	6.35409	6.57628	6.53285	6.58872	6.54164	6.38888	6.23377
GFM1	4.3611	4.51602	4.46516	4.61839	4.57471	4.40375	5.15357	4.69284	4.65996	4.49092	4.49406	4.65553	5.62839	5.71507	5.70896	5.96802	5.81441	5.93954	6.13725	6.09035	5.92513	6.09357	5.82023	5.19479	5.15686	5.4669	5.40998	5.51799	5.5067	5.32471	5.74114	5.79442	5.5874	5.47789	5.59662	5.76947	5.6698	6.00685	5.8587	6.0245	5.89727	5.9224	5.88221	6.03954	5.82999	5.55792	5.88173	6.09738	5.79982
GFM2	4.39893	4.14447	4.40999	4.4774	3.93704	3.00268	4.41972	4.47987	3.9835	4.51982	4.098	3.97727	4.55048	4.47303	3.60179	3.9543	4.65265	4.74637	4.21526	4.59367	4.03883	4.52073	3.95331	4.31188	4.39025	4.35361	3.98155	4.65316	5.09903	4.27496	3.86737	4.49686	4.68768	4.12186	4.40574	4.69101	4.89932	3.48821	4.71451	4.99015	4.88393	4.61548	4.7918	4.50316	4.12835	4.53756	4.50008	4.66171	3.89467
GFPT1	6.28053	6.25317	6.24426	6.25934	6.63559	6.34622	5.97582	6.60377	6.54873	5.95862	6.17239	6.17395	5.32729	5.38407	5.07428	5.23808	5.43455	5.27263	5.361	5.63157	5.42688	5.28474	5.58309	5.63007	6.09449	5.93878	5.96543	5.8206	5.92912	6.13922	6.18211	5.89553	6.18419	6.18095	5.88976	5.49535	4.96841	5.93731	6.20384	6.37485	6.16175	6.43136	6.43143	6.52484	6.17196	6.26018	6.25662	5.05351	5.09486
GGH	5.45184	4.92607	4.45141	4.6218	4.42446	3.7873	4.37345	4.33606	4.60183	4.31522	5.49162	4.66263	5.22985	5.51088	4.66833	4.98243	4.89232	4.98654	5.04193	4.82621	5.07244	5.21124	5.67471	4.14079	4.78414	4.26882	3.94124	4.6439	4.33975	4.9965	4.86968	4.99492	4.0432	3.98969	4.27987	4.56025	4.86598	5.94147	6.55293	6.42296	6.72054	6.71138	6.84182	6.44495	6.29379	6.31489	6.2816	4.48837	3.55535
GIPC1	4.66732	4.80981	4.59391	4.88972	4.42978	4.41401	4.66513	4.93091	4.91922	4.52548	4.88237	4.77958	6.16341	6.2698	4.76499	6.17393	6.23682	6.10281	6.31437	6.26009	6.28859	5.99609	6.09831	4.78155	4.65715	4.84033	4.39574	4.31836	4.3442	5.27264	5.19992	5.34687	4.19197	4.99004	4.42336	5.62761	5.37293	5.55663	5.57254	5.63817	5.66316	5.78896	5.6219	5.69737	5.82951	5.64344	5.73108	4.97688	4.42083
GLE1	3.62006	3.94557	4.30175	4.06099	4.16109	4.45698	4.54239	4.2571	4.12462	3.81777	4.23926	4.95734	4.85768	4.68309	5.15007	4.74416	4.33931	5.04543	4.45512	4.51384	4.33387	4.6074	4.51246	5.33634	4.49593	4.80841	4.96941	5.09989	4.99697	4.25971	4.8018	4.73225	5.03829	3.781	5.0217	3.40447	3.50679	4.15423	4.23872	4.44709	4.84154	4.55921	4.35968	4.54093	4.6737	4.51537	4.45656	4.80408	4.78091
GLG1	5.21246	5.34137	5.26613	5.40586	5.25145	4.58141	4.60219	4.96134	4.9262	4.93356	4.87054	5.01383	6.10164	6.22726	6.01003	6.31487	6.4343	6.37202	6.39026	6.38125	6.35831	6.32912	6.24742	5.69346	5.87448	6.05111	5.65641	5.69193	5.57985	6.52153	6.39042	6.55255	5.92257	5.80635	5.86909	5.21441	4.77345	3.89962	5.10843	4.42793	4.93444	4.89101	4.46492	4.81153	4.60782	4.72965	4.82214	4.84275	4.95614
GLO1	8.1786	7.99071	8.15332	8.2819	8.038	8.37048	8.4958	7.70443	7.86018	8.05045	8.14144	8.32502	8.92753	9.02393	8.18606	9.09325	8.96882	8.95503	8.8641	8.61077	8.507	8.86741	8.3702	9.06873	7.9397	8.31169	9.03931	8.83096	8.90858	8.75972	8.45892	8.39597	8.69029	7.49061	8.26409	8.30167	8.58209	9.07513	8.92083	9.23949	9.12673	9.27581	9.36576	9.33259	9.40331	9.34502	9.24286	8.255	8.61477
GLRX3	5.75121	5.68167	5.82615	6.15227	6.09134	6.14928	5.9608	6.08206	5.98779	5.78357	6.09969	6.46077	5.45333	5.44834	5.16444	5.49929	5.40577	5.41947	5.29233	5.39541	5.43912	5.25071	5.10661	5.25635	5.72609	5.65568	5.6273	5.46981	5.68556	6.50812	5.94915	5.91355	5.37158	6.35556	5.79432	5.03185	4.5697	6.08484	5.44161	5.66698	5.34478	5.46086	5.47709	5.32737	6.11071	6.18849	6.20437	5.91572	5.73287
GLRX5	5.1867	4.90954	4.97818	5.14116	4.8138	5.17454	4.87279	5.07235	5.32883	5.11138	5.28332	4.9657	4.15322	4.88217	5.0089	4.17163	4.36688	3.79501	4.27549	4.56975	4.57049	4.57423	4.55294	5.20673	4.20943	5.32135	5.50196	5.36576	5.28461	4.1185	4.47796	4.70263	5.42823	4.70523	4.92438	5.1043	5.34083	5.57547	4.35989	4.53158	5.44195	4.78887	5.21333	4.94227	5.10319	4.92831	5.1593	4.28059	5.0553
GLS	4.08426	4.07919	4.12729	4.09062	4.44382	3.81557	4.42699	3.95325	4.27153	3.69913	4.00795	3.89091	3.66293	3.84283	2.20815	4.09095	3.97901	4.15236	4.37075	4.25818	4.23893	4.45085	4.3441	4.26066	4.7237	4.33544	4.31161	3.96459	3.87318	4.15079	4.73064	4.93285	3.69679	3.88519	4.60371	5.3158	4.40824	3.96073	4.28968	4.64816	4.25132	4.52946	4.38204	4.50198	4.48774	4.70486	4.63064	3.23674	3.88114
GLUD1	7.33115	7.31111	7.25544	6.98354	6.75965	7.27774	7.00187	6.81206	6.89979	7.29841	6.93354	6.97992	6.57106	6.49618	6.64358	6.6711	6.50914	6.29216	7.07344	7.12352	6.83555	7.339	7.05203	8.76862	6.75809	7.29074	8.96187	8.39068	8.91857	6.25356	6.09413	5.9852	8.48683	8.05804	8.31262	5.91758	5.3592	5.6692	6.01413	5.75725	5.83876	5.90551	5.89849	5.84995	5.8286	5.77689	5.78217	5.97287	6.47274
GMPS	5.15985	5.18166	5.23314	5.27949	5.2214	5.18767	5.76005	5.39581	5.43366	5.38206	5.64571	5.49611	6.23003	5.94212	5.42863	5.97665	6.04593	6.04612	5.94764	5.88902	5.84519	5.78012	5.67987	5.60623	5.86867	6.19021	5.89029	5.98746	5.74429	6.15678	6.75872	6.96544	6.09983	6.46174	6.11953	6.17237	5.97578	6.19708	6.35	6.42618	6.33539	6.42804	6.58983	6.53807	6.47286	6.43094	6.52118	7.17917	6.99249
GNA11	5.87358	5.86184	5.87977	5.56584	4.99014	5.48619	5.40057	5.12035	5.26734	5.65934	5.47267	5.04567	6.79819	6.63163	6.58904	6.91942	6.95839	6.6902	6.66586	6.65299	6.63575	6.86118	6.90616	6.08768	5.83786	5.96835	5.88172	5.90699	5.6483	5.56907	5.59677	5.61446	5.82556	5.60627	5.81846	5.35238	5.55447	5.38595	5.98569	5.62315	5.59406	5.765	5.68264	5.76077	5.7247	5.7494	5.64971	5.22668	5.30718
GNA13	6.76118	6.53987	6.66175	6.33645	6.22094	6.32201	6.46732	6.25256	6.31478	6.50616	6.06293	6.18456	6.01295	5.9995	5.35994	5.91023	5.961	5.79002	5.92975	5.74568	5.92199	5.88177	6.20701	5.81281	6.18396	5.77099	5.92406	5.64122	5.77882	5.80562	6.00202	6.06428	5.60673	5.47663	5.49196	6.19163	5.62001	5.72517	5.98737	5.70762	5.63841	5.70037	5.60742	5.75575	5.69138	5.92831	5.74449	5.813	5.87926
GNAI2	7.82259	7.69833	7.76379	7.4386	7.71921	7.19972	7.06848	7.68791	7.62674	7.68893	7.47752	7.15397	7.08072	7.55901	7.30741	7.53633	7.63902	7.1194	7.16296	7.35009	7.20407	7.35855	7.59618	7.38561	8.26445	7.43995	7.05425	6.98764	7.01367	6.77086	7.03829	7.23984	6.99564	6.82756	6.66651	7.39966	7.40724	7.41645	7.58702	7.52339	7.7602	7.82656	7.60256	7.81999	7.61826	7.60838	7.55318	7.39448	8.01598
GNAI3	7.80992	7.97916	8.30607	8.00631	8.02983	7.83823	8.33202	8.22422	8.36825	7.97607	8.26456	8.07307	7.35969	7.55431	7.04769	7.37452	7.38192	7.21983	7.15941	7.52362	7.07712	7.29234	7.34032	8.12505	8.45205	8.47116	8.46048	8.46583	8.12578	7.76003	8.32019	8.40953	8.32716	8.35549	8.22083	8.95152	8.05007	8.64141	8.53658	8.57912	8.87187	8.83114	8.85704	8.75625	8.45219	8.57094	8.5309	7.90383	8.11262
GNB2	8.68415	8.65257	8.45361	8.26127	8.60818	8.34501	8.45618	8.54269	8.73894	8.9458	8.68093	8.46297	8.41953	8.46861	8.31676	8.50257	8.49588	8.42179	8.43209	8.49984	8.60485	8.56718	8.3451	8.09052	8.711	8.18482	8.18889	8.12997	8.0778	8.02805	7.93273	8.16233	7.82642	7.82232	7.85902	8.48505	8.59988	8.86455	8.38513	8.31599	8.46786	8.5066	8.41729	8.49181	8.3596	8.47264	8.19193	8.43347	8.78806
GNG12	5.90136	5.88201	5.71104	5.69173	5.06337	4.88255	5.38502	4.91749	5.19379	5.08133	5.37207	5.07851	5.39037	3.97593	5.40692	5.05558	5.28314	4.53336	5.15318	5.27976	5.06573	5.08235	5.70713	6.55413	5.50018	5.56596	5.28374	4.35342	5.20457	4.98145	5.42168	6.15827	5.83836	5.25895	6.06528	5.6239	5.01324	3.74705	5.51813	6.1508	6.16042	6.54481	6.40109	6.52763	5.90787	5.54943	5.59415	0.4087	0.4087
GNL2	5.12634	4.91084	5.06642	5.1931	5.4644	5.34709	5.38588	5.32726	5.29488	5.12034	5.14349	5.22037	5.50131	5.21881	4.38228	5.0807	4.92503	5.17477	5.51798	5.25486	5.45852	5.32173	4.69364	4.87612	5.02493	5.26689	5.24043	5.32001	5.25066	5.30862	5.37408	5.26699	5.32166	5.18134	5.25176	5.582	5.38511	5.08708	5.24799	5.3729	5.36882	5.37102	5.36122	5.52771	5.48279	5.65208	5.37481	5.72758	5.39634
GNL3	5.99254	5.99053	5.88244	6.14397	6.25141	6.23672	6.45957	6.26576	6.26127	6.22285	6.42499	6.17461	6.82503	6.65515	5.97544	6.48975	6.21055	6.25782	6.89373	6.77133	6.54971	6.93536	6.47942	5.82165	5.50355	6.1295	6.11216	6.17387	6.0967	5.75188	5.81978	5.9025	6.12752	5.91078	6.03828	6.33849	6.60035	6.35061	6.53532	6.50479	6.64481	6.33891	6.46054	6.54155	6.54419	6.55766	6.4752	6.90751	7.0386
GNS	5.57657	5.56628	5.48723	5.21996	5.55744	5.37434	5.53856	5.42094	5.414	5.6016	5.40956	5.44799	5.31518	5.13169	4.92373	5.0846	5.24621	4.98518	4.99994	4.71444	4.94725	5.04773	5.50763	4.88992	5.72121	5.34897	4.8202	5.03776	5.08525	5.87456	6.16679	6.13195	4.89609	5.69846	4.98344	6.69612	6.91742	6.39102	6.63667	6.39426	6.44302	6.55559	6.2021	6.24	6.3029	6.2293	6.5694	5.14876	5.34266
GOLGA2	5.16415	5.31231	5.27381	5.54736	5.21982	5.26208	5.27769	5.36109	5.50647	5.04171	5.22757	5.13049	5.12757	5.12873	4.79429	5.2235	5.46138	5.37957	5.38673	5.20995	5.09118	4.98109	5.20079	4.98806	5.19392	5.27069	4.96609	5.18429	4.85944	5.335	5.06149	5.16104	5.30334	5.15101	4.8471	4.94864	4.53636	4.97737	5.1921	5.00459	5.27348	5.02808	5.2016	5.27491	5.1121	5.05163	5.13445	4.69729	4.50007
GOLGA5	4.74213	4.8493	4.78072	4.9131	4.82763	4.73569	4.91919	4.79806	4.72101	4.59386	4.86212	4.98764	4.66242	4.56118	4.69588	4.75085	4.59931	4.66086	4.71327	4.69369	4.74188	4.63608	4.81882	5.10705	4.81561	5.16759	4.95104	4.9705	5.02725	4.9709	4.96544	4.94373	5.04622	5.33562	5.21212	4.31215	4.29781	5.40571	4.70684	4.58928	4.58146	4.68709	4.73582	4.59761	4.59009	4.61815	4.64353	4.72528	5.05676
GOLGA7	5.57523	5.51351	5.77287	5.94837	5.53413	5.70822	5.96526	6.22841	5.55364	5.98866	5.59203	5.7709	5.9799	5.97342	6.53639	5.96404	5.996	5.96744	6.15962	6.14549	6.08385	5.98321	5.9774	6.1823	6.04154	6.08777	6.11673	6.279	6.31285	6.22264	6.4105	6.48626	6.0666	6.95658	6.3809	5.59918	5.54784	6.08418	6.13625	6.37416	6.36695	6.21997	6.43962	6.14852	5.99946	6.43425	6.06382	6.16209	5.59976
GOLGB1	4.84709	4.87194	4.86555	4.87892	4.66185	4.78273	4.87096	4.90851	4.83556	4.80748	4.88368	4.71558	4.86778	4.79433	4.54961	4.99856	5.10284	5.02608	5.09282	5.08762	4.87321	4.86115	5.03161	5.1607	4.88207	5.02667	5.07327	5.11366	5.07888	5.26894	5.30411	5.39844	5.10885	4.98431	5.1548	4.36619	4.69823	4.61472	5.06879	5.04372	5.14303	4.99609	5.07811	5.11495	4.90367	5.03646	4.94297	4.46362	4.34358
GOLM1	5.27826	4.97343	4.90831	5.00939	5.13708	5.00263	4.81884	4.63722	4.7735	5.18479	5.21473	4.98237	4.96573	4.91346	5.19943	4.98328	5.07277	5.08018	5.24228	5.2395	5.27468	5.19585	5.39585	5.02071	5.11307	4.91743	5.03412	4.74367	4.62565	5.7284	5.5064	5.42808	5.08575	5.41545	5.11306	4.95449	0.4087	4.74335	5.04974	4.80898	4.84838	5.32559	5.11847	5.1885	5.09097	5.09914	4.9438	4.23042	4.61622
GOLM2	6.37271	6.27384	6.44488	6.38325	5.95718	6.25648	6.55349	6.20616	6.23207	6.08392	6.07639	6.36877	6.3769	6.00782	6.26963	6.38022	6.56019	6.47409	6.34849	6.20702	5.96322	6.1233	6.25296	5.73834	5.86329	5.63151	5.4645	5.60709	5.67934	5.84336	5.77407	5.74624	6.17749	6.15205	5.95307	5.03228	5.44596	5.48194	5.43695	5.36655	5.35043	5.32103	5.50181	5.32994	5.30114	5.43136	5.53522	5.06788	3.62905
GOLPH3	5.55801	5.62139	5.7994	6.02059	5.5734	5.69829	5.72086	5.65084	6.01883	5.70111	5.5548	5.97656	6.17436	6.65001	6.21491	6.68757	6.88394	6.42598	6.92524	6.68006	6.27681	6.36105	6.81297	5.60372	5.8915	5.50018	5.1563	5.28737	5.36215	6.36326	6.28394	6.5254	6.1117	5.93726	5.96991	4.8174	3.49578	4.69036	6.60709	6.18534	6.14547	5.90874	6.13956	6.12175	5.9978	5.9869	5.82719	5.65222	5.20971
GORASP2	5.35995	5.33351	5.51583	5.20197	5.21302	4.60956	4.8616	5.31874	5.44988	4.9508	5.52907	4.88682	5.24162	5.26508	4.84613	5.54311	5.51407	5.56822	5.32487	4.899	5.16837	5.46544	5.45665	5.66345	5.67792	5.99133	5.58962	5.63302	5.56188	5.64559	5.79662	5.65755	5.39511	5.456	5.84223	5.42064	4.98227	5.31007	5.29323	5.38259	5.67403	5.72281	5.7409	5.7588	5.78341	5.51938	5.57679	5.23271	4.93656
GOT2	7.9097	8.07736	7.86572	8.23486	7.79853	7.59164	7.06527	7.28237	7.15869	7.92507	7.54475	8.00412	6.29702	6.26129	6.24851	6.54225	6.54632	6.27718	6.70264	6.57382	6.58462	6.93025	6.6561	6.88657	6.77041	6.93598	7.21277	7.07526	7.06124	6.72181	6.8358	6.63888	7.32024	6.65521	7.15155	7.89534	7.49001	7.19812	7.9861	7.85162	7.64127	7.87048	7.83654	7.87168	7.52027	7.33293	7.6364	6.73299	6.72875
GPI	7.4442	7.34249	7.34973	7.46323	7.31239	7.3675	7.63026	7.55795	7.57903	7.28799	7.36402	7.54315	8.3604	8.73929	8.45388	8.26107	7.88877	8.02306	8.87382	8.77655	8.84669	8.30358	7.52418	7.54634	7.2979	7.36388	7.45001	7.79287	7.32694	7.79123	7.69688	7.77308	7.67078	8.2659	7.95117	6.45609	6.29781	7.03768	6.68982	6.92726	7.07775	6.69923	6.79596	6.63299	6.66746	6.76769	6.74129	7.02841	7.92771
GPS1	5.39979	5.43973	5.48769	5.73446	5.64217	5.60387	5.50415	5.63362	5.60935	5.55549	5.65908	5.58516	5.93087	5.87852	6.10561	6.19236	6.27618	6.2468	5.91388	5.85093	5.90694	5.93149	6.00304	5.88553	6.00663	5.9929	6.23571	6.25348	6.01623	6.10317	6.1514	6.1882	6.27345	5.79745	6.14029	5.68516	5.67101	6.07546	5.66615	5.74034	5.80636	5.94361	5.87006	5.82609	5.94309	5.89895	6.14947	5.58132	5.80992
GPX8	4.24076	4.24065	6.13713	0.4087	4.25242	5.29911	5.84089	6.39833	3.95613	4.02458	0.4087	6.14807	5.204	5.1325	4.37648	4.79094	5.62546	5.32625	4.8771	5.67292	4.59734	6.03384	7.18921	5.3272	5.9217	5.86542	4.90108	5.00104	5.04074	5.39468	5.89275	6.19777	5.23561	4.29638	5.51646	6.17963	5.70763	5.09277	5.94901	5.59886	5.43927	6.20589	5.32758	5.77566	5.11522	5.29802	5.77474	4.78843	4.17005
GRB2	7.0089	7.11784	7.10863	7.05757	7.50089	7.29579	7.33303	7.47841	7.34137	7.15531	6.96276	7.30809	8.08994	8.06771	7.73716	8.13848	7.99208	7.91873	8.12239	7.9737	8.03863	7.86512	7.43575	6.26177	7.22587	6.55729	6.51876	6.44976	6.56839	7.28234	6.87729	7.08821	6.40334	6.4339	6.60685	7.67636	7.95609	7.22754	7.23268	7.32725	7.31837	7.24313	7.34011	7.36958	7.1199	7.26049	7.15186	7.16636	7.49867
GRHPR	6.44951	6.42639	6.43769	6.58016	6.07255	6.46513	6.44081	6.23462	6.25833	6.31553	6.40676	6.17323	5.89314	5.79825	5.99795	6.21581	6.04896	5.89681	5.99188	5.99868	5.90467	6.2033	6.08483	7.17472	6.24573	6.41454	7.05714	6.73432	6.80662	5.94292	6.02837	6.0748	7.03903	6.52166	6.82531	5.40148	5.51464	5.76273	5.65938	5.99138	6.08127	6.00678	6.06337	6.00071	5.92665	6.23977	6.13183	5.34081	5.74555
GRSF1	5.97201	6.02727	5.86671	6.05449	6.07555	6.09876	6.0721	6.22266	6.12843	5.80034	6.37518	6.08158	6.02718	6.05331	5.90195	6.47055	6.49382	6.38749	6.40076	6.20771	5.81568	6.16692	6.01954	5.82975	5.87873	6.19082	6.11419	5.79093	5.98252	6.67089	6.45808	6.45169	5.87823	5.99418	6.07932	5.37035	5.47064	5.36816	5.59561	5.77279	5.62115	5.85599	5.50482	5.62738	5.93596	5.60085	5.88923	6.64033	6.20165
GRWD1	4.51886	4.76147	4.89473	4.78506	4.85819	4.67324	4.16253	4.46013	4.68653	4.59998	4.28418	4.46765	5.58986	5.83385	5.05352	5.53986	5.29953	5.42345	5.53734	5.42212	5.30251	5.55391	4.94406	4.33898	4.64607	4.73685	4.7154	4.52654	4.46086	4.64442	4.52351	4.29743	4.7437	4.83682	5.09774	0.4087	0.4087	3.65997	5.49136	5.22089	5.37139	5.20017	5.18134	5.08697	5.5698	5.28439	5.12877	5.11527	4.98108
GSN	5.80841	5.86288	5.92851	5.79018	5.80943	5.68733	5.44583	5.33967	5.35077	5.97422	5.30174	5.67999	5.31001	5.83795	6.16025	5.81695	5.68368	5.86942	5.75043	5.87198	6.14031	6.08382	6.21097	6.25878	6.5279	5.94273	6.11279	5.69702	5.96637	5.29418	5.64823	6.02293	5.98494	5.6195	5.7881	5.29503	5.29339	4.8031	5.15297	4.79314	4.93239	5.35358	4.85979	5.09526	4.81211	5.14582	4.69704	4.90028	5.80939
GSPT1	6.29795	6.21225	6.35169	6.3292	6.22162	6.08242	5.99277	6.3864	6.29334	6.22651	6.49949	6.44023	5.5374	5.62972	5.14401	5.62097	5.64407	5.64834	5.61006	5.69634	5.69095	5.6491	5.65316	5.95196	6.11501	6.35625	6.12199	6.12641	6.04009	6.47722	6.55639	6.51532	6.38062	6.54221	6.23525	6.05665	5.99487	5.68046	6.3199	6.49027	6.37972	6.53361	6.63948	6.67437	6.55508	6.54038	6.46925	5.25955	5.28413
GSR	5.95414	6.27918	6.02674	6.71943	6.6926	6.77709	6.84368	6.67036	6.73574	6.12704	6.6768	6.89801	5.77109	5.63438	5.83058	5.79777	5.98299	5.6423	5.59206	5.65515	5.27131	5.67669	5.93594	5.88981	5.73754	5.36767	5.70956	5.35818	5.50622	5.01674	5.30578	5.23022	5.54008	4.85747	4.92561	6.24787	6.25912	6.58049	6.10493	6.2186	6.21332	5.93003	6.10526	5.96509	6.09791	5.88955	6.10157	6.88301	7.01867
GSS	6.81405	6.63926	6.69526	6.87934	6.7377	6.96278	6.31359	6.36401	6.43554	6.65624	6.65276	6.72659	6.94408	6.93777	6.52955	7.08479	7.02958	6.96017	6.48656	6.4365	6.24101	7.06996	6.73843	7.01765	6.60063	6.7527	6.87909	6.8539	6.63808	6.46604	6.62448	6.50277	6.93098	6.35312	6.86899	6.45142	6.23895	6.89672	6.95129	6.62762	6.94166	6.94269	6.89346	6.79112	6.85172	7.01791	6.78976	4.7498	4.84021
GSTK1	6.58776	6.70642	6.74829	6.77412	6.33423	6.62287	6.85357	6.10192	6.30475	6.66456	6.10292	6.39164	7.01816	6.82317	6.4291	7.04309	6.87857	6.66642	7.10881	6.95224	6.73138	7.4439	7.01581	8.27073	7.48641	8.11771	8.86566	8.49225	8.49837	6.93538	7.21094	7.33539	8.29939	8.30841	8.00894	6.71827	6.44588	6.76934	6.21731	6.19695	6.54339	6.59141	6.61454	6.37655	6.80814	6.36695	6.34516	6.07596	6.3535
GTF2I	6.88073	6.76824	6.96329	6.82791	6.69768	6.77594	7.06996	7.08887	7.02697	6.86463	7.07687	6.74655	7.20771	6.965	6.53834	7.31633	7.07591	7.11612	7.03233	6.94022	6.84971	6.96762	6.45376	5.95493	6.1612	6.59105	6.03608	6.23075	6.0226	6.53481	6.47223	6.2966	5.84966	6.26129	6.17441	5.72155	5.80758	6.58777	6.48342	6.66242	6.57186	6.48196	6.72374	6.55247	6.62661	6.45298	6.64533	7.57734	7.35417
GTF3C1	4.53593	4.40168	4.39509	4.45878	4.29853	4.34471	4.01877	4.30036	4.50633	4.38351	4.53595	4.6342	4.92356	4.89734	4.56396	4.8878	4.80346	5.03221	4.83725	4.5336	4.65179	4.80494	4.49164	4.40219	4.37619	4.60963	4.69005	4.70725	4.72561	5.07357	4.96828	4.91014	4.53064	4.58038	4.43621	4.82188	4.67439	4.58665	4.72833	4.84694	4.95934	4.88565	4.86997	4.90455	4.83532	4.73485	4.93639	5.19954	5.05095
GTF3C3	4.54956	4.40537	4.66964	4.57453	4.57796	4.45943	4.12679	4.65026	4.52596	4.63985	4.74527	4.36054	4.86129	4.65621	4.37376	4.73823	4.52203	4.66752	4.60589	4.81567	4.65336	4.5369	4.13959	4.23013	4.22598	4.3074	4.61196	4.54352	4.37447	5.1763	4.9798	4.93876	4.72178	4.37616	4.77434	4.50106	5.08218	4.78196	4.52748	4.82032	4.69582	4.4163	4.90271	4.67359	4.74602	4.5657	4.51611	5.36078	4.9776
GTF3C4	4.57917	4.62782	4.54776	4.73686	3.94455	4.36446	4.36057	4.64043	4.24851	4.61764	4.64247	4.44602	5.04569	4.93188	4.54835	4.87221	4.97506	5.09694	4.98061	4.92802	4.89855	4.58068	4.49627	4.43375	4.66753	4.44016	4.33066	4.55724	4.27244	5.15435	5.19629	5.24247	4.54412	4.52951	4.7183	5.27396	6.30306	3.78466	4.67036	5.03932	4.49366	4.60838	4.83198	4.57345	4.79037	4.50046	4.58525	5.01497	5.13358
GTPBP4	6.20445	6.1208	6.17344	6.17227	6.26277	6.41455	6.40105	6.27546	6.33131	6.07103	6.39266	6.40339	6.69192	6.61469	5.76681	6.34949	6.19519	6.10487	6.57981	6.43976	6.36058	6.35036	6.10159	5.60858	5.64788	6.14433	6.05637	6.00467	5.96076	6.74994	6.69447	6.55623	6.08772	6.23448	6.09383	6.43337	6.59815	6.45356	6.65324	6.85159	6.68914	6.71462	6.82413	6.7696	6.8829	6.77819	6.83203	6.37785	6.5898
GUK1	5.85681	5.8878	5.73944	5.6704	5.56052	5.67543	5.79125	5.6947	5.69338	5.65566	5.43264	5.61723	5.40265	5.50381	5.25888	5.59866	5.73232	5.64881	5.50406	5.46818	5.62367	5.88387	5.43681	5.61283	4.98949	5.21774	5.36689	5.33586	5.26525	5.47229	5.26759	5.54548	5.22079	5.1346	5.20759	5.18454	4.82979	5.4876	5.49758	5.39528	5.62693	5.47829	5.58823	5.53644	5.57777	5.53665	5.43222	4.81524	4.6998
GYG1	5.09949	5.39768	5.2286	5.71536	5.69002	5.12788	5.19288	5.541	5.5628	5.20063	5.61156	5.27855	5.7582	5.6779	5.14029	5.70872	5.85601	5.87377	5.41364	5.29097	5.35332	5.68885	5.89403	5.96918	6.44751	6.15987	6.09786	5.70861	5.93816	5.36281	5.68971	5.71791	5.957	6.18719	5.60671	5.46487	5.80585	5.81595	6.09184	5.6698	5.95768	6.13217	5.98785	5.91694	6.09122	6.07709	5.98247	6.16664	6.45286
HACD3	5.55186	5.749	5.69282	5.06084	4.88186	5.03816	5.02552	5.22897	5.33536	5.66626	5.12442	4.84014	5.5796	5.59528	5.47779	5.53528	5.5675	5.774	5.84604	5.69443	5.67637	5.67479	5.71879	5.71836	5.63743	5.7298	5.48026	5.72526	5.60472	6.39332	6.13987	6.25746	5.71317	5.69427	5.59984	4.7014	4.01592	4.76406	5.27226	4.99444	5.02212	4.79693	4.6583	4.91647	4.85474	5.03095	4.78126	6.55058	6.56961
HADH	8.54219	8.48571	8.5276	7.84226	7.24818	7.75889	7.12338	7.15058	7.2088	8.74099	7.37846	7.30997	6.51426	6.08948	6.02269	6.29546	6.03596	6.01587	6.52493	6.32304	6.01968	6.69221	6.47856	7.28495	6.01438	6.72422	7.53742	7.46959	7.39834	6.17676	5.95914	5.70207	7.46719	6.66868	7.1856	6.28495	5.76796	6.4305	6.85357	6.8082	6.59975	6.66274	6.88057	6.72257	6.63343	6.51909	6.57767	6.39166	6.42996
HADHA	6.65385	6.55787	6.59298	6.3125	6.21888	6.37571	6.27448	6.15014	6.21878	6.46347	6.14512	6.04079	6.14067	6.05708	6.29925	6.5091	6.32174	6.12866	6.1174	6.07409	5.95613	6.75705	6.25879	6.57013	6.28182	6.29922	6.55937	6.53859	6.39527	5.84386	6.09474	6.00978	6.85042	6.28419	6.33873	6.89486	6.29009	6.06222	5.98467	6.08062	6.1325	6.16141	6.26785	6.18291	6.04283	5.9965	6.02827	6.45859	6.48057
HADHB	8.07483	8.04899	7.98456	7.83262	7.90208	8.00375	7.9246	7.65436	7.71002	7.89324	7.52765	7.71191	7.72815	7.38148	7.77789	7.9851	7.80882	7.57449	7.66752	7.56099	7.41293	8.1418	7.5583	7.67864	7.51091	7.52494	7.85979	7.99105	7.75013	6.99383	7.34969	7.23196	8.05137	7.64316	7.83913	7.83249	8.121	7.47625	7.44295	7.28695	7.30154	7.54539	7.4522	7.31931	7.25555	7.17489	7.16349	7.72475	7.90883
HAGH	6.03118	6.0095	6.09388	5.63129	5.82534	5.95388	5.90184	5.9043	6.08263	6.016	5.87733	5.85066	5.39669	5.41854	5.30807	5.53082	5.54045	5.52844	5.40271	5.39885	5.10177	5.23814	4.99456	6.37582	6.3275	5.99405	6.37171	6.14307	6.3473	6.10058	5.59222	5.65485	6.36829	6.35629	5.98567	5.38484	5.32211	4.62577	5.17469	5.09386	5.21546	5.06173	5.11286	5.11014	5.14153	5.08073	5.07504	4.65382	4.35163
HARS1	6.98796	6.91565	6.90027	7.01221	7.07581	7.12128	6.97842	7.04655	7.09087	6.91448	7.13149	7.04673	6.89712	6.79796	6.29379	6.81084	6.83671	6.75004	6.85013	6.94153	6.67633	6.8662	6.73728	6.53152	6.96533	7.00893	6.76123	6.84407	6.73869	7.0748	7.15185	6.97609	6.85415	6.64029	6.84875	7.11891	7.03002	7.30025	7.34606	7.32913	7.44321	7.33902	7.21077	7.36733	7.48223	7.29962	7.46281	6.33226	6.14961
HARS2	5.55757	5.63033	5.18015	6.06374	5.9503	5.96549	5.67763	5.07686	5.78399	6.07588	6.10033	6.14218	5.34219	5.39978	5.56262	5.25655	5.06492	5.41247	5.35248	5.47386	5.68996	5.64184	5.53376	5.93903	5.54023	5.90031	6.02268	5.02845	6.24105	5.77999	5.83596	5.43877	6.27272	5.88621	5.72918	5.18499	5.20797	5.82422	5.62325	5.99244	6.08322	5.91142	5.86725	5.83245	6.03375	6.03538	5.37691	5.15163	5.15808
HCCS	4.76647	5.09397	4.81319	5.23956	4.75033	4.9174	4.72614	4.71969	5.00383	4.9922	4.90582	5.10546	5.09921	4.9533	4.53419	4.4309	4.89184	4.9588	5.37012	5.07783	4.82749	5.37562	4.58639	4.38739	4.12768	4.98736	4.4424	4.39721	5.06356	5.52495	5.33795	5.37941	4.43212	5.53027	5.03514	5.11125	5.28158	4.90688	5.1974	5.36693	5.29753	5.54153	5.22297	5.00629	5.29449	5.19054	5.3723	5.698	5.42644
HCFC1	5.99916	5.9848	6.03396	5.88677	5.65488	5.73138	5.85831	5.8004	5.75923	5.96418	5.88476	5.80563	5.70356	5.56247	5.0438	5.72687	5.59729	5.45801	5.47512	5.40828	5.34006	5.60369	5.23023	5.46323	5.46355	5.57029	5.50838	5.60563	5.48453	5.61476	5.56197	5.41961	5.50846	5.50938	5.43876	6.02557	6.05902	5.95169	5.73447	5.88733	5.92134	5.82786	6.07255	5.84584	5.95644	6.01424	5.92919	6.0443	6.00404
HDGFL2	5.42391	5.62089	5.66125	5.60058	5.40652	5.33214	5.38631	5.31051	5.48676	5.48922	5.32412	5.31284	6.84218	6.49887	5.97864	6.88134	6.48727	6.72393	6.58507	6.42616	6.28709	6.59727	6.1704	5.36107	5.51515	5.90723	5.80984	5.66506	5.62462	5.92649	5.94808	5.9031	5.78721	5.62853	5.9345	6.26632	5.92353	5.73349	5.74645	5.70067	5.81185	5.78944	5.80353	5.80074	5.72703	5.76089	5.75717	6.07189	6.21945
HDHD3	6.25592	6.60938	6.49261	6.51544	6.1686	6.71283	6.93536	6.38298	6.26269	6.31477	6.0799	6.48372	5.4309	5.29017	5.15605	5.38405	5.11563	5.03399	5.98587	5.95805	5.57013	5.87961	5.38154	6.52709	5.31303	5.83229	6.51309	6.50284	6.45895	6.29981	6.2446	6.31931	6.16401	6.11067	6.18093	5.78057	4.68386	6.06933	6.29087	6.23911	5.9014	5.86883	6.08416	6.07663	5.66095	5.5305	5.75558	5.46505	5.75199
HDHD5	5.00208	5.22199	4.9887	5.3978	5.35059	5.50264	5.63905	5.37073	5.22112	5.12595	5.09438	5.43021	5.57025	5.67181	5.53144	5.80826	5.29566	5.59292	5.97494	5.93098	5.60312	5.89347	5.55646	6.03939	5.37936	5.72465	6.54279	6.55386	6.51057	5.99278	5.68646	5.53029	6.56221	6.33451	6.4102	5.08473	4.97698	5.60897	5.63736	5.40491	5.39338	5.28851	5.39012	5.38903	5.35131	5.30541	5.26848	5.58954	5.60776
HDLBP	5.36365	5.34689	5.3148	5.66029	5.9981	5.14422	5.35044	5.64858	5.74701	5.07001	5.19624	5.22771	6.08447	6.10552	6.22608	6.67932	6.74914	6.75578	6.09531	6.29894	6.10242	6.17867	6.69373	5.71882	6.19021	6.11435	5.81527	5.96018	5.69813	6.22194	6.56823	6.42125	5.61247	5.78984	6.13889	5.92114	5.40822	5.61773	6.13748	5.67456	5.9259	6.25747	5.84288	5.9433	5.86684	5.79493	5.80319	5.0164	4.9664
HEATR1	5.83165	5.88041	5.70428	5.74471	5.69419	5.97506	6.13792	5.82286	5.77019	5.79156	5.90848	5.81386	6.07918	5.80143	5.60136	5.95345	5.82011	5.88372	6.01425	5.87579	5.86848	5.98262	5.56195	5.68434	5.56768	5.87766	6.07856	5.97794	5.90994	5.91566	5.76234	5.73829	5.90209	5.91516	6.01176	6.35722	6.22111	6.20761	6.42597	6.47309	6.51871	6.32647	6.4574	6.39948	6.42071	6.2616	6.44817	6.03121	6.2947
HEXB	5.08298	5.05995	4.85361	4.86573	4.91067	4.8445	4.91964	5.31827	5.3317	4.97331	5.05947	4.76936	4.81575	4.99667	4.81421	5.00732	5.00217	5.02701	4.62969	4.9866	4.46427	5.13758	5.66721	5.0063	5.63882	5.49557	5.06375	5.3417	4.95296	5.27098	5.12444	5.12875	5.11268	6.11845	4.88436	5.55655	5.10542	5.93069	6.35682	6.36587	6.7815	6.29403	6.21647	6.09603	5.96265	5.79093	6.07188	4.81727	5.08725
HGS	6.45107	6.3541	6.35405	6.4523	6.33969	6.27181	6.35344	6.74134	6.47325	6.40756	6.30227	6.30986	6.43204	6.41506	6.45836	6.60777	6.70418	6.55367	6.33318	6.39134	6.30357	6.43178	6.57078	6.41806	6.44115	6.58545	6.52055	6.37663	6.42946	6.74885	6.78545	6.89082	6.31109	6.44864	6.38836	7.3841	6.96997	6.84713	6.81037	6.74926	6.84641	6.86423	6.83568	6.93225	6.92942	7.12088	6.80521	6.35307	6.18032
HIBADH	6.46856	6.28738	6.44409	6.43961	6.05474	6.40818	5.94264	5.6551	5.70129	6.59526	6.24145	6.19913	5.86787	5.40435	4.85538	5.53391	5.54984	5.33399	5.76384	5.6442	5.40293	6.14324	5.69363	7.78632	5.52717	6.52152	7.60012	7.57297	7.41213	5.10032	5.69301	5.66231	7.31852	5.85683	7.06777	5.14958	5.07459	5.47406	4.84368	4.78337	5.27147	4.94719	5.02871	4.94473	4.95037	4.83638	4.90951	5.03879	5.71325
HIBCH	5.73441	5.86134	5.77994	5.7851	5.33393	5.65358	5.93435	5.14797	5.50411	5.59428	5.59523	5.47731	4.94166	4.67725	4.69039	5.09925	5.08202	5.13535	5.09361	5.104	4.79601	5.55348	5.23486	7.38925	5.26125	6.14626	7.42173	7.11458	7.16536	5.74803	5.84928	5.91243	7.08659	5.93054	6.87812	5.41563	5.33081	4.12163	4.28899	4.35117	4.47394	4.20122	4.73432	4.5966	4.4956	4.46793	4.35517	4.36645	4.8098
HINT1	6.15345	6.10544	6.21799	6.02228	5.86301	5.59727	5.78065	5.88585	5.39307	5.76257	5.98463	5.20049	6.05201	6.51698	6.36683	7.122	6.99414	6.9235	6.51946	6.54346	6.32998	6.76692	6.0872	7.5784	6.70524	7.22414	7.21662	7.19317	7.1119	6.78673	6.97418	6.50555	7.42215	6.98097	7.04073	3.94329	5.58953	4.82502	5.44599	5.6207	5.39432	5.3113	5.18995	5.42013	5.63329	5.21247	5.587	6.14238	6.32481
HINT2	7.46809	7.48635	7.50555	7.77127	7.77651	7.85496	7.67618	7.26098	7.32835	7.6555	7.29087	7.79863	6.426	5.80954	5.51374	5.80478	5.90704	5.64181	5.88392	6.12379	5.86668	6.64848	5.94321	7.41542	6.8098	6.79316	7.96977	7.90025	8.03975	6.59447	6.91987	6.75445	7.76258	7.29753	7.66275	6.99217	6.51223	6.34902	6.39499	6.37114	6.26183	6.34111	6.4249	6.49201	6.19426	6.01073	6.36524	6.19419	5.77052
HIP1R	3.9112	3.71335	3.71427	3.40665	3.52783	4.03809	3.43174	3.34596	4.00795	3.49009	0.4087	2.8177	0.4087	2.62497	0.4087	3.02209	3.93304	3.91464	0.4087	2.44692	0.4087	0.4087	3.87518	0.4087	3.48861	0.4087	0.4087	3.27666	0.4087	3.69658	0.4087	2.90706	2.86529	0.4087	0.4087	0.4087	3.43399	2.96317	3.72811	3.43238	3.80864	3.70686	3.45863	4.20919	3.46706	3.3564	3.55908	4.19228	0.4087
HK1	6.95735	7.1447	7.13145	7.19942	7.16967	7.08953	7.16769	7.14062	7.22362	7.13544	6.86268	7.30406	7.4933	7.663	7.62596	6.85139	7.00118	6.70419	7.88952	7.92161	7.89268	7.87463	7.48996	7.53149	7.33468	7.42039	7.29372	7.43368	7.46437	7.62922	7.67243	7.58612	7.37036	7.71229	7.25892	6.33585	6.25454	6.65262	7.12501	6.93365	6.88794	6.98847	6.93758	7.0798	6.65741	6.7988	6.74327	5.94252	6.66838
HM13	6.38908	6.5026	6.37935	7.03614	7.51892	6.05115	6.3496	6.8157	7.25302	5.96029	6.55014	6.45507	6.74333	7.10202	6.86851	6.78646	7.26539	6.66846	6.31127	6.3116	6.99181	6.68517	6.84773	6.12822	6.92456	6.85627	6.36493	6.12064	6.18478	7.4719	7.75402	7.94211	6.63945	7.70406	6.26642	6.73144	6.2442	6.70099	7.19733	7.40877	7.08387	7.44874	7.27117	7.38613	7.31054	7.18334	7.19356	6.33079	6.07084
HMGB1	7.2594	7.34843	7.51725	7.32723	7.40691	7.28544	7.34083	7.31669	7.10875	7.51287	7.35814	7.59601	8.65591	8.48151	7.41857	8.44287	8.30738	8.20243	8.35886	8.19361	8.1123	8.4198	7.77467	7.76372	7.77609	8.09215	7.89032	7.93812	7.949	8.48226	8.21013	8.18218	8.21752	7.85537	7.65698	7.45893	7.54964	7.24996	7.42144	7.45506	7.38727	7.62804	7.65096	7.63547	7.47778	7.40142	7.56757	8.06007	7.98556
HMGB2	8.29993	8.28808	8.37235	7.8296	7.85143	8.10387	7.42184	7.77595	7.64703	8.43647	7.83209	7.74515	7.85905	7.72254	6.79203	7.31067	7.19846	7.0557	7.43624	7.12522	7.11584	7.03297	6.65498	6.04495	7.21829	7.22745	6.36415	6.53066	6.43215	7.74799	7.17913	7.16399	6.72986	7.00451	6.40516	8.12824	7.94712	7.65941	7.71185	7.8217	7.64375	7.65337	7.97468	7.76482	7.69483	8.21065	7.76768	9.36733	9.29301
HMGB3	7.2736	7.20805	7.3577	7.23353	7.00277	7.21228	7.38562	6.95377	7.0844	7.27881	7.06187	7.16238	7.44042	7.22219	6.31472	7.07333	7.0667	6.99213	7.10403	6.86281	6.94198	6.7742	6.37709	5.28044	5.48835	6.57192	5.90732	5.76785	5.99978	6.79349	6.31518	6.09386	6.20393	6.15929	6.03074	7.62288	7.78752	7.93541	7.7587	7.76908	7.72751	7.90159	8.06837	8.03985	7.98375	8.19473	8.1476	7.4534	7.40208
HMGCL	6.04803	6.17547	5.89514	6.35004	6.39654	6.77931	6.28136	5.94085	6.00868	6.03299	5.88794	6.13424	6.29044	6.37038	6.42726	6.38938	6.21974	6.36425	6.7147	6.44539	6.38799	6.68012	6.55602	5.87197	5.23618	5.56149	6.03859	5.99874	6.09168	5.15978	5.2771	5.45233	6.16467	5.67321	5.74994	5.01719	4.71324	4.75706	5.17086	5.05424	5.18164	4.98536	4.79446	4.69911	4.71987	4.73588	4.56824	5.78482	5.50987
HMGN1	5.41971	5.42426	5.34899	5.42423	5.12301	5.72222	5.63266	5.40002	4.9021	5.48034	5.14771	4.98981	4.79073	4.77186	4.4129	4.69085	4.66238	4.59916	4.80504	4.759	4.80624	4.57806	4.78816	5.21034	5.15963	4.48155	5.22323	5.1517	5.54894	5.4961	5.29476	5.12567	5.311	4.79301	4.94023	4.07258	3.88975	4.19712	4.63723	4.69683	4.7921	4.78565	4.81046	4.36602	4.75809	4.46849	4.528	6.53547	6.41485
HMOX2	4.47582	4.60192	4.60956	4.55843	4.55108	4.34156	4.02374	4.38147	4.37334	4.39363	4.12664	4.10397	4.23464	3.71461	4.33308	4.21559	4.28783	4.20992	4.22424	4.06421	3.89732	4.35913	4.33975	4.40953	4.52303	4.60179	4.50095	4.32737	4.38027	4.16744	4.15908	3.92908	4.75079	5.45093	4.29478	4.36463	4.76186	4.08303	4.15774	4.11444	4.11745	4.32789	4.24807	4.42563	4.51365	4.16688	4.18198	3.75267	3.44931
HNRNPA0	7.49912	7.55855	7.62215	7.34579	6.93713	7.20701	7.27619	7.12637	7.02233	7.24638	7.1142	6.97695	7.12095	6.79085	6.20194	7.11867	6.7322	6.78383	6.82246	6.8917	6.6754	6.71091	6.37861	6.57957	6.39103	7.34814	6.7023	6.63973	6.48467	7.14192	6.88001	6.6487	6.36427	6.44369	6.76018	6.8371	7.27613	6.75486	7.40201	7.22243	7.55326	7.36176	7.42209	7.3999	7.44702	7.70508	7.42698	7.54973	7.33018
HNRNPA2B1	7.95452	8.0648	7.97682	8.01013	7.77365	7.94217	7.93136	8.04356	7.79476	7.99526	7.83526	7.89331	8.2789	8.07625	7.67975	8.3459	8.13917	8.18668	8.15272	8.22701	7.9256	7.98341	7.57313	7.3387	7.57105	7.88735	7.55962	7.61359	7.63475	8.21717	7.97616	7.81922	7.47635	7.59708	7.78539	7.39507	7.51159	7.52827	7.82904	7.6865	7.72109	7.73916	7.68959	7.61779	7.62818	7.78366	7.79956	8.56937	8.29547
HNRNPA3	7.2082	7.23145	7.40788	7.31803	6.92823	7.04926	7.13129	7.18888	7.11049	7.27691	7.02845	6.98663	7.70112	7.59978	7.23222	7.88791	7.65485	7.46355	7.62877	7.60213	7.28385	7.56434	7.08706	6.9007	7.00324	7.48179	7.18206	7.09132	7.02355	7.71832	7.41846	7.39602	7.30129	6.93248	7.28985	7.82527	7.43287	7.23981	7.53837	7.57258	7.78557	7.71014	7.86858	7.75891	7.80252	7.81357	7.79317	7.23048	7.21125
HNRNPAB	6.96942	6.86612	6.9538	6.77056	6.61666	6.65358	6.47513	6.51238	6.49814	6.8621	6.59896	6.51653	6.35266	6.0807	5.70411	6.12437	6.14839	6.16635	6.21983	6.08015	5.86788	6.15236	5.90791	5.77945	6.15405	6.80859	5.83707	5.96973	5.84089	7.43019	7.08189	6.8029	6.2992	6.7291	6.04576	6.79389	7.12361	6.52908	7.12953	7.3046	7.41255	7.38964	7.5192	7.51674	7.4277	7.46557	7.39824	7.49884	7.13987
HNRNPC	8.01934	8.03675	8.14395	8.08645	7.7433	7.92477	7.94175	7.98151	7.87607	8.11334	7.93292	7.7923	8.14602	7.94541	7.5722	8.27673	8.15379	8.10401	8.11379	7.98552	7.84797	8.22364	7.75894	7.62163	7.79506	8.12593	7.90903	7.86197	7.88718	8.56597	8.38632	8.33451	7.98711	7.94903	8.00517	7.71366	7.46327	7.47374	7.85747	7.85817	8.05583	8.08335	8.07672	8.09357	8.02929	8.08707	8.07152	8.30819	8.27684
HNRNPD	6.53211	6.53463	6.65342	6.44504	6.35794	6.44832	6.37185	6.60696	6.53973	6.61328	6.50484	6.41081	6.89031	6.67671	6.47455	6.81197	6.71375	6.75354	6.83591	6.6718	6.51731	6.67792	6.21369	6.30617	6.41374	6.51164	6.62984	6.73221	6.70242	6.84648	6.75125	6.72128	6.64942	6.26273	6.84367	4.55672	4.59897	5.27607	5.30424	5.29213	5.33689	5.44561	5.5455	5.4557	5.44434	5.73823	5.41581	6.80863	6.73347
HNRNPDL	6.7286	6.51144	6.63743	6.29208	6.22667	6.36429	6.30781	6.39906	6.33196	6.53745	6.4242	6.09915	7.91248	7.46305	6.67717	7.46583	7.49921	7.47469	7.50133	7.36214	7.18367	7.12504	6.96238	5.96255	6.21887	6.46835	6.27483	6.33696	6.37945	6.66992	6.34414	6.14376	6.07404	5.54713	6.14963	5.13612	5.41283	5.33404	5.91651	5.48721	5.73458	5.61482	5.47589	5.7513	5.47149	5.50198	5.64333	7.17579	6.84605
HNRNPF	7.71105	7.75351	7.78943	7.5066	7.27146	7.49127	7.58442	7.43855	7.22851	7.32231	7.21846	7.22168	7.73117	7.70231	6.8478	7.81681	7.6744	7.84144	7.7963	7.56859	7.48833	7.61514	6.74738	6.4656	7.07671	7.4976	6.82784	7.01141	6.83929	7.97484	7.65083	7.38403	7.10533	7.67305	7.38175	6.45877	6.21094	6.61568	7.04374	6.84409	6.97759	6.87761	6.84928	6.81133	7.08754	7.20129	6.99994	7.86066	7.55983
HNRNPH1	6.37056	6.52204	6.57364	6.48182	6.48443	6.3385	6.39412	6.44475	6.26727	6.25782	6.15556	6.0474	6.48012	6.31758	6.40794	6.55448	6.4863	6.51764	6.73692	6.74727	6.40504	6.3365	6.05958	6.01767	6.16841	6.47783	6.20764	6.3223	6.1272	6.93946	6.9609	6.937	6.30875	6.08214	6.59274	6.72917	6.86948	5.69573	6.24579	6.2157	6.28301	6.0188	6.32205	6.23384	6.22381	6.40046	6.23923	7.07293	6.91423
HNRNPH2	5.25297	5.31762	5.3625	5.42383	5.03677	5.21458	4.79646	4.96346	5.02578	5.18241	4.89804	4.91773	4.56693	4.56929	4.45075	4.72977	4.57149	4.75179	4.62196	4.99994	4.76266	4.70783	4.75443	5.19107	4.74447	5.10153	4.79785	4.96594	4.56068	5.21026	5.06569	5.17838	5.02181	5.17836	5.07865	3.31255	4.82867	3.18194	4.92	4.79688	4.9328	5.00832	5.16905	5.28656	5.30475	5.2505	5.51752	4.62115	4.10677
HNRNPH3	6.56539	6.50958	6.52416	6.76828	6.4757	6.75177	6.53103	6.55999	6.48107	6.72862	6.49859	6.5302	6.88509	6.65216	6.06071	6.93123	6.59885	6.45978	6.70585	7.04181	6.56595	6.64754	6.21811	6.08015	6.0055	6.21115	6.19646	6.17114	6.19441	6.4868	6.11738	5.99941	6.14867	5.96107	6.27112	5.36895	5.11251	5.78331	5.92781	5.84357	5.9978	5.89275	5.9379	5.78255	5.84208	5.83066	5.83521	6.60274	6.50076
HNRNPL	6.50286	6.63289	6.71742	6.5527	6.38366	6.49597	6.5147	6.56758	6.27469	6.51693	6.3292	6.19762	6.6017	6.54582	6.30966	6.75939	6.74226	6.66325	6.79317	6.80092	6.4629	6.52277	6.34039	6.19187	6.28926	6.51517	6.41929	6.44478	6.38443	6.81933	6.72017	6.62222	6.46949	6.17775	6.54685	5.869	5.53234	5.75297	5.94017	5.82866	5.98764	6.04575	6.03601	5.91964	6.1384	6.08453	6.123	6.85304	6.83754
HNRNPM	7.0614	7.07278	7.28255	7.01857	6.99147	7.13894	7.30709	7.12323	7.17375	7.16203	7.0785	7.05711	7.66689	7.54453	7.11938	7.76954	7.74716	7.69671	7.67319	7.67206	7.45612	7.49531	7.24891	6.83179	7.17242	7.50846	7.05272	7.13197	7.09661	7.94499	7.8076	7.62161	7.11195	6.97419	7.29893	7.68889	7.69687	7.39966	7.46675	7.31595	7.36235	7.44278	7.51239	7.42622	7.46298	7.41257	7.52869	7.89121	7.67876
HNRNPR	6.93898	6.94601	7.01805	6.93598	6.66065	6.82187	6.712	6.69959	6.61593	6.94258	6.80874	6.69556	6.81557	6.54965	5.91472	6.78409	6.62917	6.41368	6.52964	6.49694	6.30437	6.51853	6.34893	6.10221	6.02997	6.23632	5.90841	5.9327	5.93649	6.32438	6.20625	6.00821	6.24882	5.60809	5.96257	6.30511	6.64298	6.21572	6.19419	6.16993	6.42179	6.35084	6.56261	6.2979	6.61112	6.5623	6.51759	7.11516	7.17712
HNRNPU	7.37431	7.34438	7.32849	7.0846	6.86755	7.04041	7.19757	7.20023	7.15532	7.42191	7.21643	7.16413	7.56111	7.25408	6.82743	7.45929	7.30133	7.24869	7.38579	7.22383	7.15416	7.28184	6.77091	6.75607	6.86501	7.24614	7.08796	7.12249	6.97153	7.53773	7.59604	7.40485	7.0849	6.98627	7.148	7.431	6.89914	7.09153	6.71114	6.64893	6.81792	6.80181	6.9535	6.86646	6.85777	6.82016	6.82286	7.69559	7.63338
HNRNPUL1	6.60942	6.58595	6.71432	6.5367	6.26064	6.45994	6.47602	6.22776	6.15871	6.57207	6.22889	6.41575	6.46399	6.28043	6.0804	6.53412	6.43936	6.31362	6.42134	6.23488	6.02363	6.23063	6.01661	5.51187	5.49854	5.75649	5.81256	5.8362	5.67888	5.84594	5.63843	5.73687	5.59661	5.43572	5.6626	5.3877	5.07266	5.20912	5.30914	5.2074	5.40636	5.33453	5.46176	5.34816	5.45419	5.40015	5.31633	6.48687	6.44733
HNRNPUL2	6.91731	6.9205	6.90941	6.67859	6.54945	6.60558	6.79116	6.71736	6.54227	6.85705	6.43973	6.52188	6.40546	6.33009	6.08732	6.294	6.27943	6.25396	6.42637	6.40005	6.26677	6.40671	5.8228	6.04434	6.10717	6.16374	5.97154	6.00055	5.86956	5.95106	5.97887	5.99267	6.14401	5.89106	6.01057	5.19783	5.08768	5.26512	5.76332	5.72958	5.79655	5.74108	5.83263	5.76511	5.91747	5.90431	5.86995	6.27047	6.16133
HP1BP3	7.25231	7.45541	7.41647	7.35595	7.26971	7.80459	7.78312	7.30941	7.36902	7.44782	7.29975	7.18786	7.272	7.0174	6.78695	7.32391	7.11225	7.1736	7.28815	7.15494	7.05231	7.41086	6.87013	7.64528	7.18223	7.17721	7.79978	7.56557	7.88355	6.89152	6.97656	6.95314	7.53746	6.70022	7.44094	6.78874	6.74306	6.68249	6.95792	6.82588	6.91967	6.83023	6.96422	6.84166	6.92184	6.95263	6.81609	7.86435	8.09854
HS2ST1	4.05208	4.78703	4.56502	4.67592	4.49576	4.67485	4.87646	5.05496	4.99428	4.62323	4.68958	4.62912	0.4087	4.60016	0.4087	5.05689	4.59627	5.10137	0.4087	4.35657	4.81354	4.30417	4.32502	4.85764	4.13961	4.65214	4.50605	5.02033	4.40707	5.00606	4.94951	4.96827	4.65154	4.85872	4.89366	4.792	4.24817	4.79296	4.68235	4.789	4.81987	4.69036	4.75384	4.96728	4.50165	4.8935	4.70663	0.4087	4.50457
HSD17B10	5.93213	6.018	5.93013	6.02116	5.9196	5.92217	5.82364	6.00784	6.09237	5.85621	6.00035	5.86825	6.22717	6.17107	5.76446	6.16976	6.0672	5.56963	6.49518	6.36254	6.30275	6.77871	6.28539	7.26856	6.32025	6.8854	7.40394	7.12574	7.15665	6.57159	6.74566	6.67135	7.2155	6.73333	6.99602	7.24612	7.01296	7.47838	7.25491	7.46017	7.17699	7.41283	7.20339	7.34356	7.20613	7.15809	7.22035	6.17909	6.17227
HSDL2	7.30346	7.29453	7.10242	7.4066	6.93583	7.11962	6.90868	6.61127	6.65783	7.15871	6.83784	7.21754	6.51241	6.39968	6.35654	6.66384	6.65785	6.58586	6.1549	6.23066	6.25232	6.75918	6.51446	7.36028	6.67288	7.11871	7.61028	7.67716	7.51942	7.17331	7.12952	6.98705	7.53289	7.3951	7.41632	6.6391	6.56008	6.78554	6.34932	6.24279	6.25372	6.72826	6.57082	6.6084	6.32458	6.50558	6.20215	6.71841	6.71299
HSP90AB2P	6.61994	6.66425	6.75617	6.64772	6.14462	6.21035	6.09539	6.09311	6.17816	5.63418	5.94789	5.89203	5.60945	5.76767	4.88749	5.87022	5.67845	5.57335	5.36403	5.50155	5.21919	5.494	5.56554	5.1563	5.47753	5.2137	5.13297	5.1704	5.10969	6.02724	5.27336	5.63862	5.01968	5.17178	5.36418	0.4087	0.4087	4.02192	6.72069	6.58496	7.32193	6.82025	7.17396	6.7151	7.48448	7.11114	7.09471	4.54532	4.4969
HSPA13	4.06165	4.41543	4.06785	4.85314	5.455	3.00737	3.88225	4.78181	5.15805	3.70899	3.73468	4.77627	5.04953	4.81208	4.80532	4.72784	4.97126	4.67884	4.63814	4.06888	3.9573	4.61889	4.57951	2.69053	5.1529	4.15725	3.46145	3.93807	3.44951	4.3651	3.97798	4.69567	3.76905	3.85665	3.82301	5.43987	5.02714	5.49646	5.21246	4.1059	4.72867	5.09422	5.32336	5.33634	5.37208	5.14233	5.32261	0.4087	0.4087
HSPA4	5.86044	5.81606	5.80999	5.98531	5.6983	5.81104	5.83469	5.8634	5.97239	5.83228	6.05069	5.80957	5.84038	5.93923	5.37954	6.09638	6.05826	5.94373	5.6223	5.57721	5.43304	5.97473	5.67568	5.98161	5.99405	6.29155	6.00454	6.01647	5.90216	6.32071	6.20081	6.1457	6.15871	6.40896	6.21943	4.80986	4.26087	5.17231	5.30028	5.3003	5.43845	5.42167	5.44833	5.42354	5.51809	5.39681	5.47429	5.11483	5.29841
HSPA9	7.15175	7.25038	7.19476	7.35176	7.20053	7.26341	7.38752	7.19375	7.26724	7.18555	7.37638	7.27515	7.26648	7.15933	7.3301	7.51883	7.38641	7.18564	7.49245	7.40467	7.35895	7.74834	6.98662	7.3309	7.34814	7.83823	7.72537	7.56801	7.62685	8.2645	8.25803	8.08878	7.79503	7.93794	7.95863	7.62009	7.39644	7.87461	7.74112	7.92765	7.92305	7.78139	7.92753	7.94455	7.771	7.65492	7.97277	7.04962	6.99583
HSPBP1	6.20369	6.26719	6.29651	6.13179	6.11478	6.23959	6.68334	6.38557	6.39027	6.40841	6.54197	6.36318	6.66927	6.42626	5.99123	6.39354	6.33184	6.54517	6.44937	6.29179	6.32472	6.08558	5.81405	4.80995	4.83266	4.78181	4.89632	5.10994	4.87561	5.28579	5.20038	4.97338	4.78404	5.2129	4.82891	5.73385	5.75226	6.27593	6.16179	5.94318	5.97379	5.73637	5.70629	5.70411	6.1164	5.8826	5.99991	5.10697	5.09946
HSPD1	8.10485	8.27127	8.18274	8.45847	8.07862	8.29911	8.43291	8.33762	8.25151	8.19024	8.34087	8.43884	6.98033	6.97451	7.60316	7.0641	7.03996	6.8758	7.33354	7.19261	7.20806	7.45234	7.0887	7.65327	7.38675	8.06263	8.40375	8.42337	8.29134	8.01701	8.00939	7.9919	8.38998	8.16057	8.38113	7.57812	7.57303	7.4622	7.48861	7.44602	7.35846	7.40869	7.35589	7.41737	7.23322	7.16835	7.41807	7.20593	7.35642
HSPE1	9.2224	9.49503	9.4286	9.60777	9.40109	9.48145	9.48806	9.51414	9.51791	9.43303	9.55813	9.59465	8.86063	8.62794	8.42034	8.88649	8.81223	8.7613	8.98676	8.70435	8.6593	9.18636	8.67389	9.28526	8.90126	9.89069	9.92297	10.0074	10.0437	9.60678	9.71333	9.59641	9.99901	9.67542	9.72126	9.22884	9.70554	9.38854	9.03497	8.98286	8.79592	8.89548	8.92159	8.85694	8.94472	8.65357	8.9642	9.19035	9.25704
HTRA2	6.56994	6.73841	6.73473	6.64668	6.69971	7.21815	7.30906	6.78953	6.78264	6.77664	6.58827	6.68538	6.64114	6.48139	6.33857	6.54408	6.43185	6.39657	6.75438	6.38281	6.41176	6.83614	6.63273	7.31037	6.28635	6.9879	7.68561	7.41679	7.7193	6.08826	6.26378	6.09082	7.50577	6.47844	7.5021	6.69154	6.47444	7.22928	7.00343	6.91699	7.12309	6.97161	7.14243	6.99906	7.24831	7.08324	7.12891	5.96232	6.38822
HUWE1	5.74696	5.75043	5.73611	5.87047	5.7041	5.92626	5.91763	5.74554	5.72873	5.76399	5.86712	5.95682	5.76794	5.6385	5.40376	5.66341	5.61253	5.5968	5.67385	5.56584	5.41908	5.65474	5.46024	5.50008	5.23949	5.5469	5.64433	5.67328	5.54359	5.41513	5.42088	5.4103	5.62946	5.19201	5.47036	5.86129	5.84145	5.88233	5.87946	5.80301	6.02583	5.87347	5.87422	5.84902	6.01805	5.89222	5.9254	5.07548	5.15133
HYOU1	6.63496	6.49205	6.74052	6.72475	7.11615	6.62698	6.51111	6.74911	6.81983	6.53125	6.56948	6.76661	6.16479	6.37777	6.34704	6.08319	6.35533	6.10146	6.25755	6.19341	6.25366	5.96978	5.97414	5.70301	6.23431	6.42638	5.7282	5.85557	5.6497	7.094	6.91739	6.88167	6.22749	6.28496	6.07074	6.1156	6.0959	6.62438	7.17781	7.22761	7.15043	7.34437	7.16394	7.30853	7.10694	7.16653	7.10322	5.89764	5.65929
IARS1	6.24691	6.27531	6.2244	6.05695	6.00941	6.06775	5.98531	6.17954	6.10815	6.20764	6.30532	6.12271	6.51516	6.28586	6.35901	6.59551	6.50479	6.48133	6.40486	6.44381	6.18585	6.48668	6.18709	5.84744	6.24948	6.3988	6.09227	6.15415	6.05241	6.39875	6.37697	6.11785	6.30375	6.55509	6.42716	6.34788	6.65001	6.80844	6.55563	6.77297	6.59599	6.58109	6.62331	6.61619	6.73832	6.5512	6.74911	5.87427	5.98008
IARS2	6.59933	6.59351	6.58905	5.92648	5.72536	5.87328	6.2616	5.95426	5.98349	6.58379	6.34407	6.012	6.41831	6.19685	6.22048	6.59343	6.46237	6.31442	6.62902	6.55575	6.36473	6.87753	6.48741	7.51419	6.52698	6.70617	7.77117	7.66876	7.56965	6.61328	6.68192	6.74887	7.39519	6.7589	7.49104	5.15333	5.00531	5.24977	5.00441	5.13742	5.10906	5.15616	5.23858	5.17358	5.11448	4.88389	5.05126	5.12091	5.08448
IDH1	6.83962	6.81213	6.79859	6.89853	6.3894	6.54789	6.21139	6.297	6.55041	6.93598	6.29795	6.75673	4.78268	4.92337	5.41265	6.11301	6.06932	5.92878	5.02482	5.06386	4.89399	5.23247	5.48857	7.1965	6.95717	7.3743	7.46201	7.41889	7.43169	6.82135	6.5132	6.27409	7.87923	7.36628	6.94109	4.8964	4.52918	5.41089	5.80965	5.91482	6.00193	5.93652	5.92245	6.01992	5.87016	5.8362	5.48245	8.08858	6.3061
IDH2	8.72308	8.60707	8.67844	7.66783	7.32142	7.61717	7.23201	7.46347	7.48472	8.64649	7.43095	7.50222	6.65343	6.61753	6.70463	7.13816	7.10407	6.75462	6.52292	6.47034	6.37869	6.8219	6.42259	7.34629	7.15402	7.43501	7.21868	7.79594	7.44778	6.96585	6.70465	6.4501	7.59118	6.94183	6.82283	5.16129	5.27907	5.13107	6.35151	6.28632	6.19838	6.34405	6.39346	6.28432	5.40708	5.32721	5.13569	7.14944	6.7736
IDH3B	6.90089	6.81694	6.66276	6.26364	6.1186	6.23532	6.16824	6.07426	6.00315	6.71463	6.22044	6.36712	5.17871	5.17945	5.07804	5.09614	5.09156	5.04413	5.41016	5.19633	5.02242	5.6552	5.25169	6.13013	5.90132	6.0258	6.50332	6.24342	6.47564	5.93952	5.98208	5.88285	6.48011	6.60583	6.49854	5.10656	4.80754	4.90277	5.14803	5.21851	5.02006	5.11625	4.99735	5.11058	5.0672	5.17642	5.00774	5.12721	4.88132
IDH3G	7.18312	7.17146	7.09546	6.62168	6.7143	6.8256	6.61535	6.07296	6.25067	6.98162	6.23032	6.42193	5.60353	5.3819	5.77856	5.38011	5.60534	5.59633	5.81543	5.83491	5.34796	6.24116	5.61851	6.66447	6.293	6.17158	6.83492	6.68325	7.06738	6.62168	6.73809	6.2871	6.99984	6.79788	6.38753	5.09016	4.43059	5.47317	5.89251	5.69401	5.18741	5.46505	5.22689	5.20553	5.34939	5.38721	5.42498	5.51627	4.96014
IGF2BP2	5.55475	5.53843	5.6225	6.10083	5.98803	6.73925	6.55817	6.1613	5.9086	5.80189	5.91548	6.272	4.92401	5.0274	5.28798	5.43174	5.4599	5.70856	5.23217	5.10276	5.1974	5.1169	5.48014	5.30264	4.77209	5.0066	5.49096	6.28518	6.17185	6.12731	7.11559	7.33744	6.18709	4.80831	4.97812	4.4847	4.02569	3.09058	4.21321	4.3518	0.4087	3.63851	3.37254	2.57005	4.05064	3.8102	0.4087	6.41988	6.25526
IGF2BP3	6.78157	6.49287	6.60371	7.16007	7.44156	7.73157	7.65388	7.30549	7.57663	7.1487	7.40534	7.41704	5.13432	4.87285	5.1649	5.39749	5.57652	5.8482	5.58269	4.30896	5.30678	4.92842	5.09262	5.00338	4.86723	4.98261	5.64389	6.16136	5.57282	6.21024	7.32724	7.6295	5.82031	5.02973	4.68932	4.34688	4.28862	0.4087	4.2698	6.27034	3.07034	3.65379	5.67986	3.04762	0.4087	7.34248	0.4087	6.01482	5.99564
IK	5.94866	5.92112	5.99389	5.76797	5.73486	5.74447	5.94383	5.74287	5.65621	5.94947	5.88633	5.74399	6.07439	6.01631	5.91766	5.97908	6.0072	6.02228	5.88669	5.71216	5.79224	5.97031	5.53555	5.39147	5.53536	5.76943	5.78479	5.69468	5.68895	5.80366	5.8792	5.69535	5.72335	5.7423	5.67276	5.18185	4.73852	5.63443	5.60851	5.65488	5.54871	5.64617	5.7418	5.72771	5.64985	5.59443	5.54991	5.95513	5.85956
IKBIP	4.71483	4.8774	4.81812	4.74713	5.23706	4.32535	4.90183	5.15897	5.02417	4.68541	4.96393	4.98676	3.71767	4.63228	5.36879	4.60768	5.44896	5.11707	4.32819	4.84951	4.67546	5.40466	6.60787	4.53544	5.40308	4.84162	4.46819	4.71023	4.49046	5.314	5.85438	5.46609	5.07682	4.33239	4.16685	6.30338	5.89072	5.65874	6.47225	5.94771	6.01553	6.50046	5.77383	6.23171	5.84986	5.63937	5.81602	4.67787	4.56514
ILF3	7.18807	7.26302	7.28072	7.06637	6.97437	7.07484	7.18946	7.23873	7.12502	7.18393	7.16068	7.05568	7.60498	7.46717	6.95767	7.75979	7.53022	7.54429	7.58404	7.51853	7.40142	7.60214	7.16056	7.13437	7.19052	7.83513	7.39937	7.40142	7.33655	7.87534	7.73098	7.64018	7.44237	7.18586	7.59171	6.87589	6.96826	7.16975	7.5435	7.50225	7.47828	7.4665	7.56029	7.56016	7.64111	7.49004	7.50694	7.83891	7.75985
ILVBL	3.76646	4.14037	3.83439	4.36432	3.67994	4.00585	4.11318	4.21297	4.40669	4.03846	3.95397	3.93017	4.4577	4.87565	4.86463	4.517	4.42992	3.88757	4.58433	4.94859	4.77308	4.38438	4.1191	4.99154	4.62925	4.73584	4.98188	4.93671	4.67429	4.81842	4.93845	5.27588	4.91811	4.65984	4.87906	4.90268	5.5255	4.61642	4.09163	3.68569	4.11172	4.01889	3.92135	4.029	4.24133	4.15804	4.02014	4.63757	3.9823
IMMT	6.30803	6.35254	6.19216	6.22899	5.98424	6.46965	6.32469	6.09252	6.08008	6.21091	5.89516	6.13162	6.31945	6.20247	5.83907	6.16911	6.06657	5.84383	6.30966	6.27694	6.15922	6.63217	6.30201	6.6285	5.90556	6.43716	6.81977	6.66595	6.67327	6.30834	6.32878	6.35952	6.76835	6.37233	6.61804	5.7495	5.1115	6.0147	6.18707	6.09874	6.15854	6.0606	6.11941	6.14077	6.10173	6.06232	6.12108	5.66745	5.61449
IMP3	4.86335	4.94065	4.84427	4.54382	5.18064	5.07643	5.48217	4.90212	4.66148	5.25956	4.60116	5.25436	5.78389	5.39548	5.84715	5.81037	5.26007	5.96353	5.88337	5.55209	5.03081	5.6589	5.34794	5.06988	4.57568	5.0845	5.24408	5.61447	5.29648	5.26758	5.13669	5.19713	5.14976	4.85182	5.36844	5.13895	6.03535	5.39727	5.31681	5.36355	5.47062	5.21903	5.21538	5.2018	5.30603	5.26721	5.19144	5.36922	5.60675
IMP4	5.96223	5.59038	5.70733	6.00389	5.71863	6.0233	6.04673	5.93207	5.92496	5.95335	5.8266	5.8699	6.08246	5.81758	5.60623	5.92135	5.89939	5.95463	6.04008	6.00822	5.92844	5.9917	5.60372	5.64618	5.7274	5.93223	6.20132	6.00589	5.85547	5.88518	5.89516	6.03953	5.97069	5.76925	5.90869	5.38011	5.8542	5.44676	5.96943	5.92074	6.24078	6.02153	6.11611	6.03585	6.11254	5.94886	6.09768	6.30847	7.15292
IMPDH2	6.63094	6.54598	6.49435	6.45318	6.23835	6.40223	6.48137	6.45128	6.44912	6.42421	6.37226	6.26274	6.36297	6.3446	5.5656	6.08385	6.11644	6.02663	6.07126	6.0451	5.88337	6.17209	6.14814	6.45387	5.77496	6.002	6.64711	6.44003	6.64008	6.07734	5.90089	5.63217	6.82896	6.20446	6.69631	6.96988	6.31814	7.01429	6.6188	6.68483	7.10677	6.57549	6.42805	6.43457	7.47119	7.36024	7.36975	5.70695	6.29552
INF2	5.05331	5.31803	5.09119	5.18874	5.01491	5.20716	5.07609	4.93647	5.1136	5.1732	4.96138	5.02851	5.67733	5.9762	5.72481	5.64819	5.99442	6.06063	5.94817	5.95141	6.02305	5.65424	5.62986	5.42004	5.43998	5.86591	5.26644	5.33176	5.10628	5.68381	5.74379	5.7295	5.16668	6.40727	6.13822	4.80339	4.42554	4.74884	4.48638	4.70938	4.60068	4.7771	4.69508	4.69961	4.6976	4.784	4.75299	5.05654	5.58
IPO4	5.863	6.01689	5.89567	5.97106	5.74511	6.17185	6.42513	6.18565	6.22019	5.897	5.9429	6.12838	6.13198	6.34692	6.16765	6.09451	6.12689	6.14604	6.23951	6.32657	6.19268	6.22273	5.92501	5.2395	5.29669	5.3965	5.39897	5.50071	5.53942	5.92043	5.86044	5.55887	5.54695	5.55017	5.75296	6.41966	6.42432	6.76308	6.32704	6.33103	6.3854	6.36589	6.31699	6.32473	6.28054	6.34995	6.59229	6.17839	5.7367
IPO5	5.22681	5.15733	5.18147	5.27831	5.07066	5.08318	4.93685	5.06676	5.28978	4.92514	5.4773	5.11502	5.77253	5.77887	5.41136	5.85063	5.82488	5.75175	5.458	5.65844	5.48672	5.64863	5.77334	5.73786	5.59418	5.72888	5.99417	5.8033	5.99289	6.05608	6.07387	5.77426	6.05955	5.6186	5.89451	5.70365	5.56662	5.80748	5.91397	5.95562	6.04887	6.07738	5.9469	6.00764	6.20668	6.33532	6.2008	5.50406	5.48204
IPO7	5.51849	5.40456	5.5078	5.69673	5.61161	5.47217	5.58813	5.66934	5.71672	5.67893	5.78998	5.74263	5.60551	5.66979	5.46969	5.38228	5.49671	5.48398	5.47028	5.46192	5.59641	5.67437	5.6903	5.73395	6.04687	5.91637	5.80343	5.76631	5.84193	6.00181	5.69747	5.55407	5.8342	6.31404	5.79693	5.46339	5.18688	5.78166	5.77361	5.84306	5.69821	5.81289	5.76044	5.81018	5.81716	5.69746	5.7053	5.81884	5.71001
IQGAP1	7.23349	7.04067	7.15119	6.58688	6.597	6.71715	6.89206	6.91982	6.95364	7.21442	6.92342	6.59187	7.66137	7.74675	7.45017	7.91746	7.99586	7.82461	7.95954	7.97759	7.94337	7.93458	7.64714	6.8381	7.06171	7.02375	6.81263	6.78155	6.76255	6.89015	7.12501	7.20424	6.86822	6.81238	6.82156	5.72096	5.2056	5.90062	6.81495	7.08414	7.00947	7.00213	6.96683	7.04126	6.06863	6.22217	6.1338	6.66756	6.49887
ISOC2	5.74341	6.07339	5.78851	5.71195	5.30996	5.82626	5.97992	5.80746	5.69381	5.852	5.55431	5.76777	6.16412	6.08636	6.14429	6.26693	5.9728	5.94887	6.76112	6.88371	6.1681	7.12175	6.32685	6.00638	5.13623	5.5601	5.97763	6.14565	6.06608	5.38395	5.79974	5.61799	6.27566	5.46848	6.45138	6.57526	7.63766	5.3297	5.668	5.44508	5.59949	5.48985	5.31331	5.28866	5.60727	5.01992	5.344	4.59275	4.51855
IST1	6.77611	6.63391	6.18196	6.55983	6.82515	6.3977	6.0456	6.43517	6.15022	6.5913	6.50569	6.49027	6.91396	7.03817	7.39213	7.15022	6.93289	7.19238	7.27137	7.03129	7.19877	7.18276	6.97051	6.54685	6.88019	6.44837	6.57625	6.35546	6.38532	6.15805	6.22105	6.20554	6.48644	6.30753	6.57213	5.27304	5.00118	5.47132	6.08472	5.59791	5.7142	5.80253	5.52709	5.7245	6.04168	6.08994	5.81173	6.94343	7.31349
ISY1	4.6914	4.54237	4.36849	4.35629	4.24411	4.3067	3.66838	4.43931	4.3546	4.34321	4.68558	4.5403	4.85108	4.55321	5.08269	4.69189	4.26473	5.0357	4.24055	4.48445	4.55017	4.70183	4.57565	4.54666	4.37928	4.5542	4.44547	3.56522	4.56839	4.6731	4.51262	4.57406	4.24688	4.23491	3.88889	4.23723	5.15574	4.89995	4.48984	4.66791	4.76313	4.6311	4.57598	4.64372	4.81256	4.36967	4.53838	4.93937	4.75518
ITGAV	4.74069	4.76586	4.69564	4.42238	4.54616	4.65715	4.99809	4.70622	4.77439	4.57907	4.7305	4.56012	4.83528	4.86916	5.09615	4.79516	4.779	5.22621	4.62463	4.68859	4.76735	4.75575	5.44066	4.82633	4.77532	4.9628	4.9853	4.93288	4.99997	5.91031	6.501	6.93176	5.12324	5.36811	4.75704	4.36312	4.09996	4.54499	5.32133	4.71722	4.96318	5.09773	4.87766	4.81646	4.62006	4.80392	4.56295	4.61485	4.58783
ITGB5	5.49142	5.51739	5.14423	5.3121	5.72586	5.36668	6.02184	5.26828	5.43119	5.25381	5.36415	5.87307	5.29149	5.59856	6.44194	4.93439	4.978	5.11169	4.61077	4.78221	6.04754	5.09571	6.30582	5.57831	5.39178	5.53491	5.49354	5.22058	5.38722	5.5135	5.81423	5.94695	5.32518	5.00401	5.56403	4.97032	5.56401	5.77093	6.20105	5.85421	6.02112	6.16069	5.83068	5.67553	5.6839	5.99158	5.54816	4.78685	5.72433
IWS1	5.48184	5.64265	5.52627	5.24904	5.2668	5.27842	5.52098	5.66888	5.61027	5.35858	5.52655	5.35959	5.23455	5.19411	5.02725	5.57704	5.3672	5.50296	5.42017	5.14267	5.28377	5.2528	5.16262	5.36024	5.58752	5.76343	5.50456	5.62739	5.5277	6.27953	6.1336	6.13583	5.43738	5.67588	5.61826	5.31114	5.2422	5.31717	5.61087	5.83115	5.59126	5.80098	5.86843	5.72687	5.89469	5.85967	5.67449	5.84403	5.98247
JPT2	6.52691	6.45321	6.56905	6.47751	6.33271	6.36348	6.14847	6.599	6.59137	6.59909	6.56766	6.61314	6.39756	6.26058	5.54278	6.51756	6.36462	6.43639	6.08899	5.92697	5.97517	6.07991	5.74198	6.03626	6.15801	6.67087	6.39403	6.59165	6.10071	6.01745	6.12977	6.12998	6.04575	6.98758	6.66449	7.3655	7.33589	6.44206	6.14778	6.18461	6.13444	6.30384	6.40035	6.29244	6.36268	6.27978	6.3894	6.4245	6.3466
KARS1	6.67313	6.75288	6.80837	6.78412	6.85761	6.61585	6.28059	6.50787	6.50154	6.73171	6.56388	6.91066	7.04078	6.96076	6.77567	6.87205	6.86701	6.77803	6.86818	6.94934	6.85866	6.9151	6.50907	6.70959	6.7715	6.94497	6.94618	6.85274	6.96461	6.6578	6.62639	6.6095	6.72764	7.12308	6.97249	6.10689	5.97448	6.31422	6.15741	6.18742	6.23386	6.13467	6.06472	6.1479	6.2139	6.19797	6.21595	5.4207	5.5152
KDM1A	5.54961	5.62424	5.36464	5.4396	5.74291	5.67493	5.99834	5.73574	5.83536	5.77253	5.88737	5.78488	5.88551	5.67649	5.70795	5.86571	5.84746	5.95711	5.90703	6.09098	5.79646	5.75204	5.19566	5.322	5.43329	5.71536	5.46403	5.68481	5.58875	6.14445	5.99421	5.81879	5.59471	5.85996	5.83281	5.69819	5.84849	5.98159	5.13021	5.26234	5.43299	5.00396	5.43505	5.57526	5.40628	5.71048	5.62046	6.81256	6.5561
KDM2A	6.14129	6.08052	5.98095	5.91145	5.90993	5.81903	5.76548	5.85977	5.79912	6.37957	6.03808	6.20481	5.44476	5.31681	5.16354	5.22549	5.06799	5.3674	5.24066	5.14226	4.96579	4.97969	4.90081	4.9182	5.3533	5.01649	5.10768	4.97632	5.14478	5.48897	5.54587	5.32316	4.98344	5.32775	4.95784	5.27263	5.61684	5.30783	4.96865	5.03888	5.25794	5.22095	5.57282	5.21878	5.5597	5.16405	5.2903	5.80275	5.55311
KHDRBS1	7.64808	7.63367	7.61486	7.78392	7.3458	7.50911	7.45479	7.52401	7.40846	7.75875	7.64454	7.19276	7.74345	7.61528	6.87279	7.75667	7.69126	7.50447	7.59238	7.34193	7.2464	7.47498	7.25075	6.9123	7.38237	7.77921	7.32728	7.42969	7.33071	7.99754	7.79099	7.76984	7.31471	7.33097	7.47708	7.4023	7.80791	7.20973	7.49523	7.23703	7.55552	7.61824	7.63825	7.35366	7.6333	7.45167	7.45837	8.45283	8.23572
KHSRP	6.59557	6.63826	6.6911	6.38664	6.17573	6.26251	6.36664	6.43681	6.39502	6.47047	6.27441	6.07299	7.42895	7.20308	6.61456	7.454	7.2779	7.12754	7.23904	7.12995	7.07361	7.14747	6.87642	5.98661	6.08228	6.35552	6.14654	6.09861	6.07719	6.19384	6.21014	6.05293	6.16	5.92782	6.61319	7.44382	7.17702	6.69085	6.73526	6.5527	6.69012	6.76915	6.81619	6.70758	6.95556	6.79297	6.85581	6.73415	6.6435
KIDINS220	4.25658	4.56701	4.33306	3.94843	4.32953	3.91268	4.57806	4.15166	4.1624	4.63215	4.29079	4.22054	4.81799	4.62626	4.45454	4.49059	4.53266	4.73552	5.05974	4.97038	4.7443	4.71764	4.44003	3.29878	3.42723	3.88032	4.02547	3.66907	3.77912	4.23743	3.79133	3.62488	4.09383	4.25679	4.1872	3.95355	4.03063	4.53837	4.36672	4.26523	4.12167	4.2026	4.03648	4.21904	4.34541	3.95377	4.14151	5.18193	5.34892
KIF5B	5.20159	5.25906	5.34166	5.35131	5.12132	5.25328	5.24027	5.31967	5.3309	5.33923	5.35187	5.2922	5.46605	5.61192	5.33456	5.60005	5.75961	5.60656	5.56552	5.64332	5.51741	5.54706	5.47889	5.30559	5.36438	5.58571	5.23481	5.28479	5.2951	5.75735	5.58667	5.65436	5.38139	5.49279	5.2868	5.67944	5.59935	5.68597	5.96395	6.10005	6.08189	6.22417	6.17408	6.2087	6.15594	6.21157	6.12236	5.47271	5.61601
KMT2A	3.73629	3.69589	3.66707	3.91565	3.69648	3.98271	3.88758	3.8532	3.77286	3.88153	3.94486	3.74585	3.80727	3.80624	3.5123	3.37582	3.58803	3.34933	3.446	3.84405	3.68977	3.9055	3.64283	3.67871	3.52627	3.36826	3.67001	3.76454	3.85272	4.04114	3.55221	3.73188	3.52827	3.54994	3.45506	3.80421	3.53307	3.56474	3.80458	3.71841	3.53699	3.84844	3.92369	3.67631	4.01767	3.80879	3.90963	4.03462	4.06454
KPNA2	5.69008	5.78643	5.76631	6.24508	6.24798	5.82927	5.64536	6.64798	6.98293	5.98641	6.67101	6.47044	6.87176	6.74078	4.72621	5.63367	5.84966	5.98137	5.90193	5.66549	5.69342	5.22506	5.43766	3.97576	6.09888	5.61982	4.68502	5.0276	4.75289	7.10848	6.29042	5.46693	5.16421	5.69239	5.39494	7.99648	8.06445	7.99664	8.18822	8.60821	8.05948	8.50019	8.7208	8.64426	8.06947	8.3067	8.01544	6.7493	5.97432
KPNA3	4.35056	4.39784	4.59502	4.48403	4.8008	4.3482	4.18966	4.56115	4.50523	4.49042	4.57724	4.60696	4.59891	5.14279	4.9119	4.965	5.2133	5.02088	4.97137	4.9568	4.90702	5.19011	5.28269	5.13738	4.93169	5.16161	5.46358	5.33922	5.61389	5.68515	5.34483	5.15904	5.44224	5.60911	5.4967	4.41263	5.00682	4.57334	4.6519	4.70497	4.94315	5.19972	4.78077	4.62267	4.9933	4.95009	4.82935	4.60844	4.92335
KPNA4	4.68146	4.88602	4.86645	4.92939	4.92425	4.70564	5.13232	5.35856	4.8978	4.73531	4.8393	5.06174	5.60259	5.40396	5.24926	5.52993	5.44144	5.46061	5.58418	5.53974	5.5421	5.49696	5.55158	5.46414	5.6533	5.76843	5.51021	5.3302	5.28725	5.32726	5.66857	5.61896	5.70922	5.6492	5.58132	5.33709	6.15278	5.06053	5.72928	5.66276	5.8862	5.78411	5.76579	5.76717	5.90418	5.77188	5.486	6.28738	6.09343
KPNB1	6.24456	6.32997	6.44327	6.50502	6.36791	6.36828	6.34336	6.53298	6.4075	6.04947	6.38549	6.26347	6.67339	6.651	6.80797	6.93944	6.83292	6.64941	6.65949	6.56037	6.481	6.5904	6.57643	6.44469	6.83524	6.65262	6.87137	6.8792	6.72207	6.80165	6.6786	6.52731	6.74906	6.39065	6.89149	6.49595	6.28478	6.33082	6.53267	6.45685	6.39345	6.48997	6.40922	6.43295	6.40337	6.46906	6.45066	6.3367	6.37146
KRR1	5.77247	5.79357	5.99949	6.01281	6.0987	6.19637	6.1635	6.10394	5.94531	5.97085	6.17174	6.08597	6.53821	6.4437	6.03409	6.37083	6.25091	6.31895	6.63652	6.44463	6.36713	6.48137	6.13823	5.92525	5.69428	6.57575	6.45309	6.35381	6.17924	6.40902	6.70563	6.77133	6.34294	6.24767	6.44547	6.95173	7.08796	7.13202	7.05381	7.26326	7.20538	7.21027	7.22015	7.31034	7.41692	7.05737	7.34744	6.79646	6.77089
KRT1	10.2703	7.50385	7.60185	3.00049	3.11585	4.46142	2.74301	2.07053	2.56893	3.46412	9.5802	2.89807	7.30498	5.85396	6.156	6.88404	5.48084	7.48625	5.34841	9.38178	6.61599	5.9978	10.0513	8.42042	5.43582	5.98831	5.03373	8.34132	5.69964	8.15156	7.63832	4.91103	5.66326	6.62505	7.67676	5.48674	5.33827	8.05648	7.30023	7.45769	8.01186	4.75329	9.29698	7.19187	9.60762	8.76798	5.37395	9.96381	6.21012
KRT10	0.4087	9.19448	7.08237	3.53144	3.80064	5.46524	2.86422	2.89385	2.89474	4.55787	0.4087	4.04053	9.08232	6.73494	7.39668	8.80856	6.298	9.36035	6.21462	8.80313	6.44586	7.31821	10.1539	7.69533	6.13655	6.62751	5.66807	8.03351	6.24645	8.64025	8.69238	5.65146	5.95454	7.68471	7.59917	6.56603	6.3226	9.21408	8.58748	9.05913	9.06568	5.36569	9.85764	7.29743	10.5082	10.4153	6.35897	10.0628	7.18059
KRT2	10.1576	8.37402	6.59501	3.31443	3.4143	4.68378	3.36693	2.9224	2.82245	3.74701	10.5082	3.69089	8.16029	5.42231	6.31956	7.92807	5.17025	8.29182	5.00744	7.56356	5.25898	6.23476	9.51128	5.24365	4.80841	5.5798	4.66164	7.27821	5.11106	7.37399	7.48786	4.84976	4.73776	6.09205	6.90838	5.65565	4.67312	8.47695	7.11702	8.10599	7.83505	4.43832	9.05831	6.51045	9.79725	10.2682	5.00138	8.62794	6.09481
KRT8	8.86833	8.70475	8.82578	8.55996	8.0829	8.94448	8.09675	8.31422	8.31447	8.87071	8.30649	8.37522	8.82058	9.07937	8.65325	9.21363	9.37134	9.49364	9.41202	9.39973	9.53894	9.30654	8.9337	9.57125	7.63941	8.8825	9.24081	9.27586	8.86131	8.39474	9.21653	9.53021	9.1616	7.93435	9.78299	8.77445	8.6084	8.70697	9.21564	9.5298	9.67861	9.37549	9.51708	9.47448	9.52047	9.53432	9.6485	9.4484	8.65788
KTN1	4.85821	5.00619	4.90275	4.91225	4.89484	4.89136	4.84029	4.8795	4.88006	4.94152	4.82836	4.93354	5.29019	5.35654	5.20613	5.74881	5.67797	5.58609	5.51262	5.4615	5.45089	5.73785	5.41148	5.01422	4.99899	5.08405	5.00055	4.99644	4.89112	5.58794	5.70555	5.80439	5.01842	5.0909	5.18808	5.84209	5.36027	5.69672	5.89816	5.99691	5.9565	6.06884	6.09139	6.04727	5.94705	6.00467	5.92131	5.22907	5.24854
L2HGDH	5.2823	5.25091	5.09971	5.46591	5.10867	5.59446	5.18719	4.98683	4.88712	5.21984	5.34194	5.27653	4.31829	4.19552	4.91475	4.84641	5.15665	5.07677	5.01688	5.02187	4.99396	5.57938	4.9768	5.49804	4.30815	5.10727	5.77887	5.6591	5.6602	4.90727	5.08217	4.98763	5.78376	4.97197	5.26844	5.28652	5.39774	5.31507	4.85408	5.03127	4.97786	4.87229	5.02152	4.80536	5.05601	4.89831	5.10807	4.99393	5.1447
LACTB2	5.93653	6.00896	5.84468	5.83832	5.77398	5.8793	5.91929	6.09006	5.94843	5.93283	6.18149	6.42444	6.25479	6.00993	6.46286	5.96921	6.16559	6.26164	6.20416	5.68429	5.68164	5.83573	5.73768	5.32542	5.93223	5.8809	5.86704	5.62066	5.95361	6.22629	6.17183	6.39258	5.87446	6.94951	5.66684	6.03427	6.11861	6.79791	6.45407	6.63809	6.50865	6.60268	6.54084	6.69739	6.54073	6.38629	6.57587	6.10545	5.50517
LAMC1	5.24461	5.66862	5.3223	5.06424	4.69849	4.59219	5.03324	5.03555	5.41447	4.69384	5.22358	4.66157	4.38368	4.51401	4.67774	4.77472	5.63629	5.39604	4.18234	5.1568	4.36957	5.26141	5.80022	6.45298	5.72559	5.74766	6.03485	6.08687	6.06472	5.1857	5.09448	4.82143	6.03376	5.21981	5.92079	5.35915	5.35052	5.31225	5.86117	5.29563	5.38952	5.95678	5.34919	5.68567	5.11046	5.56604	5.45586	4.0763	3.77775
LAMP1	7.16486	7.11479	6.89676	6.49885	7.13631	6.65672	7.14251	6.99691	6.80456	6.6726	6.81336	6.21353	8.71937	8.61971	8.52043	8.75433	8.66614	8.70689	8.47638	8.47885	8.45261	8.73719	8.7659	7.11531	7.77003	7.65776	7.38309	7.2747	7.55223	8.26935	8.44721	8.45315	7.42859	8.63472	7.82949	7.35014	6.97322	7.38679	9.00296	8.68525	8.54256	8.60585	8.27066	8.40339	8.39042	8.26451	8.64347	8.06484	7.61905
LAMP2	7.90249	8.08581	8.10711	7.70063	7.96126	7.6764	8.23438	8.46141	8.37472	8.42393	8.35882	8.53834	8.73701	8.82175	8.9493	8.59157	8.79419	8.93406	8.24971	8.14823	8.6196	8.65056	8.60577	7.98152	8.61218	8.4405	8.48003	8.07854	8.51202	7.68278	8.06435	7.85228	8.33361	9.46771	8.55435	9.57211	10.5082	10.3249	0.4087	10.3354	10.337	10.5082	10.2697	10.2111	10.0566	9.76124	10.5082	8.04674	7.91996
LAMTOR1	6.29383	6.27462	6.29861	6.02007	5.82827	6.1146	6.12267	6.00439	6.18269	6.16794	5.99306	5.56773	6.03523	6.05648	5.51278	6.0629	6.22702	5.7468	6.07869	6.31624	5.82873	6.41159	6.35039	6.264	5.72176	6.19756	6.45397	6.45877	6.29148	6.19254	6.33898	6.42292	6.04256	6.70125	6.4118	7.1679	7.53742	6.29163	6.50289	6.05397	6.69224	6.45766	6.3039	6.46286	6.38376	6.26231	6.67997	5.29525	5.71274
LAMTOR3	7.07952	7.02014	7.00597	6.48708	6.10642	6.79675	6.70473	6.44315	6.35103	7.04482	6.46409	6.56789	6.61726	6.87169	5.82392	6.54503	6.25804	6.45053	6.53144	6.69983	6.60037	6.82674	6.59881	6.41203	6.4813	6.52073	7.04822	6.61642	6.54756	5.81049	6.21771	6.23921	6.35004	7.06817	6.72433	7.10458	7.26555	6.50173	7.33289	6.79607	6.54988	6.67264	6.57	7.05136	6.33158	5.59673	6.92473	5.62807	5.75086
LAMTOR5	6.23882	6.17354	6.30383	5.93363	5.31414	6.0517	6.15835	5.7891	5.75826	6.2158	5.48901	5.59426	5.51777	5.32409	3.25599	5.68757	5.15299	4.94003	5.09483	5.84393	5.43482	5.89918	5.73475	5.86546	5.47878	5.80798	5.96374	5.82721	5.60522	5.69079	5.8962	5.63816	5.83006	6.26658	5.68362	6.22558	0.4087	5.63637	5.69833	5.26456	5.69036	5.90037	5.91239	5.8118	6.08275	6.06293	6.09829	4.41067	0.4087
LAP3	8.08329	8.2244	8.19332	8.33051	8.13996	7.89621	7.806	8.43211	8.34357	8.1697	8.03875	8.08605	6.73105	6.93922	6.43664	6.40309	6.6132	6.21429	6.62048	6.63216	6.54686	6.8829	6.71137	6.63689	8.06263	7.20356	6.84111	7.00303	6.72983	6.0101	5.90357	5.73638	7.18752	7.53931	6.90434	6.46721	6.2085	6.38204	6.0438	6.11379	5.75708	6.10212	6.07967	5.97169	5.71399	5.85185	5.79328	5.56522	5.65772
LARP1	5.25584	5.33473	5.33873	5.39479	5.47785	5.38507	5.38202	5.75874	5.74022	5.46549	5.42383	5.40528	6.07374	5.99666	5.5921	6.13806	6.0589	5.8638	5.92318	5.94976	5.78442	5.96851	5.78436	5.52042	5.68445	5.8556	5.74824	5.7619	5.58166	6.26758	6.04727	5.97565	5.44633	6.26811	5.84387	6.48557	6.4402	6.21409	6.20459	6.40601	6.53199	6.52851	6.59761	6.47581	6.60372	6.69616	6.66586	5.82055	5.76762
LARP4B	5.59953	5.76567	5.55351	5.771	5.77451	5.62361	5.65697	5.78458	5.94349	5.77302	5.84904	5.71785	6.80071	6.56743	6.22366	6.76054	6.89578	6.85644	6.50071	6.40997	6.55632	6.33117	5.97028	5.40939	5.53806	5.93556	5.73794	5.80526	5.53578	6.26299	6.2573	6.14186	5.10838	6.47225	5.95076	5.49211	5.35141	6.00308	6.08942	6.21494	6.0979	5.98718	6.0926	6.07486	6.0506	5.98801	6.19115	5.36878	4.9611
LARP7	5.30081	5.42753	5.31936	5.32	5.06041	5.35197	5.15484	5.14634	5.08844	5.4046	5.30337	5.16163	5.33659	5.17351	5.04331	5.4499	5.12947	5.28506	5.24357	5.1402	4.92551	5.18802	5.00873	5.253	4.96154	5.40852	5.48116	5.45702	5.51762	5.43427	5.38148	5.53156	5.407	5.27262	5.52732	4.89387	5.39561	5.50831	5.33727	5.38176	5.4191	5.28396	5.39402	5.37348	5.54169	5.36154	5.36014	5.73796	5.92046
LARS1	6.25377	6.24099	6.17072	6.07643	5.99157	6.01944	6.07636	5.98289	6.00368	6.14826	6.2074	6.08909	6.34556	6.18942	6.25864	6.31724	6.34273	6.30551	6.21695	6.20275	6.14105	6.40927	5.96016	5.84162	6.12585	6.36145	6.16766	6.21734	6.12657	6.06155	6.08635	5.93512	6.25885	6.56445	6.50744	6.31556	6.45496	6.47554	6.2665	6.5193	6.55534	6.41579	6.39661	6.3788	6.5399	6.3251	6.51383	5.69967	5.84503
LARS2	6.05462	5.91479	6.13196	5.89916	6.04217	6.00843	5.88602	6.21078	6.29815	6.2601	5.96414	6.07729	6.6609	6.6075	6.30333	6.56698	6.66303	6.4192	6.8238	6.78195	6.52269	7.05508	6.78019	6.01544	5.78474	6.10274	6.18008	6.11349	6.09042	5.93528	5.69164	5.68912	6.2581	5.44507	6.13371	6.37821	6.38509	5.69326	5.9391	5.98393	5.75551	5.806	5.80498	5.84374	5.69455	5.94456	5.90025	5.9635	6.01416
LAS1L	6.131	6.31398	6.22212	6.2199	5.88899	6.46426	6.61623	6.31594	6.13671	6.04697	5.97631	5.99926	6.38603	6.05088	6.13415	6.127	5.92976	5.9876	6.33397	6.20972	6.14779	6.08505	5.67053	5.75614	5.52756	5.90939	6.39801	6.45636	6.31519	6.0913	6.14192	6.05166	6.07943	5.88196	6.02454	5.96107	5.85978	6.12125	6.63771	6.38269	6.43077	6.23102	6.14543	6.25295	6.48956	6.24342	6.25509	6.0258	6.2416
LASP1	6.37343	6.37148	6.43523	6.00787	6.2704	5.83542	6.07699	6.16723	6.17099	6.17112	6.06494	5.90426	5.72466	6.06734	6.38381	6.63226	6.87999	6.77079	5.93774	6.09858	5.93299	6.16552	7.06842	6.47089	6.8315	6.50554	6.18765	6.38711	6.10666	6.68962	7.18279	7.26393	5.96783	6.24157	6.50305	6.48984	6.03019	5.94535	6.24949	5.90602	6.01494	6.32512	5.99415	6.05703	5.98502	6.11349	5.91387	6.49127	6.83618
LBR	6.1861	6.12768	6.45404	6.34172	6.58373	6.02895	6.55442	6.68442	6.79283	5.80742	6.51264	6.47479	5.81542	5.82269	5.74799	5.22804	5.57795	5.60257	5.57004	5.8073	5.74739	5.65652	5.57806	5.67263	6.64369	6.12649	5.54628	5.77788	5.61434	7.11193	6.63517	6.56364	5.49075	5.64965	5.59711	5.06892	4.82056	5.07672	5.60901	5.64	5.60469	5.87295	5.78511	5.89783	5.91224	5.64071	5.90077	6.07254	6.10348
LCLAT1	6.20513	6.34719	6.0242	6.00569	5.93051	6.45421	6.48568	6.46024	6.59819	6.24802	6.52242	6.00859	7.17153	7.2614	7.21796	7.26429	7.33938	7.048	6.88567	7.16002	7.17815	7.27619	6.74504	7.05312	7.01556	7.6857	7.15021	7.31984	7.26366	7.05853	7.01301	7.03965	7.43258	7.1355	7.6173	6.01601	5.99882	5.9488	6.30645	6.11636	6.45276	6.20784	6.27831	6.17776	6.17067	6.35692	6.48142	7.08905	6.85994
LDHA	6.3786	6.31322	6.25102	6.6618	6.72488	6.50125	6.8829	6.67439	6.69694	6.2608	6.47273	7.06439	6.94953	7.72892	7.39899	6.8745	6.718	6.97001	7.63146	7.59972	7.67638	7.13284	6.87919	7.26669	7.84498	7.78284	7.11466	7.62871	6.94639	7.91435	8.66209	9.27075	7.4609	8.13083	7.93274	7.91146	8.25037	7.50033	7.59231	8.35778	8.61636	7.75967	7.80707	8.06399	7.59588	7.59359	7.2429	6.07325	7.42663
LEMD2	6.10629	6.09769	6.12874	6.11611	6.02836	6.34233	6.12894	6.11491	6.10625	6.39809	6.17766	6.20678	6.24376	6.27348	6.1113	6.33515	6.22257	6.38077	6.71578	6.71601	6.63905	6.63964	6.36432	6.80358	5.94775	6.30918	6.72369	6.67404	6.90294	5.5884	5.66398	5.58379	6.32173	5.86853	6.26722	6.54865	6.66249	5.85877	5.66524	5.89576	5.82674	5.82545	5.90154	5.82758	6.06216	6.08625	5.95486	5.97716	6.07701
LEMD3	3.9891	3.95021	3.95737	4.08266	3.91499	3.93543	3.76251	3.63788	3.84135	4.05607	4.08263	3.99662	3.83401	3.3839	2.89831	3.6696	3.62416	3.58113	3.36887	3.5378	3.77567	3.34471	3.61413	3.45678	3.2994	3.62826	3.5861	3.04842	3.637	3.82377	4.18032	4.39229	3.94851	3.16972	3.18047	4.19286	4.111	3.91134	4.57349	4.6779	4.70486	4.48754	4.71801	4.65647	4.91034	4.60351	4.54942	4.05216	3.57138
LETM1	5.83263	5.8972	5.94546	5.87202	5.41673	5.53078	5.63315	5.82933	5.70273	5.68126	5.73091	5.70148	5.56352	5.3654	5.4184	5.51887	5.14403	5.28686	5.53405	5.59731	5.56431	6.03325	5.55022	5.64807	5.57346	5.87341	6.01009	5.97686	5.93706	4.77995	5.05855	5.10219	6.00827	6.25448	5.98238	4.71243	4.66424	4.86357	4.97113	5.19258	4.95302	5.04629	5.05332	4.9836	4.97623	4.78445	4.89475	4.52031	4.43027
LIG3	5.00713	5.12431	5.07207	5.13396	4.60902	5.06742	5.01487	4.85564	4.84052	5.09437	5.1133	4.8809	5.16099	4.80631	4.9437	5.22098	4.97627	4.96102	5.00308	5.02017	5.00815	5.23691	4.86407	5.00921	5.00946	5.21407	5.34067	5.37746	5.24207	5.82536	5.65908	5.30717	5.2659	5.14244	5.27615	4.55272	4.49489	5.00732	4.95908	4.80207	5.01327	4.98203	5.03203	5.00717	4.89192	5.06079	4.77844	5.62102	5.49937
LIMA1	5.01695	5.0872	5.14723	4.97357	4.91455	5.0214	4.63656	4.61042	4.59018	5.05182	4.80101	4.54704	3.65193	4.2316	4.10343	4.02988	4.66583	4.23194	4.64148	4.14485	4.06473	4.53134	5.31338	5.14322	5.53403	5.13304	5.00531	4.9353	4.82229	5.03773	5.20459	5.19462	4.66836	4.6301	4.77388	5.22157	4.99614	4.44997	4.9093	4.29989	4.58733	5.10357	4.55395	4.81736	4.52737	4.42328	4.45187	4.71462	4.75415
LIN7C	6.67507	6.80141	6.76849	6.77165	6.56398	7.00731	6.69221	6.51887	6.5371	6.89286	6.65888	6.7147	7.28307	7.12159	7.11414	7.55421	7.34301	7.2967	7.49685	7.31507	7.17663	7.4282	7.17256	6.98571	6.29999	6.58047	7.02009	7.11926	7.04763	6.91276	6.78318	6.65586	6.92319	6.66363	7.18897	6.69961	6.71819	6.958	6.75293	6.63261	7.02288	6.64684	6.64237	6.56437	6.81168	6.99604	6.67493	7.10592	6.93255
LMAN1	5.87779	6.03689	5.8722	6.21089	6.34266	5.56384	5.71394	6.13008	6.36403	5.71028	5.81551	5.85222	4.91127	5.28677	5.85188	5.29423	5.28016	5.20328	5.10472	5.4587	5.22921	5.53451	6.1178	6.42729	6.72321	6.55994	6.18486	6.32377	6.11599	6.87723	7.01174	7.08489	6.80391	6.63187	6.56567	6.12898	6.04862	5.63782	6.0253	5.65102	5.8232	5.9644	5.61916	5.75625	5.63682	5.61041	5.65759	6.39521	6.32894
LMAN2	6.45603	6.56985	6.53055	6.79199	7.43428	6.44093	6.45884	6.68259	6.79045	6.25341	6.35712	6.69356	6.08382	6.06213	6.91001	6.6208	6.75251	6.97674	6.28507	6.45731	6.47464	6.25789	6.33057	6.3789	6.84887	6.76808	6.30682	6.53773	6.53917	7.84047	7.64822	7.63749	6.72323	7.47693	6.64172	7.53447	7.83962	6.75375	6.85726	6.77542	6.94398	6.92256	6.92231	6.88679	7.01195	6.66395	7.02041	6.28413	6.27538
LMNA	7.17644	7.08065	7.07774	6.76571	6.73025	7.1811	6.27519	6.80012	6.7611	7.49504	6.75498	6.83762	7.30906	7.27399	6.76903	7.26064	7.31274	7.33503	7.61307	7.64942	7.54108	7.78913	7.88664	8.19525	7.46453	7.3703	7.78409	7.76743	7.78871	7.32917	7.85877	7.86516	7.57263	7.74234	7.26271	7.94585	7.37684	7.83638	8.23033	8.20776	8.3495	8.19711	8.34221	8.18628	8.30262	8.26942	8.14271	6.65722	7.32168
LMNB1	7.51935	7.51753	7.57663	7.2467	7.16276	7.5336	7.22673	7.04072	6.98035	7.34908	7.33879	7.38069	7.26098	7.19317	6.64132	7.16035	6.96672	6.87857	7.04601	6.97311	6.82708	7.07283	6.60257	7.00252	6.98004	7.23858	7.01627	7.06191	6.93168	7.29976	7.03096	6.95845	7.24274	7.12146	6.98483	6.46429	6.23473	6.88675	7.02359	6.97668	7.1118	6.95167	7.06771	6.99346	7.27837	7.17952	7.20167	7.94673	7.74957
LMNB2	6.62082	6.75064	6.68417	6.54186	6.41539	6.43522	6.23615	6.4587	6.44028	6.46611	6.43578	6.35548	7.94421	7.73781	7.25344	7.84389	7.54499	7.67089	7.87826	7.78412	7.60036	7.96027	7.55126	7.62954	7.48406	7.12353	7.42395	7.17952	7.36262	7.04712	7.10599	7.01758	7.43484	6.4527	7.09002	6.57312	5.9968	6.57437	6.95677	6.74339	6.91837	6.79029	6.79012	6.76469	6.98978	6.96074	6.94286	6.70068	6.76193
LNPEP	5.1768	5.15928	5.08081	5.31585	5.06297	4.77469	5.00744	5.04666	5.20472	5.07225	5.26149	5.1536	4.3009	4.52871	4.83897	4.20133	4.36336	4.31761	4.33294	4.39021	4.45433	4.52015	4.53073	4.47396	4.87156	4.71127	4.62836	4.72827	4.71738	5.60232	6.06739	6.20124	4.58205	4.28246	4.60165	4.71821	4.66309	5.28462	5.49302	5.06667	5.32275	5.41306	5.21083	5.1765	5.35242	4.98499	5.20287	4.04217	4.24515
LNPK	6.53562	6.64593	6.49719	6.02391	5.98859	6.04443	6.49157	6.01789	6.23616	6.33682	5.86456	6.10173	5.39919	5.47772	5.64974	5.29514	5.50135	5.54885	5.69224	5.53755	5.96649	5.31785	5.56992	5.86278	5.73463	5.68302	5.62872	5.6679	5.56865	5.70738	5.94148	6.09568	5.57846	5.80531	5.79281	6.92288	6.24705	6.20687	5.61871	5.87812	5.81342	5.64666	5.29011	5.59101	5.49606	5.53798	5.44163	5.37677	5.71492
LONP1	5.6567	5.59719	5.65361	5.84141	5.71516	5.81433	5.67008	5.68484	5.76608	5.56419	5.57092	5.75722	6.50332	6.39503	6.63922	6.59043	6.5979	6.40047	6.67211	6.74843	6.54299	7.00187	6.5997	6.00283	5.64205	5.97062	6.21156	6.19371	6.20798	5.77072	5.77303	5.78776	6.4565	5.84583	6.50931	5.68417	5.70928	4.60797	5.44712	5.45929	5.27471	5.20398	5.20203	5.25619	5.02931	5.05371	4.99184	5.48487	5.67496
LRPAP1	5.40388	5.37102	5.40261	5.44549	5.06175	5.43294	5.37859	5.61556	5.40553	5.29974	5.70828	5.20687	5.90949	5.87367	5.52172	5.95053	6.1756	5.86163	5.67711	5.77614	5.66325	5.6363	5.77496	5.26696	5.36228	5.24271	5.21218	5.12062	5.15912	5.36655	5.33432	5.48559	5.54191	5.07894	5.32526	4.54157	4.14448	5.15488	5.08958	5.11502	5.1675	5.27378	5.16725	5.14142	5.25796	5.02461	5.22975	4.43692	4.87806
LRPPRC	6.33633	6.36403	6.38102	6.43312	6.31711	6.57111	6.56661	6.3072	6.53448	6.20011	6.44365	6.35382	7.37051	7.00653	6.93846	7.62386	7.42521	7.1784	7.21567	7.14467	6.79902	7.63026	7.23746	6.28409	6.52601	6.92328	6.82674	7.05869	6.67827	7.19927	6.98975	6.72664	6.85167	6.54685	7.12992	6.95343	6.80378	7.00392	6.79844	6.90537	6.88925	7.00774	6.97225	7.00754	6.98593	6.90224	7.01525	6.44291	6.19385
LRRC40	5.15868	4.9668	5.05631	5.33321	5.30214	5.16582	5.4795	5.0672	5.14543	5.16964	5.47054	5.35791	5.14066	4.9314	4.60782	4.71626	4.72965	5.01909	4.92805	4.42475	4.56561	4.9687	4.71637	5.34475	5.53675	5.69428	5.53324	5.81126	5.68658	5.4842	5.36021	5.09225	5.45677	5.56725	5.43493	4.63125	5.75832	5.78533	5.35835	5.44351	5.13285	5.52868	5.4309	5.51793	5.47398	5.2719	5.16252	5.59971	5.41761
LRRC47	6.74354	6.8282	6.68612	7.2842	7.15292	7.57071	7.1927	7.11369	7.07672	6.9258	7.33482	7.2324	6.40385	6.37943	6.18912	6.54597	6.31122	6.35556	6.43932	6.41481	6.26598	6.50666	6.09901	6.73456	6.30516	6.59008	6.91767	6.90094	6.7467	5.86454	5.80954	5.51202	6.79417	6.93642	6.98208	7.04268	7.10412	6.96255	6.98573	6.84787	6.99815	6.87385	6.89085	6.98669	7.0052	7.01141	7.07082	7.26223	7.25709
LRRC59	5.23052	5.27415	5.41876	5.73642	6.18414	5.56048	5.44172	5.82691	5.80217	5.16828	5.33165	5.78535	6.12871	6.29898	6.07023	6.51464	6.73433	6.91818	6.47555	6.40157	6.40252	6.47513	6.67735	4.87198	6.40416	5.78878	5.65034	5.61893	6.00406	7.0782	7.24221	6.85995	5.7684	6.19957	5.55656	6.491	6.42917	5.89839	6.69295	6.31035	6.01205	6.38861	6.08712	6.05205	6.09482	5.78724	5.98137	5.30883	5.00715
LRRC8A	0.4087	0.4087	4.45308	0.4087	0.4087	0.4087	0.4087	0.4087	0.4087	4.13911	4.72169	4.45673	0.4087	0.4087	0.4087	0.4087	0.4087	0.4087	0.4087	0.4087	0.4087	0.4087	4.80309	0.4087	0.4087	0.4087	0.4087	0.4087	0.4087	0.4087	0.4087	0.4087	0.4087	0.4087	0.4087	0.4087	0.4087	0.4087	0.4087	5.12697	4.78333	5.09497	5.34116	0.4087	0.4087	6.06425	4.64666	0.4087	0.4087
LRWD1	4.36383	4.56175	4.55817	4.59447	4.08279	4.36171	4.77553	4.47327	4.38664	4.40062	4.63624	4.91869	4.54301	4.55746	4.60966	4.72018	4.68536	5.14573	4.70868	4.3511	4.70874	4.40226	3.7796	4.49281	4.27091	4.38518	4.60566	4.63771	4.40123	3.83045	4.24046	3.75125	3.85173	4.22641	3.90474	4.5833	4.76957	4.61354	4.87533	4.66393	4.42103	4.65213	4.58549	4.73841	4.61391	4.68894	4.90653	4.87417	4.91679
LSG1	5.14483	5.03756	5.03065	5.45083	5.26427	5.39175	5.49862	5.3473	5.26563	5.22143	5.45188	5.53049	5.62494	5.64031	5.32622	5.30757	5.43156	5.66751	5.75721	5.79675	5.54121	5.43614	5.1446	5.35195	5.25352	5.65147	5.34839	5.39067	5.24088	6.00528	5.88132	5.87694	5.59614	5.39329	5.55941	5.47622	5.82682	5.08887	5.25294	5.27892	5.19558	4.84119	5.00857	4.978	4.85389	4.78864	5.00049	7.24377	7.38123
LSM2	4.73433	4.86491	4.66284	4.80432	5.05339	4.37706	3.15032	3.37068	3.74579	3.68119	3.55883	3.51623	3.51116	3.47115	4.15065	3.57732	3.89149	4.15732	4.30139	4.4932	4.05604	4.41725	3.48275	5.12257	3.78659	5.28895	4.5138	4.08577	4.16404	3.8703	4.6379	4.70062	5.35326	4.21309	4.13799	2.88373	0.4087	3.31201	0.4087	4.18414	4.04017	3.39666	3.90229	3.37539	3.87407	3.77775	4.03132	2.29969	4.34658
LSM3	7.42015	7.49955	7.58947	7.50234	8.02284	7.65101	7.58985	7.4966	7.73663	7.91817	7.81267	8.0689	8.90792	8.46187	8.06404	8.1734	8.46902	8.75208	8.46965	7.99338	8.29157	8.46918	7.87281	6.84186	7.59636	7.50611	7.6025	7.93453	7.57206	7.39594	7.51196	7.17737	7.3092	6.90565	6.94754	8.10975	8.9684	8.8935	8.17327	8.26744	7.97753	8.02748	7.78433	7.79965	8.07778	7.92105	8.03481	8.5438	8.75845
LSM4	5.74787	5.84012	5.82051	5.77784	5.82434	5.76582	5.35192	5.56143	5.24244	5.65233	5.69262	5.67526	5.78628	5.34475	5.45305	5.67697	5.518	5.74772	5.4698	5.634	5.5945	5.61985	5.33941	5.67402	5.38653	5.73074	5.83758	5.77839	5.76585	5.66081	5.66726	5.55935	5.74384	5.23374	5.6265	5.54635	5.40268	5.8452	6.00137	5.80404	5.97946	5.87039	5.79076	5.67647	5.97781	5.72479	5.76012	5.80618	5.9737
LSM6	7.1483	7.11944	7.14271	7.08155	7.1513	6.90571	6.60403	6.84656	6.90879	7.3734	7.04141	6.93379	7.14221	7.06325	6.91704	7.38735	7.22781	7.3676	7.01606	6.65073	6.81991	7.1927	6.8564	6.94607	7.02375	7.42891	7.29922	7.27634	7.22402	6.9966	6.96364	7.18763	7.25577	6.79561	6.83348	7.18639	6.9236	7.26957	7.39367	7.42192	7.45649	7.47509	7.49263	7.5052	7.62303	7.42355	7.65195	7.29823	7.70039
LSM8	8.20397	8.21921	8.22611	8.11594	8.20357	7.97666	7.73947	7.78568	7.93525	8.21713	7.90227	7.91175	8.35415	8.4121	8.0734	8.72662	8.45594	8.5357	8.27675	7.95803	7.9866	8.26614	8.01601	7.4483	7.82183	8.04685	7.92254	7.87181	8.0734	7.8148	7.74263	7.52173	7.96306	7.42155	7.64087	7.90361	7.60353	8.14677	8.20309	8.05073	8.28817	8.25524	8.32427	8.29768	8.45823	8.25415	8.43367	8.16029	8.19902
LSS	4.86528	5.09882	5.17807	5.34177	5.22305	4.94054	5.08194	5.25032	5.19629	5.02261	5.01849	5.34541	5.93601	5.66361	5.00481	5.6187	6.00132	5.68783	5.88448	5.98653	5.6036	5.46884	5.6486	5.45772	5.52328	5.49184	5.28498	5.38166	5.28934	6.36165	5.60875	5.24332	5.74245	5.98016	5.73509	4.7493	5.22315	5.44056	5.41011	5.53064	5.53903	5.50009	5.5805	5.42643	5.35924	5.28899	5.55371	5.7008	5.06414
LTA4H	7.07309	6.97553	7.21208	7.10273	7.00424	7.1831	6.90732	6.78509	6.5943	6.91807	6.79446	6.97307	5.18809	5.51263	4.97309	5.32607	5.32128	5.19067	5.25616	5.1133	5.2091	5.45002	5.35044	7.05611	6.88146	6.78407	6.82444	6.7988	6.65757	6.1644	6.15967	6.12049	6.78246	6.46258	6.58777	6.59232	6.46603	7.30634	7.02813	7.01948	7.32955	7.15761	7.15891	7.18542	7.50633	7.49245	7.18372	6.39952	6.63194
LUC7L3	6.25311	6.35494	6.23145	6.09761	5.70458	6.02107	5.91816	6.06188	6.14833	6.22792	6.13285	6.00909	6.53366	6.57398	6.19416	6.50172	6.44494	6.37815	6.22868	6.12577	6.14504	6.38604	5.84263	5.67724	6.06935	6.11685	6.09721	6.21298	5.94157	6.75106	6.74789	6.7933	6.17876	6.27488	6.12846	6.18107	5.47883	6.0988	5.95217	6.04296	6.05366	6.18517	6.234	6.08399	6.28583	6.19657	6.40859	6.86017	6.55089
LUZP1	4.69379	4.61941	4.72696	4.82556	4.78706	4.72133	4.74251	4.81476	4.35921	4.67955	4.83974	4.66363	4.99834	5.32027	4.95485	5.43994	5.42205	5.37002	5.44993	5.38605	5.32624	4.93258	5.48277	4.77312	4.69451	4.7671	4.29506	4.50554	4.4399	4.70604	4.88351	4.88576	4.32717	4.59116	4.80176	4.77913	4.57871	4.61188	5.07784	5.02568	5.17253	5.27098	5.10626	5.43654	5.26109	5.05717	5.0216	5.34544	5.37427
LYAR	4.96482	5.0308	5.07449	5.29028	4.80762	4.89323	4.55667	5.00701	4.51082	4.8965	5.10833	5.03061	4.68069	4.14203	3.42373	4.47067	4.45866	4.21937	4.58596	4.16304	4.22501	4.11239	4.00881	4.32622	3.96044	4.56265	4.5466	4.57798	4.33094	3.74531	4.04098	4.05611	4.74415	4.76842	4.60917	3.76609	3.26941	3.78757	4.34894	4.51212	4.49425	4.34194	4.43952	4.38916	4.55758	4.3496	4.38753	4.12547	3.96936
LYPLA1	8.69841	8.64498	8.57245	8.47766	8.43781	8.17479	8.29857	8.48077	8.46709	8.75042	8.45217	8.49669	8.60881	8.37394	8.12095	8.77276	8.72241	8.60509	8.59421	8.31976	8.28596	8.78264	8.59059	8.61366	8.66462	8.92981	9.01701	9.10012	9.0044	8.84062	8.90301	8.71681	8.97277	8.52994	8.93255	9.29803	9.40979	9.46894	8.87551	9.02664	9.00145	9.10446	9.09247	9.10533	9.13362	8.89704	9.06236	8.17687	8.27084
LYRM7	4.07247	4.96881	4.77744	4.96229	3.72017	4.68429	4.62447	4.30872	4.41485	4.83414	4.48092	3.87476	4.77932	4.57028	3.78456	5.54812	5.26663	3.83978	5.69658	5.19836	5.1357	5.83065	4.25621	4.33762	3.8448	5.0321	5.33391	5.33546	5.09516	5.7298	5.27669	5.11788	5.20839	5.21621	4.95694	4.62471	0.4087	4.40604	3.64466	4.85572	4.6427	3.94214	4.50187	2.87943	4.31204	3.75365	3.887	3.31156	4.02189
MACF1	5.49352	5.29639	5.45103	5.36422	5.39541	5.8196	5.04391	5.23436	5.20631	5.42867	5.15591	5.39339	5.96708	5.95642	5.33828	6.00111	6.12173	6.1196	6.17735	5.93269	5.9735	5.80761	5.49294	4.60603	4.70938	4.8558	4.47921	4.56411	4.57433	4.7137	4.66085	4.68627	4.78968	5.27923	4.62382	4.63588	4.43278	5.32129	5.85657	6.0943	6.05004	5.95895	6.03178	6.11987	5.79779	5.91303	5.76405	5.00843	4.90902
MACROD1	7.78958	7.6851	7.34356	7.74111	7.51662	8.30936	7.60723	6.8894	6.9507	8.00628	7.42904	8.0603	6.51615	6.3571	5.04938	5.97149	5.68881	5.80063	6.98861	6.80462	6.66293	6.97989	6.62589	7.15114	5.44264	6.54183	7.29196	6.94717	6.9003	6.66286	6.08935	6.02128	7.29395	6.58036	7.33105	4.53414	6.00246	4.99949	5.66477	5.72913	6.03302	5.73492	6.08222	5.76458	6.07898	5.86226	5.69151	5.66528	5.94097
MAD1L1	5.48307	5.52458	5.30339	5.54297	5.15123	5.57593	5.36481	5.35985	5.28436	5.41223	5.43394	5.38859	5.5487	5.49229	5.12499	5.73122	5.634	5.44319	5.5603	5.34771	5.26514	5.50886	5.47929	5.83847	5.44916	5.77237	5.69832	5.73776	5.52646	5.60615	5.67243	5.82801	5.58834	5.34437	5.64152	5.44554	5.28058	5.45279	5.46593	5.50544	5.62976	5.52009	5.64666	5.53596	5.69729	5.58128	5.64293	5.75617	6.02429
MAIP1	6.23743	6.23197	6.23561	6.10016	5.50792	5.61436	5.23127	5.22853	5.39482	5.47619	5.30136	5.09139	5.37336	5.08169	5.90863	5.78725	5.09714	5.53066	5.28005	5.03234	5.26426	5.92031	5.60326	6.22988	5.0849	5.72276	5.80129	5.37367	5.66347	5.65481	5.34046	5.71234	6.10119	6.12861	5.77547	5.3171	0.4087	4.71852	5.70216	5.64829	5.79103	5.36038	5.70908	5.69879	5.61719	5.69148	5.52614	4.81676	5.01082
MAK16	4.90816	4.9938	4.95496	5.26627	4.97894	5.00441	5.04811	4.97811	5.00998	4.69191	5.05903	5.03573	5.55884	5.49484	5.27487	5.46305	5.83903	5.37782	5.63773	5.60941	5.82301	5.22145	5.27609	5.61865	4.82137	5.5182	5.88816	5.86544	5.83243	5.97287	5.88496	5.86769	5.90656	5.38462	6.00887	4.32867	0.4087	4.65387	5.68412	6.02705	5.99123	5.69847	5.79574	5.89507	5.70061	5.89324	6.14486	5.70951	5.89352
MAN2B1	4.65154	4.71694	4.77557	4.62286	5.23066	4.44622	4.87782	4.80357	4.73399	4.58873	4.81186	4.33795	4.62225	4.78132	5.30434	5.04519	4.77244	5.04883	4.38549	4.81051	4.8089	4.96493	5.17011	4.67419	5.12722	4.8182	4.71589	4.57903	4.86593	4.97751	4.91328	4.87191	4.59761	4.95784	4.77573	4.56324	4.05289	4.72822	5.15767	4.71183	4.85408	4.94066	4.49791	4.66386	4.41921	4.56677	4.65537	4.11312	3.7341
MANF	6.26182	6.43799	6.48788	6.67654	7.13973	5.97285	5.61321	6.65301	6.86923	6.23351	6.30807	6.38093	5.54055	5.47343	5.06289	5.40949	5.72939	5.45608	5.27401	5.35264	5.30293	5.37068	5.503	5.19308	6.05052	6.05537	5.35522	5.30129	5.22288	5.87136	5.9915	5.74861	5.80201	5.66401	5.42749	6.70878	6.53395	6.7681	6.55918	6.6747	6.6974	6.90143	6.77201	6.89331	6.75701	6.63041	6.37794	5.56568	5.72799
MAP4	6.46942	6.51495	6.5341	6.23449	6.10959	6.16185	6.59727	6.51417	6.47849	6.36841	5.95912	6.12399	6.84485	6.70371	6.15224	6.78529	6.78786	6.71397	6.78952	6.77019	6.39139	6.77056	6.87272	5.48988	5.905	6.08484	5.50553	5.63064	5.39441	5.72376	5.88183	5.76869	5.03532	5.58774	5.67691	6.55671	6.18545	6.31258	6.81951	6.50997	6.76309	6.77382	6.56544	6.68435	6.56238	6.68228	6.55905	5.90229	6.24997
MAPK1	6.9262	6.93438	6.96048	6.95303	6.90821	7.06414	6.99493	6.8973	6.78935	7.01462	6.74722	7.02762	7.19691	7.11516	7.01703	7.20322	7.3718	7.10111	7.20442	7.22563	7.18171	7.06848	7.03148	7.57317	7.21251	6.96261	7.31958	7.46347	7.27458	7.24854	7.25469	7.18927	7.41094	7.69252	7.27525	6.78629	6.18364	6.52716	6.82399	6.57786	6.65585	6.84722	6.6452	6.68033	6.77939	6.96885	6.70863	6.24222	6.27133
MAPRE1	5.74203	5.55449	5.71208	5.75959	5.73147	5.62455	5.83417	5.66289	5.75876	5.56893	5.47011	5.55194	5.84307	5.86447	5.38139	6.02155	6.04648	5.93399	5.91218	5.95969	5.57758	5.7263	5.69218	5.44641	5.66721	5.66178	5.50278	5.27561	5.43938	6.05171	5.91367	5.82598	5.40488	5.59353	5.45731	5.71109	5.74153	5.16337	5.50503	5.52753	5.45481	5.61526	5.44877	5.49246	5.35566	5.66506	5.50016	5.60726	5.7647
MARCKSL1	7.96164	8.25638	8.24748	8.95515	8.92304	9.1525	8.57528	8.8626	8.71342	8.5411	8.75515	8.74043	7.5842	8.01933	6.96679	7.15873	7.46965	7.40176	8.03574	7.74567	7.82429	7.51098	7.61387	6.77189	6.91586	8.59807	6.43605	6.56699	6.12839	6.69572	6.34118	5.7515	7.07863	5.67821	6.93157	6.56496	6.12018	7.60583	7.44497	7.03756	7.48517	7.19506	6.92864	7.16713	8.12818	8.37262	8.20204	9.56527	9.5941
MARS1	5.47881	5.49821	5.61068	5.70862	5.43876	5.44653	5.27968	5.61954	5.57419	5.56506	5.64716	5.57536	4.63252	4.66821	4.69324	4.46019	4.70843	4.54137	4.76424	4.84726	4.69642	4.77325	4.81929	5.19182	5.28603	5.62218	5.12396	5.07532	4.92658	5.31521	5.48655	5.53247	5.61885	5.53413	5.18938	5.92174	5.16632	5.58444	5.41141	5.59276	5.77007	5.72881	5.68123	5.68247	6.00132	5.87295	5.95425	5.45442	5.70893
MAT2B	6.37942	6.32132	6.46936	6.045	6.395	6.45837	6.40846	6.30788	6.27106	6.22723	6.25799	6.43945	7.49544	7.23685	6.61981	7.2376	6.93686	7.15445	7.01734	6.80838	6.77163	6.86861	6.60064	6.37063	6.62038	6.77515	6.5014	6.53509	6.55117	6.9923	6.97942	6.75339	6.67349	6.64913	6.80488	6.52785	6.52762	6.17394	6.82843	6.82103	6.6326	6.69325	6.55803	6.55414	6.48152	6.75445	6.59132	7.16449	7.08541
MAVS	6.08753	6.24922	6.12567	5.71682	5.59215	5.86295	6.19152	5.8629	5.98668	6.19046	5.81333	5.68612	6.23786	5.92693	5.84372	6.4714	6.35054	6.21946	6.31893	6.01628	6.0495	6.47786	6.15737	6.58655	6.17223	6.88785	6.7569	6.88827	6.25026	6.09368	6.21839	6.08527	5.48124	6.86091	7.00606	5.43383	5.684	5.32545	5.44887	5.64367	5.52112	5.58614	5.53663	5.46761	5.62022	5.44196	5.55613	6.2456	6.28898
MAX	5.69103	5.6673	5.71905	5.41562	5.84692	5.3735	5.6185	5.78366	5.65157	5.71273	5.5859	5.7632	5.60702	5.38019	4.63727	5.38938	4.99663	5.38393	5.53358	5.50109	5.74456	5.55249	5.44569	5.32628	5.47247	5.36976	5.34519	5.28264	5.31255	5.73886	5.61677	5.49646	5.37492	5.31428	5.13353	6.08732	6.28284	5.58193	6.25843	6.16139	6.08508	6.25599	6.27376	6.25649	6.01863	5.83212	5.92641	5.44415	5.41043
MCCC2	7.05704	7.0776	6.93233	7.07857	6.87258	7.30717	6.79356	6.78622	6.7469	7.22241	6.8829	7.32288	6.04653	5.90979	6.43933	6.05083	5.95513	5.88542	5.9612	5.91251	5.9706	6.49958	5.91659	7.02651	6.04992	6.53047	7.37085	7.50999	7.36055	6.47035	6.58304	6.36827	7.32616	6.50806	7.24584	6.77874	6.6052	7.06608	6.84394	6.7949	6.74545	6.79604	6.9574	6.85159	6.74369	6.4812	6.75897	5.61048	5.45828
MCM2	6.25969	6.29954	6.17478	5.84606	5.97374	5.75116	5.7621	5.87041	5.79695	6.16521	5.96152	6.30496	6.44962	6.15384	5.99671	6.50556	6.29242	6.17649	6.1495	5.84936	5.85968	5.83622	5.69637	5.75772	6.39573	7.01282	6.39875	6.73331	6.20459	6.96841	6.64219	6.31649	6.45054	6.99877	6.32725	6.59885	6.76058	6.60036	6.68411	6.79967	6.7804	6.69724	6.9842	6.92217	6.88422	6.65774	6.59822	8.12689	8.06008
MCM3	6.84951	6.75929	6.73054	6.17872	6.27694	6.07622	6.39882	6.4284	6.39259	6.40104	6.45593	6.57912	7.48134	7.06014	6.48432	7.07848	6.85687	6.85513	6.53232	6.38458	6.32688	6.42268	6.17307	6.0171	6.78744	7.51091	6.79941	7.1717	6.65971	7.50952	7.15015	6.71252	6.92584	7.57145	6.67372	6.35292	6.36073	6.91981	7.05232	7.04333	6.98051	7.06233	7.14565	7.12794	7.05598	6.87392	7.1501	8.41883	8.30119
MCM4	6.36295	6.28528	6.32303	6.00836	5.6988	5.66348	5.80669	5.88163	5.93301	6.19175	6.07094	6.02404	6.64017	6.49422	5.99362	6.72994	6.56791	6.27409	6.20337	6.03503	6.04257	6.01215	5.67849	5.78797	6.35697	7.07337	6.3133	6.64267	6.18906	6.92663	6.69752	6.46333	6.45394	7.06658	6.45058	5.66285	6.23812	6.47464	6.76345	6.72925	6.76767	6.91024	6.94279	6.93743	6.95677	6.62347	6.53368	7.6374	7.66021
MCM5	6.38175	6.40422	6.39169	5.80129	6.00512	5.74266	5.97744	5.94202	5.9636	6.08133	6.00445	6.13682	6.84989	6.63478	5.90138	6.77107	6.47121	6.57766	6.03117	6.06329	5.91261	6.09176	5.77892	5.78047	6.53134	7.26607	6.3681	6.79412	6.3228	6.95239	6.94763	6.48915	6.67246	7.20062	6.38321	6.36408	5.8015	6.30719	6.70802	6.61565	6.67913	6.60888	6.67727	6.58213	6.70651	6.26534	6.54338	7.98082	8.011
MCM6	6.35615	6.32052	6.15427	5.81282	6.05225	5.69928	6.00721	5.99741	5.9495	5.90765	5.71556	6.01139	6.79225	6.50953	6.36155	6.89978	6.49208	6.59171	6.30616	6.09792	6.05775	6.18061	5.76139	5.892	6.53396	7.1802	6.33097	6.86278	6.28611	7.18641	6.72231	6.42374	6.58249	7.32732	6.5305	5.90135	5.72646	6.24326	6.28864	6.27255	6.48801	6.35467	6.35101	6.30157	6.35051	6.22584	6.33587	8.10836	7.93505
MCM7	6.05711	6.04833	5.9864	5.55964	5.60174	5.47693	5.57116	5.62711	5.60789	5.62631	5.63269	5.73638	6.54756	6.15914	5.87185	6.36297	6.20913	6.31056	5.92802	5.78077	5.77006	5.86659	5.5624	5.68523	6.26829	7.02213	6.18337	6.36142	6.0589	6.82032	6.47908	6.23151	6.34535	6.83583	6.33634	6.05734	6.32433	6.32307	6.17141	6.1376	6.27922	6.15373	6.44433	6.4065	6.27669	6.09668	6.1809	7.70819	7.62476
MCU	5.44805	5.61698	5.53404	5.76256	5.40527	5.8907	5.51807	5.45718	5.80471	5.7591	5.68506	5.70346	5.73499	5.49655	6.23925	5.85222	5.52537	5.69514	5.73634	5.70073	5.93184	5.97363	5.59444	5.73001	5.39562	5.67297	5.7646	5.70474	5.85871	6.48867	5.82222	5.74397	5.77296	5.88089	5.55161	5.14774	5.72586	5.06897	5.50413	4.79593	5.46199	4.97732	4.80336	4.83118	4.99812	4.53146	4.73199	6.49413	6.14378
MDH1	7.21322	7.24664	7.17637	7.04892	7.14786	7.16261	7.15573	7.04794	7.0372	7.05212	6.8329	6.7051	7.64455	7.60474	6.69995	7.59293	7.68024	7.51178	7.04897	6.73572	6.4894	7.72123	7.71958	9.15596	8.335	8.61944	9.1214	9.30937	9.12176	7.93436	7.9395	7.83262	9.29462	8.22337	9.08725	7.53954	7.05996	7.77256	8.05145	7.99127	7.9892	7.99362	7.95585	7.95928	7.89839	7.89267	7.9921	5.74897	5.95995
MDH2	9.36728	9.4374	9.50847	9.49849	9.07034	9.40424	9.2894	9.37944	9.33365	9.37844	9.43614	9.37186	9.22831	8.86124	8.55253	9.2573	9.00262	8.85706	9.37543	9.01648	8.82623	9.48806	9.21541	8.85314	8.37177	8.70291	9.32347	9.23012	9.34677	8.76855	8.88442	8.79725	8.73149	9.18617	9.11361	8.53088	8.36508	8.51318	8.35379	8.53333	8.39246	8.4263	8.38584	8.49891	8.40261	8.34132	8.47647	7.97216	8.15441
ME2	5.70894	5.88305	5.84615	5.81599	5.88579	5.50875	5.7199	6.06768	6.18815	5.64286	5.9074	5.64059	5.33492	5.41087	5.31917	5.40085	5.57423	5.42427	5.19897	5.32057	5.37436	5.6289	5.67	5.47622	6.23494	5.74912	5.55311	5.5634	5.4295	5.58661	5.76615	5.77078	5.52126	6.33223	5.57478	5.64997	5.77706	5.72767	5.73967	5.39662	5.3613	5.50381	5.29613	5.27288	5.34342	5.71939	5.52738	5.58905	6.32407
MECR	4.75232	4.79855	4.77977	4.68964	4.7532	5.17253	5.22106	4.54993	5.01317	5.17091	5.16418	4.81589	5.06202	4.32894	4.41889	4.74172	4.74851	4.41857	4.92717	5.15185	5.02553	4.6656	4.60672	5.44013	4.61983	5.33843	5.16068	5.8576	4.72844	4.98905	4.85597	5.00757	5.30807	4.74229	5.48028	3.96784	0.4087	4.01129	4.91271	5.0538	4.85015	4.96917	4.61546	4.27269	4.94748	4.18611	5.14991	4.46428	5.09806
MED24	4.41234	4.92082	4.16227	4.58884	5.26589	5.1851	5.86455	4.55107	0.4087	0.4087	4.02273	0.4087	0.4087	7.25763	0.4087	6.332	5.2631	5.56424	4.45639	7.584	7.32905	6.87894	6.13567	4.95593	5.66218	5.32353	5.86935	5.12019	5.09069	5.65104	4.59901	5.0146	5.30048	4.78188	5.11546	0.4087	0.4087	0.4087	4.44156	4.53375	0.4087	0.4087	4.82878	4.53325	4.58425	0.4087	0.4087	0.4087	0.4087
MESD	6.40878	6.47423	6.24586	5.8689	6.01908	5.87545	6.20746	6.30583	6.13222	6.07713	6.03252	5.71831	5.32463	5.64316	4.42084	5.13118	5.1886	4.96891	5.13539	5.41304	5.40164	5.10915	5.69771	6.32822	6.3311	6.25783	5.9771	6.20283	5.9837	6.10448	5.89884	6.16017	6.36913	6.03111	6.13237	5.74789	4.74376	5.12082	5.50282	5.12047	5.52895	5.43574	5.3436	5.5158	5.21273	5.1625	5.18607	4.92381	5.23155
METAP1	6.31008	6.39424	6.45487	6.19389	5.90413	6.35946	6.10249	6.13777	6.16448	6.3893	6.37375	6.23149	6.18662	5.83027	5.97364	5.9114	6.04404	5.49827	5.64431	5.71671	5.78909	5.44655	5.72662	5.69857	5.70181	5.74538	5.68698	5.61673	5.58358	5.81472	5.49172	5.64591	5.64722	5.65899	5.8625	5.78165	5.45895	5.71186	6.15025	6.09248	6.1915	6.07391	5.97299	6.04016	6.10744	6.04271	6.02223	5.72285	5.5509
MFAP1	5.27005	5.3319	5.28434	5.18261	5.06216	5.11733	5.11729	5.10397	5.00828	5.17819	5.27297	5.07892	5.18764	5.31056	4.87106	5.35561	5.23749	5.20746	5.15362	5.10362	4.85051	5.28174	5.14039	4.98671	4.87477	5.15249	5.02817	4.97179	4.92066	5.28791	5.26387	5.19168	5.04915	5.08185	5.0692	4.93001	4.34171	5.14582	4.8617	5.07097	4.91382	5.21142	5.1562	5.22792	5.3909	5.07363	5.33813	5.42932	5.46818
MFF	4.60706	4.53523	4.13314	4.66332	4.37531	4.59843	4.37478	4.28807	4.41778	4.01763	4.22272	4.03657	4.15071	4.17358	4.42144	5.19466	4.68321	4.00684	4.68092	4.79266	3.75557	4.50711	4.65589	4.83234	4.54428	4.60427	5.37827	5.21	5.36087	5.28455	4.90322	4.96994	4.9949	5.55063	5.04936	4.94675	4.32318	4.61922	4.88334	4.83362	5.09496	5.08026	4.99571	4.64585	5.0862	4.79362	4.5467	4.45685	4.13917
MGME1	4.37797	4.33123	4.12207	4.46352	4.62166	4.57591	5.2227	4.23167	4.18071	4.94562	4.48962	5.0922	4.25165	4.62374	5.32198	3.89522	3.75107	4.3219	3.8567	3.99259	3.81372	3.93953	3.41262	4.07563	4.11488	4.14367	4.14126	4.46433	4.53611	4.75683	4.4283	4.34397	4.4774	4.54156	3.945	4.85725	4.98903	3.39106	4.0711	3.89617	3.39189	3.87383	4.13581	3.94617	3.83844	3.72651	3.91446	5.12424	4.52428
MIA2	4.46061	4.39663	4.43299	4.14223	4.32477	3.31441	4.23543	4.19385	4.37821	4.60886	3.44226	4.01058	4.36556	4.64228	4.51514	4.95648	4.88047	5.17952	4.67059	4.63294	5.06302	4.98843	5.0299	4.49396	4.6307	3.96372	3.62407	3.94798	4.23321	4.30857	4.32316	4.18129	3.84677	4.36833	3.55751	5.30612	3.62371	4.42937	4.37622	4.75599	4.52132	4.50234	4.5692	4.6796	4.41736	4.37436	4.41132	4.2985	3.38735
MIA3	4.52111	4.31054	4.49299	4.56621	4.39929	4.3896	4.39903	4.37189	4.39987	4.30427	4.30377	4.38127	4.29455	4.41269	4.3993	4.65664	4.39036	4.30359	4.41011	4.50245	4.38627	4.52874	4.68564	4.38357	4.4913	4.38264	4.27327	4.30074	4.35647	4.71837	4.69899	4.5965	4.32076	4.56012	4.39164	4.41451	4.02316	4.56769	4.72104	4.6774	4.76622	4.88704	4.77938	4.76857	4.63647	5.03437	4.87417	4.06704	3.85072
MIF	9.18172	9.33317	9.46605	9.15837	9.35078	9.59199	9.62204	9.62518	9.70746	9.57728	9.38157	9.69814	10.0434	10.0481	9.77686	9.74725	9.52789	9.74596	10.261	10.0881	10.2021	10.0936	9.70212	9.32066	9.17894	9.31352	9.19923	9.3781	9.4372	9.31772	9.40812	9.00533	9.43909	9.32486	9.44097	0.4087	0.4087	10.2524	9.68729	10.0042	10.2687	9.74324	9.76485	9.5588	9.86008	10.0074	9.92423	9.59124	10.2453
MINPP1	3.35191	3.75854	3.70469	4.31245	4.42082	4.12133	3.91881	4.80941	4.42309	4.28727	3.89974	4.73327	3.63758	4.26272	0.4087	4.02669	3.64035	4.2177	4.15814	3.52077	3.60576	3.69443	3.87024	4.2071	3.67366	4.23137	4.80795	4.4324	4.14842	3.23794	3.24391	3.75287	3.6348	4.32497	4.77342	5.43058	0.4087	5.08796	5.25214	4.95871	5.03745	4.99171	4.90689	4.82801	5.36915	4.61706	5.35119	0.4087	0.4087
MIPEP	5.25009	5.15464	4.97486	5.25191	5.54609	5.35737	5.46148	5.23183	5.2736	5.20729	5.40082	5.3108	5.75663	5.65989	5.78563	5.72928	6.00825	5.81324	5.76081	5.60446	5.54165	5.99667	5.73574	5.51531	5.57164	5.49854	5.76618	6.45468	5.90276	5.85211	5.75843	5.68726	5.91332	5.92316	5.9316	6.12415	5.59004	4.93354	4.89275	5.04151	5.15756	4.96554	5.02188	5.13181	5.23995	5.21119	4.99051	5.346	4.3198
MIX23	4.88682	5.19179	5.21523	5.2044	5.15032	5.34101	5.23005	5.28912	5.10216	5.36404	5.31083	5.43149	5.80063	5.96334	6.421	5.9986	6.12748	6.024	6.16787	6.28862	5.94908	6.65981	6.00065	5.9748	5.56197	5.92009	6.42104	6.41758	6.22148	5.65844	5.95178	5.84557	6.56982	6.03477	6.49763	5.55961	4.76504	5.63982	4.89442	5.1943	5.14133	4.97812	4.88493	5.02543	5.06414	4.97306	5.18693	5.82572	5.19993
MKI67	4.49868	4.35317	4.41844	4.33691	4.63259	4.50216	4.46391	4.56645	4.7626	4.30498	4.69106	4.59186	4.32681	4.21416	3.4717	3.91528	4.09792	3.9527	4.08313	3.65371	3.93895	3.54975	3.86425	4.06	4.06997	4.27091	3.57813	3.56713	3.56005	5.01631	4.43979	3.86766	3.58497	4.68165	3.79512	4.88783	5.01992	5.5509	4.6484	5.02144	4.69042	4.77305	5.02785	4.93657	5.5579	5.54471	5.46914	5.42498	4.74979
MLEC	5.43269	5.44714	5.38976	5.49518	5.477	5.27546	5.35803	5.07727	5.41311	5.17905	5.47567	5.3062	5.23986	5.30504	5.87364	5.60601	5.73131	5.53657	5.26611	5.58943	5.62116	5.53407	5.6667	5.37882	5.46217	5.50635	5.41731	5.30051	5.2011	5.46344	5.37368	5.40222	5.58314	5.22426	5.24121	5.42761	5.07765	5.44389	5.63108	5.45517	5.62217	5.57669	5.60696	5.64503	5.60959	5.67732	5.5031	4.9971	5.06712
MMGT1	5.43933	5.26456	5.74144	5.97819	5.61611	5.7136	5.56275	6.05883	5.9908	5.43674	5.70347	4.93655	5.72951	5.45696	5.82786	5.75539	5.32738	5.45848	5.93996	5.67896	5.54939	5.86714	5.22982	5.25338	4.95719	5.30081	5.11191	5.29413	4.9539	6.08642	5.42545	5.91614	5.32556	5.49867	5.54669	5.74533	3.38512	5.06199	5.74553	5.92748	5.82918	5.36198	5.56453	5.47314	5.868	5.90156	5.73986	3.71878	4.3735
MMUT	5.09783	5.12388	5.16805	5.00027	4.6002	4.98633	4.89917	4.9426	4.7868	4.98912	4.80055	4.64527	4.51797	4.07597	4.19333	4.73874	4.72215	4.70276	4.27331	4.28985	4.23217	4.48776	4.27268	5.63699	4.97163	4.94131	5.57717	5.66459	5.64692	4.82347	4.82354	4.56716	5.5639	5.00312	5.24031	3.81028	4.65886	4.36739	4.63933	4.70737	4.8009	4.77752	4.98048	4.84027	4.74789	4.57254	4.74726	4.39399	4.6104
MOB4	6.78611	6.72021	7.20491	6.78298	6.80532	6.6475	6.11097	6.36556	6.5789	6.63296	5.92292	6.11029	6.3119	6.58175	6.05656	6.53049	6.66813	6.43553	6.50158	6.05311	6.30865	6.64943	6.0964	6.89321	6.79548	7.13918	7.10774	6.61271	7.16367	7.59688	6.88251	7.13541	7.13157	6.88648	7.01298	0.4087	0.4087	6.05414	6.10993	6.26409	6.27097	6.65167	6.6817	6.87146	6.88036	6.78831	6.81485	6.14088	5.72273
MOGS	6.26709	6.55328	6.4499	6.49971	6.87133	6.86426	6.64943	6.79886	6.85942	6.40422	6.29865	6.53734	6.57886	6.46276	7.00811	6.70136	6.64851	6.59679	6.66163	6.70617	6.76325	6.8524	6.73959	6.74466	6.69586	7.06171	6.72265	7.10625	6.84582	6.92784	7.25296	7.21325	6.99696	6.45186	6.83095	6.78121	6.93436	7.15855	7.28829	7.1142	7.15864	7.06814	6.89218	7.12178	7.22624	7.0059	7.23296	6.39697	6.47665
MPHOSPH10	4.566	4.01524	3.81379	4.47244	4.77008	3.95242	3.90309	4.1775	4.28749	4.43137	4.27845	4.77398	4.69033	4.95743	4.18371	4.92758	4.51853	4.47848	4.76797	4.34369	4.3676	4.96017	4.29216	4.7357	4.75575	4.66461	5.19793	5.09102	5.03934	4.0984	4.93022	5.02573	4.63048	4.12034	4.54713	4.71295	3.84488	3.88101	4.27945	4.54609	4.95757	4.81075	4.44784	4.7708	4.92969	4.12658	4.21629	4.17739	5.09176
MPHOSPH8	6.16579	6.30876	6.16544	6.10712	6.21118	5.83797	5.75003	6.0595	0.4087	6.36212	6.49234	6.06634	6.72226	6.52149	5.41514	6.5507	6.40991	5.90283	6.36681	6.06138	6.07436	6.06277	6.77795	7.00969	6.39253	6.57485	6.3273	6.53593	6.65426	6.72391	5.85793	6.03454	6.69308	6.10671	6.28108	5.97701	5.86946	5.36003	6.17848	5.98776	5.92445	6.04332	5.98731	5.79005	0.4087	5.74429	6.19242	6.71966	6.26193
MPST	6.50023	6.4356	6.42922	6.53408	6.3263	6.09745	6.66793	6.32975	6.35643	6.51145	6.38713	6.48104	5.21701	5.27113	4.94942	5.27088	5.39439	5.25732	5.28132	5.25944	5.33399	5.2751	5.41061	6.42979	6.11367	6.3729	6.29795	6.04692	5.9072	5.44395	5.51598	5.53867	6.34932	5.84626	6.08697	6.23482	6.57365	6.13561	5.72326	5.88306	5.99003	5.76854	5.78078	6.0054	5.97186	6.16858	5.98363	5.48276	5.86247
MRE11	6.92743	7.04358	6.98227	7.03023	6.66166	7.05385	7.1007	6.65814	6.49905	7.01194	6.90445	7.14719	6.95939	6.68903	6.53938	7.13483	6.9612	7.01384	6.90819	6.74609	6.5412	6.86245	6.29213	5.97316	5.98123	6.22307	6.41565	6.40861	6.34024	6.38934	6.57809	6.50639	6.29847	6.54876	6.34894	5.73275	5.69255	5.98876	5.94591	5.8296	6.02764	6.07086	5.99908	6.01762	5.87483	5.89944	5.81065	5.80828	6.19238
MRGBP	4.14956	4.69355	4.64192	4.52936	4.00653	4.34684	4.42939	4.28336	4.19684	4.26523	4.61245	4.06123	4.33092	4.17277	4.53061	4.74749	4.87657	4.64679	3.91597	4.19787	3.4986	3.47003	4.12846	4.04423	4.44557	4.38071	3.35227	3.79764	3.88852	4.2665	4.33301	4.04315	3.92734	4.02606	3.01474	0.4087	2.72073	3.58676	4.47966	4.43508	4.95217	4.55972	5.02271	5.21471	5.01254	4.57903	5.03562	4.09475	3.62501
MRPL1	5.07013	5.11362	5.0277	5.12233	5.02841	5.30999	5.35399	5.05746	4.91967	5.03754	5.18682	5.39173	5.25902	4.85713	5.03287	5.49153	5.42079	5.33784	5.40653	5.49895	4.92469	5.7611	5.31171	5.27293	5.30817	5.44044	5.61345	5.99158	5.8028	5.98167	6.03359	5.87473	5.60813	5.63554	5.75811	5.33305	4.64297	4.82789	4.98487	5.3865	5.09948	5.13279	5.07857	5.05573	5.05007	4.82775	5.24527	5.33842	4.77206
MRPL10	7.55562	7.24856	7.5197	7.32535	7.83534	7.73753	8.19111	8.02033	7.86982	7.61416	7.52277	7.28808	8.43295	8.1333	7.72734	8.32126	8.22707	8.22014	8.08707	8.24352	8.00978	8.44435	8.16695	7.44207	7.64197	7.64947	7.37294	7.69364	7.74116	8.62468	8.49083	8.25803	7.51542	6.99018	7.94736	8.02664	8.30773	7.93934	8.63188	8.61526	8.62428	8.27	8.26575	8.31863	8.52426	8.25956	8.51662	8.20572	7.6538
MRPL11	5.25904	5.14675	5.36082	5.46715	5.19087	5.42391	5.58766	5.37322	5.31338	5.078	5.30839	5.44222	5.49873	5.24301	5.17229	5.43906	5.33999	5.27134	5.34469	5.21955	4.98779	5.47359	4.88065	4.90863	4.79747	5.06306	5.34313	5.42111	5.40172	5.64302	5.55053	5.47857	5.05812	4.87936	5.24652	5.41751	4.38849	5.63088	5.73357	5.71488	5.81023	5.79295	5.45295	5.61983	5.64672	5.59628	5.8887	4.88014	4.64752
MRPL12	6.64795	6.46557	6.53853	6.3984	6.2982	6.57595	6.95272	6.90334	7.11393	6.64328	6.85271	6.51553	6.7365	6.48316	6.33414	6.97647	6.94874	6.83458	6.8106	6.6169	6.46117	7.09541	6.71243	5.73146	6.1295	6.09268	6.09471	6.22863	6.01682	7.12472	7.04807	6.96407	5.7033	5.52892	6.36617	7.64586	7.67006	7.63354	7.36156	7.40407	7.52156	7.55689	7.61544	7.48319	7.50209	7.38724	7.63106	6.45942	6.35444
MRPL13	5.35908	5.20996	5.23029	5.28865	5.04694	5.52279	5.43271	5.28156	5.45976	5.36905	5.47608	5.43229	5.47918	4.986	4.9874	5.54724	5.613	5.33317	5.49271	5.57311	5.37958	5.71343	5.30803	4.92007	4.80931	5.04309	5.05271	5.30792	5.21202	5.66174	5.63977	5.48114	4.77359	5.18755	5.25514	5.75608	5.79966	6.06505	5.91702	5.87332	6.05304	5.8912	5.97129	5.94458	5.93812	5.71394	6.13761	5.06694	4.7514
MRPL14	4.87185	4.78974	4.81637	5.07148	4.85355	5.13958	5.11902	4.97105	5.16198	5.02695	5.07975	5.09057	5.1289	4.98461	4.7351	5.33088	5.3613	4.56647	5.09443	4.83183	4.83594	5.36725	5.03031	4.24615	4.30129	4.53828	4.5421	5.10952	4.64295	5.46476	5.30862	5.19674	4.06673	4.53324	4.6549	5.32374	5.21036	5.89272	5.42697	5.35445	5.66231	5.63381	5.67663	5.47522	5.56761	5.61488	5.90292	5.11398	4.91094
MRPL15	6.06919	6.11441	6.076	6.03959	5.91799	6.42748	6.36276	6.15869	6.19207	6.03854	6.20116	6.09717	5.97114	5.55786	5.75565	6.13013	5.93864	6.06657	6.11672	5.99698	5.77207	6.09666	5.78187	5.38486	5.25846	5.55035	5.80236	5.99318	5.98702	6.25165	6.33211	6.22218	5.47342	5.49568	5.90528	6.43056	6.08419	6.75955	6.36822	6.15619	6.31201	6.38139	6.31172	6.3364	6.30594	6.17836	6.60294	6.12717	5.70243
MRPL17	4.54634	4.52659	4.03306	4.62434	3.81037	4.65154	4.86202	4.50654	4.45365	4.62422	4.54641	4.34721	4.36483	4.34344	0.4087	4.45217	4.59676	4.37726	4.44723	4.59054	3.91737	4.27369	4.27197	4.32337	4.53884	3.61392	4.2064	3.7127	3.81509	4.66917	4.19481	4.50542	0.4087	4.29128	3.5619	4.7719	3.7696	4.97553	4.66515	4.97244	4.64571	4.91764	4.81319	4.47517	4.28435	4.30403	4.35849	4.28311	4.23187
MRPL18	5.08875	4.99422	5.23589	5.01891	5.04097	5.26254	5.55011	5.15619	5.04647	5.23416	5.01379	4.77159	5.42123	5.07954	5.27582	5.66011	5.45668	5.57098	5.48961	5.62588	5.10944	5.43065	5.47039	4.4137	4.50778	4.93494	4.81159	5.25417	5.11144	5.73985	5.21046	4.97427	4.48431	4.78978	5.1046	4.84463	5.00781	4.4933	5.79672	5.67233	5.60235	5.44242	5.33576	5.51111	5.44875	5.34942	5.61294	4.90464	5.28459
MRPL19	6.17872	6.11304	6.10157	6.11423	6.24482	6.37052	6.46204	6.36711	6.41544	6.09932	6.1406	6.34138	6.8653	6.57102	6.73312	6.97794	6.8865	7.00095	6.82851	6.87685	6.60891	7.13431	6.64497	5.66216	5.69384	5.875	6.21366	6.03971	6.34495	6.71218	6.5187	6.52252	5.7592	5.79139	5.98915	6.16281	6.31361	6.83358	7.20768	6.90022	7.03033	6.79375	6.79128	6.95994	6.97143	6.69206	6.77632	6.7149	6.27295
MRPL2	5.04881	4.95282	5.02685	4.77774	4.75866	5.29823	5.06362	3.35474	4.79922	4.63009	4.95565	4.37011	4.85014	5.01032	4.93775	4.73078	3.67786	4.77376	4.8213	4.91046	0.4087	5.00148	5.4042	4.87525	0.4087	4.3858	4.25159	4.56787	4.2688	4.85579	4.46717	4.5049	6.13464	0.4087	4.4646	4.1223	0.4087	5.30691	4.97599	5.0407	5.02596	4.84034	5.0617	5.31681	4.9138	5.13873	5.30672	5.22719	0.4087
MRPL21	6.71675	6.85492	6.68513	6.69558	6.63672	6.7661	6.97571	6.91099	6.89368	6.69679	6.75061	6.75562	6.48281	6.49707	6.6751	7.16217	6.79016	6.82503	6.9818	6.84496	6.41338	7.23783	6.71673	6.30545	6.42638	6.37135	6.27186	6.49215	6.74909	7.45198	7.25108	7.15228	6.14332	6.32723	6.32219	6.98627	7.44427	7.15149	7.4607	7.19835	7.33506	7.28357	7.09265	7.3593	7.59106	7.17655	7.84339	6.89622	6.63553
MRPL22	6.83103	6.72555	6.82235	6.84088	6.71535	7.11798	7.17121	6.88564	6.91115	6.65321	6.95337	6.98259	7.12428	6.78972	6.67606	7.01753	7.16325	7.00542	6.97896	7.02843	6.47104	7.32568	7.12638	6.08527	6.19904	6.52962	6.66047	6.82601	6.60369	7.38197	7.20932	7.15387	6.33266	6.30231	6.69425	7.03946	6.45095	7.19289	7.43575	7.29731	7.31464	7.21183	7.08609	7.13723	7.07828	7.08805	7.24088	6.6913	6.44926
MRPL23	4.97313	4.97583	4.70718	4.90963	4.59263	5.16291	5.11568	4.90764	4.76032	4.74267	4.71509	4.53865	4.90337	4.68631	4.93727	4.95409	5.37444	4.67985	4.95672	5.01153	4.34396	4.88926	4.85755	4.44935	4.08977	4.12589	4.54316	4.85698	5.03589	5.02511	4.68448	4.7156	4.44161	4.38072	4.64446	5.20316	4.97198	4.66032	5.24969	5.21315	5.35228	5.11158	5.24943	5.09374	5.23357	5.38894	5.64926	5.07175	4.57099
MRPL24	5.55846	5.38815	5.34292	5.53775	5.35132	5.77609	5.52975	5.36941	5.4341	5.32677	5.24502	5.23227	5.5044	5.35734	5.32862	5.66776	5.64141	5.483	5.55316	5.61912	5.32718	5.61177	5.52554	5.12425	4.82805	5.41492	5.16798	5.56155	5.3505	5.57081	5.63664	5.61086	5.12502	5.05921	5.2229	5.45203	5.47117	5.92836	6.00478	5.95264	5.93245	5.85088	5.7154	5.73738	5.94024	5.6591	6.00759	5.25033	4.72743
MRPL27	6.07243	6.21869	6.48597	6.30042	6.45393	6.3913	6.68131	6.47489	6.22446	6.34981	6.33488	6.25444	6.16148	6.18795	6.431	6.55267	6.79374	6.71831	6.60617	6.3896	6.58648	6.4334	6.44542	6.03757	5.82391	5.89975	6.1452	6.13586	6.60265	6.8147	6.52561	6.37415	5.80464	5.90697	6.42062	6.30103	6.20032	7.11309	6.63442	6.34716	6.71081	6.45446	6.64914	6.50955	6.46869	6.33299	6.84464	6.1482	5.59466
MRPL28	4.46817	4.8187	4.44113	4.61631	4.28149	4.51184	4.68598	4.52864	4.46158	4.75995	4.1936	4.15022	4.71323	4.54193	4.06048	4.69483	4.45569	4.82446	3.9642	4.29632	4.25618	4.90614	4.68355	4.06552	4.35294	4.27653	4.41665	4.20976	4.50675	4.527	4.59458	4.47408	4.36845	4.14732	4.43737	5.2646	4.41969	4.89174	4.46549	4.51376	4.58676	4.55766	4.76473	4.49128	4.82187	4.72873	4.93255	4.55752	4.79127
MRPL30	4.67519	4.4979	4.57794	4.25909	4.53354	4.20047	4.66162	4.16052	4.72977	4.3543	3.94597	4.59807	3.9639	3.4736	4.1785	4.35007	4.56253	3.82492	4.34439	4.35923	3.67168	4.05734	3.62136	3.38265	3.83199	4.31346	3.99551	4.37238	3.10858	4.89714	4.26265	4.35128	3.72279	3.47266	3.94172	3.95577	3.44017	4.01658	4.43071	4.1128	4.05588	4.00436	4.4661	4.51297	4.86822	4.53311	3.93684	3.8514	3.3314
MRPL34	5.68577	5.60455	5.60535	5.33079	5.36677	5.73831	5.77307	5.4546	5.91557	5.73366	5.70922	4.98321	5.85168	6.3826	6.28972	5.93285	6.19307	6.3609	6.64881	5.9729	5.97936	6.13214	6.27312	4.25091	4.89339	5.13384	5.09076	5.47069	5.53853	5.85628	5.98426	5.84648	5.08787	4.98701	5.94915	5.63834	5.87456	6.18088	6.3597	4.85136	5.4647	5.26344	4.93178	5.35733	4.94791	4.88167	6.58566	4.88664	5.09313
MRPL38	6.084	6.13521	6.21651	5.98698	6.23694	6.50756	6.65555	6.1515	6.23895	6.14372	6.39587	6.26662	6.43455	5.89158	6.17851	6.31935	6.20719	6.33808	6.41867	6.48463	6.18866	6.59233	6.19111	5.97591	5.56682	5.85355	6.07741	6.28729	6.43723	6.67664	6.55279	6.28782	5.74054	5.83281	6.17095	6.89338	6.39	7.05501	6.71642	6.53542	6.41746	6.46236	6.50176	6.40907	6.51335	6.49934	6.68994	6.07794	6.12855
MRPL39	4.81745	4.66007	4.86904	4.59142	4.48092	4.85523	4.69783	4.53445	4.76897	4.42346	4.79444	4.71796	4.61489	4.56233	4.4627	4.99352	4.92195	4.6911	4.87372	4.83039	4.64552	5.07192	4.84529	4.39129	4.3263	4.39213	4.65763	4.68649	4.55808	4.88731	4.86884	4.89801	4.20559	4.25157	4.61965	5.17346	4.76904	5.08257	5.22994	4.84509	5.11843	4.87317	5.01475	4.96686	4.99493	5.08116	4.95837	4.90169	4.43099
MRPL4	4.87857	4.88031	4.83822	4.88179	4.61248	5.15849	5.03107	4.99608	4.88343	4.92474	4.79832	4.67605	4.7855	4.73105	4.87465	4.9379	4.95555	4.90012	5.05651	5.14449	4.77494	5.00821	4.90897	4.22781	4.2544	4.31217	4.83297	4.75682	4.40257	5.28996	5.13037	4.96227	4.56074	4.55433	4.87356	4.77602	3.25258	4.98773	5.41765	5.37165	5.48918	5.44752	5.26294	5.35978	5.45168	4.91079	5.60775	4.37662	4.20081
MRPL40	5.11187	5.33676	5.10281	5.30079	5.18511	5.37476	5.39973	5.24644	5.45448	5.03871	5.24701	5.12267	5.47399	5.03846	4.89605	4.84205	5.33363	5.33026	5.66015	5.02495	5.41249	5.62987	5.13341	4.88774	4.66269	4.93296	4.89315	5.33135	4.94814	5.36535	5.42872	5.22039	4.81273	5.00646	5.25807	5.82016	5.7648	5.37404	5.63781	5.52713	5.53112	5.52316	5.35676	5.52559	5.41565	5.43256	5.3307	4.70527	5.6671
MRPL41	5.51596	5.58996	5.24216	5.52565	5.6098	5.75832	5.67996	5.55875	5.90386	5.74723	5.58312	5.62372	6.11759	5.74345	6.0139	6.03384	6.17221	6.15005	6.13193	5.87797	5.80453	6.36509	5.81083	5.18312	5.52194	5.19223	5.72723	5.96848	5.6953	6.32868	6.31809	6.06109	5.4041	5.53284	5.81955	6.77369	6.37917	6.53002	6.08156	6.02386	6.36385	6.24932	6.48744	6.12921	6.31517	6.08389	6.31004	5.87013	5.52334
MRPL43	6.27747	6.20441	6.1627	6.04199	6.45142	6.56179	6.46556	6.20487	6.35331	6.29594	6.3381	6.42278	6.35895	5.89846	6.48037	6.41473	6.6091	6.33962	6.34763	6.68335	6.08693	6.63426	6.05083	5.8406	5.51264	5.95617	6.06015	6.2293	6.00764	6.71004	6.56079	6.22011	5.45459	5.64286	6.0265	7.0248	7.00473	7.14239	6.8561	6.55076	6.44064	6.3768	6.31023	6.56714	6.48861	6.46373	6.73233	6.36527	6.39716
MRPL44	4.62969	4.34872	4.33982	4.13384	4.38609	4.54369	4.65864	3.79489	4.62386	4.32135	4.81321	0.4087	4.47376	4.38619	5.65547	4.88591	4.6558	4.96146	4.4663	4.55402	5.1396	5.05576	4.18085	4.91076	3.69877	4.0981	4.92986	4.84825	3.99268	4.80195	5.00182	4.90671	4.02199	4.05949	4.57214	0.4087	0.4087	0.4087	4.59278	4.63523	5.06041	4.95664	4.97165	4.92986	4.88122	5.23316	4.9988	0.4087	3.59608
MRPL45	6.5736	6.03993	6.43428	6.58603	6.40253	6.78507	6.73043	6.35093	6.74244	6.61424	6.65785	6.58612	6.63157	6.53509	6.68851	7.12685	7.04292	6.90784	6.85778	6.873	6.82474	6.94089	6.57832	6.24571	6.0072	6.49843	6.29081	6.48027	6.19104	7.02699	6.86628	6.86378	6.39866	5.95227	6.44308	6.60655	6.19036	6.96403	6.96065	6.90938	6.60164	6.69421	6.65222	6.74197	6.66954	6.72687	6.62528	6.64367	6.35865
MRPL46	6.85937	6.91163	6.84678	6.70173	6.35496	6.70741	6.71845	6.338	6.5212	6.94373	6.60902	6.63748	6.1941	5.89212	5.60674	6.1004	6.20583	5.93217	6.12739	6.10061	5.78134	6.29548	5.89452	5.6499	5.4409	5.99236	6.35794	6.46906	6.33712	6.48417	6.44758	6.49118	6.28667	5.79595	6.21877	5.91877	5.93466	5.70777	6.42674	6.51364	6.55899	6.34939	6.48298	6.42075	6.08636	5.97794	6.15004	5.60025	5.07092
MRPL47	6.11077	6.17282	6.1074	5.98379	5.91639	6.52792	6.32256	5.95608	6.06072	5.81625	6.00332	5.97824	6.18094	6.30266	6.50142	6.45405	6.42104	6.71168	6.26609	6.77508	6.11113	6.68421	6.65824	5.4916	5.92476	5.84663	5.9288	5.93927	5.90442	6.63702	6.25875	6.281	5.51169	5.72924	5.94055	5.53645	5.48034	5.58496	6.34782	6.36431	6.23654	6.17158	6.15516	6.34787	6.13018	5.86441	6.15267	5.52637	5.15179
MRPL48	4.65802	4.26782	4.55054	4.62724	4.49014	4.4425	4.65358	4.46084	4.27643	4.14485	4.50705	4.50174	4.64359	4.04731	4.56986	4.98555	4.53716	4.65364	4.31965	3.97845	3.85157	4.41914	4.70048	4.39316	4.69653	4.25089	4.85333	5.06945	4.80574	5.02897	4.99688	4.95657	4.40447	5.02933	4.73132	5.07918	5.27769	5.15261	5.08884	5.1627	5.39516	5.19727	5.28805	5.36392	5.24358	4.69145	5.23016	4.75083	4.49058
MRPL49	4.94834	5.10745	5.05358	5.47394	4.17932	5.4347	5.03867	4.90809	5.13274	4.75946	4.7212	4.67863	5.01596	4.48563	4.07268	5.01406	4.67131	4.71841	4.53862	5.00776	4.48528	4.88796	4.96929	4.48413	4.24391	4.6552	4.71343	4.86176	4.95947	5.16292	5.20733	4.87144	4.35666	4.28798	4.44765	4.35184	4.74647	5.09696	5.35683	5.29907	5.66497	5.31622	5.47544	5.16149	5.57244	5.60709	5.78656	4.84385	4.09726
MRPL50	5.59999	5.81905	5.68376	5.59963	5.42624	5.69218	5.756	5.64088	5.7863	5.69767	5.74974	5.6132	5.65329	5.29759	5.66883	5.64913	5.77133	5.61781	5.5036	5.54394	5.46099	5.92929	5.71329	5.30727	5.07581	5.62069	5.20363	4.96966	5.5086	5.72232	5.69616	5.52638	5.11104	5.09728	5.27825	5.29976	4.82164	5.74026	5.9574	5.92976	5.99174	6.03258	5.92591	5.97112	6.15459	5.96255	6.13889	5.3229	5.39683
MRPL53	6.04928	6.01062	5.72776	5.58358	5.56467	6.00947	6.41234	5.86031	5.86482	5.55779	5.67117	5.6383	6.55689	6.38109	6.08872	6.78174	6.50999	6.71718	6.69941	6.63546	6.3456	6.58841	6.21159	5.66532	5.40551	5.47291	5.94835	5.80275	6.06267	6.51172	5.95021	5.6419	5.46288	5.61101	5.62983	6.39001	5.94263	6.49218	6.85243	6.89536	6.48613	6.45609	6.45973	6.55328	6.54243	6.65982	6.41013	5.88273	5.40465
MRPL54	7.61268	7.52479	7.65947	7.60836	7.47666	8.01163	7.953	7.62057	7.84766	7.47899	7.82902	7.8098	8.12085	7.3938	7.46561	7.81997	8.07226	7.38257	7.688	7.61541	7.16096	8.39936	7.70822	6.63147	6.8931	7.08769	7.63339	7.52417	7.40994	7.81785	7.55674	7.55374	6.96514	6.61791	7.0103	7.54556	6.6868	8.2815	8.3188	7.99884	7.95482	8.20206	8.02813	8.03598	8.05732	7.99475	8.27186	7.48887	7.21524
MRPL55	5.29195	5.32562	5.35953	5.33682	4.49787	5.63034	5.71094	5.21529	5.40028	4.98568	5.19286	5.27819	5.72165	5.313	6.1836	5.61369	5.62741	5.61374	5.67185	5.79724	5.06389	5.59156	5.33193	4.47953	4.86447	4.84207	5.35082	5.15038	5.25359	5.68605	5.78563	5.35064	4.85331	5.06488	5.12232	5.75112	6.08492	5.87188	6.17725	5.9515	5.85131	5.69894	5.73123	5.94774	5.25875	5.19912	5.62384	5.63945	5.20842
MRPL57	0.4087	0.4087	0.4087	0.4087	3.71076	2.86069	3.16951	2.00532	0.4087	0.4087	0.4087	0.4087	2.68626	0.4087	0.4087	0.4087	2.4607	2.86584	2.45536	2.81372	2.23657	3.04226	0.4087	2.82414	1.46393	0.4087	2.44522	2.41756	2.19914	3.19542	4.23696	3.86888	3.6125	0.4087	0.4087	0.4087	0.4087	0.4087	0.4087	0.4087	0.4087	0.4087	0.4087	0.4087	0.4087	0.4087	0.4087	0.4087	0.4087
MRPL58	6.66008	6.61433	6.592	6.42257	6.5246	6.67621	6.73801	6.71845	6.71877	6.41829	6.42097	6.44425	6.75721	6.17968	6.37595	6.71099	6.37302	6.51864	6.54328	6.61984	6.2894	6.66597	6.3349	5.75971	5.6194	5.82841	6.14392	6.21512	6.12777	6.9577	6.74681	6.72237	5.69733	5.69793	5.98625	6.95645	6.75406	7.08799	6.93079	6.51645	6.82699	6.74204	6.76382	6.55607	6.47719	6.64457	6.65652	6.79514	6.65815
MRPL9	5.0228	5.3194	5.00564	5.04977	4.96938	5.07042	5.21166	5.17809	5.12989	5.36361	5.75024	5.41302	5.6672	5.27361	4.68988	5.56786	5.60588	5.4099	5.28918	4.97082	4.79124	5.69782	5.27521	4.74068	5.10976	5.10852	5.24206	5.54644	5.42854	6.09547	5.89733	5.89037	5.27499	5.22623	5.50444	5.318	5.06225	5.49285	5.00765	4.87815	5.19685	4.87185	5.19724	4.90285	4.7886	4.9191	4.8666	5.59143	5.40239
MRPS11	4.83538	4.85665	4.99389	5.08217	4.97107	4.98767	5.04603	4.71591	4.8974	4.81239	4.95253	4.8941	5.00273	5.02175	5.14207	4.85584	4.22505	4.7007	4.61937	4.68809	4.20101	5.16234	4.58271	4.91386	4.86225	5.11993	5.20971	4.98499	4.97633	5.11623	5.13881	5.44894	5.00642	4.54369	5.29106	5.01074	4.7062	4.83877	4.77698	5.00828	4.92037	5.1961	5.19928	5.1986	4.83934	5.13493	5.10936	5.55962	3.9812
MRPS12	4.18216	4.67582	3.86725	4.31903	5.05872	4.91351	5.09459	4.10544	5.27482	4.856	5.13288	4.69011	4.11788	2.79931	4.02329	3.80313	3.14402	3.65732	0.4087	4.02638	0.4087	3.87242	0.4087	4.29454	5.18249	4.39088	4.86965	5.06817	4.76247	4.83003	4.94406	4.70972	4.37192	4.88459	5.03469	4.12611	4.77009	5.10516	4.49643	4.23188	4.45478	4.97288	4.59897	4.49416	4.89502	4.97475	4.65786	3.93737	0.4087
MRPS14	4.80222	4.47933	4.99431	4.72197	4.6392	4.73417	5.20607	4.83515	4.4968	4.73431	4.78026	4.61691	4.83195	5.11736	4.35062	4.84358	5.11726	4.80768	4.98643	4.99491	5.02335	5.01835	4.68918	4.6238	4.58577	5.21206	4.99805	5.14707	5.13578	5.05768	5.3335	5.1432	4.99057	4.67128	5.1267	4.7019	0.4087	4.55282	4.50307	4.63102	4.62182	4.64017	4.45421	4.2912	4.4649	4.62762	4.63477	4.69129	3.81978
MRPS15	5.66492	5.32738	5.64524	5.68651	5.63625	5.74725	6.232	6.14183	5.86165	5.39112	6.05806	5.98781	6.01234	5.76922	6.04232	5.97968	5.8758	5.88816	5.98648	5.65171	6.03822	5.72086	5.98637	5.74313	6.18682	6.38356	6.31255	6.41326	6.33225	6.52599	6.62543	6.57585	6.16329	6.17642	6.47832	5.95726	5.47984	5.83065	6.25917	6.05903	6.03799	5.99224	6.1886	6.21009	6.13338	6.12818	6.11847	5.30319	5.75584
MRPS16	4.94242	4.79662	4.92244	5.09645	4.62325	5.38161	5.59718	5.24199	5.19211	4.06715	4.87234	4.7876	5.37296	5.35235	5.36412	5.21389	5.32048	5.33735	5.26345	5.45282	4.89728	5.27808	4.71143	4.56078	5.13749	5.5215	5.71497	5.82111	5.67377	5.87879	5.61371	5.48479	5.19335	4.97823	5.76118	4.64613	4.6864	4.96922	5.86425	5.47334	5.632	5.10589	5.13079	5.21227	5.31053	5.28607	5.72352	5.53071	4.58477
MRPS17	5.64085	5.51515	5.47167	5.63807	5.24357	5.8535	5.9764	5.67038	5.09661	5.15703	4.91	4.97879	5.20046	5.22243	5.35493	5.62299	4.98286	5.74398	5.87614	5.71728	5.43697	6.08122	4.89695	5.75014	6.01208	6.08595	6.43516	6.2828	6.56256	6.13354	6.09295	5.67969	6.00186	5.80874	6.01355	4.52441	5.84972	5.45851	4.61556	4.08528	4.54394	4.54917	3.83985	5.64919	5.23112	5.11765	4.92801	6.22877	5.094
MRPS18A	5.95185	5.76233	5.51799	5.97656	6.25006	6.0893	6.63122	5.85515	5.82505	6.09736	5.82809	5.90097	6.17766	5.86127	5.79646	6.13476	6.25289	6.28198	5.91158	5.97113	5.88722	6.43421	5.72745	5.00719	5.81834	5.56242	6.00103	5.91197	6.00816	6.53564	6.40335	6.41594	6.17206	6.0263	5.95612	6.10554	6.17257	6.13983	6.93989	6.78332	6.49188	6.16785	6.27235	6.42872	6.14491	5.95264	6.34128	5.5706	4.82948
MRPS18B	5.03626	5.07107	5.00854	5.25348	4.82052	5.02177	5.26188	5.00902	5.17366	4.63267	5.0777	4.96437	4.97556	4.38813	4.50807	5.12771	5.05422	4.79145	4.69936	4.44419	4.5624	5.22067	4.7714	4.91514	5.31715	5.47878	5.39383	5.57399	5.60282	5.27636	5.61759	5.63122	5.23241	5.10738	5.44991	4.98073	4.14143	4.87439	5.58988	5.44304	5.70455	5.48165	5.56926	5.55422	5.7213	5.48532	5.56483	5.18558	4.61382
MRPS2	4.60035	4.37691	4.38996	4.3754	4.73574	4.61005	5.00946	4.57061	4.65952	4.66811	4.78767	4.96783	5.39181	5.10826	5.25204	5.24232	5.07193	5.30896	5.41891	5.35644	5.24646	5.418	4.65086	4.85889	4.94131	5.30118	5.39032	5.42371	5.49689	5.5271	5.63125	5.4914	5.02144	5.07344	5.69183	5.21981	5.89771	5.48621	4.92401	4.87082	4.79524	4.85209	4.86368	4.94984	5.02004	4.84513	5.17238	5.13203	4.89301
MRPS22	5.46911	5.40579	5.38841	5.62433	5.51533	5.86032	6.22201	5.80195	5.64613	5.24218	5.66362	5.43782	5.833	5.6033	5.72792	5.67933	5.93811	5.61095	5.6795	5.75102	5.81672	5.89032	5.85317	5.96802	6.09819	6.18546	6.16831	6.10641	6.1565	6.2063	6.25582	6.17931	5.98959	5.91674	6.35042	5.5744	4.08318	5.60529	5.92429	5.75922	6.15196	5.82293	5.72278	5.78744	5.93863	5.72432	6.12862	6.21276	5.96741
MRPS23	5.97743	5.95884	5.96131	6.01506	6.08413	6.2755	6.725	6.27479	6.50247	5.79359	6.45343	6.29611	6.96227	6.59048	6.32603	6.79829	6.9447	6.86427	6.5909	6.87826	6.37555	7.16256	6.47496	6.24267	6.5545	6.64272	6.89619	6.92651	6.70564	7.3346	7.46615	7.06016	6.55361	6.51348	7.08187	6.59454	6.53718	6.61162	7.01555	6.75263	6.74774	7.04083	6.94039	6.55698	6.74822	6.57806	6.62814	6.50324	6.43662
MRPS25	5.93708	5.95994	6.04997	6.13492	5.77549	6.36507	6.41748	6.22705	6.09477	5.92274	6.15625	5.77332	5.93935	5.57547	5.09137	5.78888	5.68034	5.46539	5.70053	6.11249	5.44144	5.86773	5.52647	5.96855	5.67248	6.32332	6.19572	6.132	6.0017	6.12969	5.87761	6.07951	5.89145	5.48221	6.17299	5.22472	6.15608	4.73027	5.83415	5.65194	5.88146	5.97634	5.99245	5.89927	5.86219	5.90325	5.80468	5.73468	5.38084
MRPS26	6.73276	6.59551	6.47275	6.46284	6.553	6.75843	6.96365	6.55184	6.51219	6.79118	6.7298	6.68932	6.30153	6.07466	6.34024	6.53687	6.43857	6.24599	6.69078	6.60888	6.17071	6.42918	6.42424	6.96667	6.72532	6.91322	7.39522	7.20295	7.29453	6.78333	6.67481	6.64177	7.03295	6.7422	7.37761	6.94726	5.98395	5.91579	6.42753	6.69079	6.3019	6.2582	6.18244	6.16673	6.3642	6.39971	6.37126	6.44023	6.3692
MRPS27	5.51997	5.34771	5.33331	5.44141	5.4635	5.72112	5.82961	5.4776	5.64027	5.25757	5.5033	5.27187	5.88113	5.65277	5.30713	5.76934	5.70479	5.85143	5.80734	5.54709	5.3956	5.9708	5.63449	5.58431	5.84663	5.80997	5.94396	6.0506	5.98528	6.10246	6.00603	6.08767	5.60573	5.66689	6.08259	5.33036	5.17236	5.67087	5.77658	5.81372	5.94541	5.95105	5.8292	5.80282	6.09983	5.9266	5.79732	5.60776	5.81707
MRPS28	4.86036	5.0148	4.84742	4.95399	5.40611	5.42476	5.31744	5.19206	5.22626	4.6725	5.13088	4.70255	5.9344	5.5057	5.49804	6.00711	5.53689	5.70256	5.80884	5.67189	5.78489	5.86455	5.51219	5.75923	5.65527	5.93055	6.05957	6.03351	6.20027	6.52416	6.11999	6.4403	6.05239	5.86474	6.07873	5.80539	5.72749	5.47222	5.27719	5.94614	5.36048	4.96636	5.2221	5.14903	4.80459	4.61444	5.68481	6.13428	6.10772
MRPS30	4.94955	4.92442	4.7961	4.71815	4.56744	4.97833	4.98713	4.92345	4.81588	4.9699	4.9968	4.99454	4.82172	4.71333	3.9324	4.54038	4.84334	5.00132	4.2353	5.11696	0.4087	4.81257	5.03579	4.25532	4.37375	4.57414	4.64789	4.61762	4.77089	4.60609	5.31824	4.83432	4.44777	2.88761	4.53356	4.63349	4.32819	5.09187	4.84804	4.63309	4.82077	5.1363	5.21899	5.15402	5.03092	4.95452	5.19432	0.4087	4.93931
MRPS31	4.71045	4.54183	4.37692	4.34329	4.49523	4.42448	4.57857	4.63315	4.51181	4.81508	4.64956	4.14699	5.1306	5.0377	5.37483	5.38849	5.50221	5.3906	5.23396	5.00396	5.51656	5.52185	5.15625	5.18734	5.18082	5.20725	5.40774	5.30456	5.15873	5.14097	5.44488	5.34641	5.10208	5.15517	5.39231	4.90117	4.05651	4.85887	4.76792	4.63987	4.71219	4.76325	4.81941	4.9478	5.10836	4.98072	5.05247	5.27389	5.069
MRPS33	4.75519	4.69736	4.71701	4.82159	5.15453	5.06474	5.80619	4.8774	5.24532	4.50056	4.81897	5.38815	5.97685	5.32578	5.27168	5.46208	5.75603	5.66701	5.64622	5.73106	5.84781	5.8914	5.28102	4.74728	5.59736	5.78979	5.77435	6.08873	5.48805	5.70917	6.2847	5.99772	5.16098	5.77978	6.12403	5.57394	6.09299	5.4764	5.76774	5.66504	5.26466	4.98748	4.87497	5.33272	5.46167	5.47586	5.71609	5.47458	5.04543
MRPS34	4.46872	4.46611	4.41661	4.65491	4.53192	4.46912	4.82436	4.52361	4.47879	4.297	4.50766	4.40983	4.72545	4.39903	3.9805	4.63866	4.3168	4.37923	4.21197	4.31234	4.02448	4.42998	4.33303	4.70169	4.79052	5.00537	5.14636	4.89964	4.79856	5.20792	4.55038	4.98405	5.12549	4.66342	5.38561	3.70069	3.7715	3.74387	4.29029	4.33672	4.38927	4.50913	4.23897	4.46278	4.36851	4.42875	4.43522	5.34848	5.45774
MRPS36	5.68029	5.91741	5.82767	5.86253	5.84177	5.75981	5.52496	5.825	5.84826	5.94839	5.74466	5.87523	5.21905	5.21423	4.5054	5.37663	5.65102	5.16416	5.25741	4.95351	5.23837	5.88015	5.57125	6.42895	5.59646	6.21952	6.44983	6.3104	6.12064	5.72935	5.80673	5.95936	6.50321	6.25755	6.14299	6.79262	5.92653	6.36229	5.41806	5.57045	5.56618	5.68749	5.72659	5.69605	5.6249	5.66056	5.35645	4.85811	4.81383
MRPS5	5.56648	5.6285	5.53585	5.47518	5.63803	5.77353	6.25635	5.54551	5.83889	5.49817	5.52436	5.43447	6.13726	5.58197	6.36864	6.02448	6.18015	6.20159	6.09661	6.17162	6.03499	6.18817	6.07497	5.85912	6.06034	6.16181	6.28251	6.36464	6.20594	6.27875	6.27555	6.3017	6.14466	5.7778	6.3646	6.26052	4.52502	5.30962	6.28582	6.07461	6.07876	5.70134	5.77437	5.81653	6.08939	6.03231	6.10935	5.65804	5.88225
MRPS6	5.36539	4.95111	5.01608	5.08912	5.15682	5.10057	5.6261	5.23861	4.73359	5.37611	5.0568	5.03791	5.71251	5.45437	5.5695	5.85007	5.6265	5.52749	5.55988	5.94176	5.54674	5.63811	5.41444	5.81387	5.60054	5.83384	5.90678	6.12194	6.08152	5.75483	5.51425	5.74354	5.98158	5.76978	6.02773	5.6862	4.26738	5.65717	5.45904	5.46295	5.4878	4.8261	5.41668	5.1399	4.99851	5.18807	5.26583	5.67119	5.48596
MRPS7	4.44465	4.54893	4.66529	4.61019	5.22697	4.94644	5.13802	5.01692	5.32463	4.59443	5.09588	4.97074	5.12707	4.78083	4.96977	5.15913	5.24452	5.1384	5.17715	4.89856	4.91054	5.07861	4.99163	4.81038	4.94964	5.07167	5.34354	5.51153	5.44303	5.54499	5.3713	5.36922	4.95637	5.03055	5.31663	5.50282	5.37388	5.81013	5.2459	5.27852	5.39079	5.4463	5.34523	5.39773	5.30232	5.44109	5.61425	4.87364	5.06076
MRPS9	3.07346	2.99476	2.90663	2.95745	3.1634	3.24059	2.8058	2.80752	3.17148	3.13037	3.34332	3.20803	3.3341	3.21637	0.4087	3.33265	3.42968	3.2658	2.73711	2.595	3.14609	3.76861	2.56832	3.10227	3.05805	3.34343	3.2878	3.44896	3.03418	3.66278	3.7022	3.50728	3.04135	3.3936	3.69918	2.82154	2.86735	3.30226	3.207	3.1955	3.39424	3.434	3.59015	3.51005	3.4518	3.2182	3.48083	2.91168	2.98488
MRRF	5.68855	5.5715	5.83369	5.92755	5.66137	5.79091	5.91654	5.62807	5.81322	5.89434	5.97979	6.12464	5.83403	5.30761	5.22727	5.47801	5.44188	5.3739	5.31304	5.68235	5.32939	5.69041	5.41745	4.80123	4.91057	5.2818	5.07365	5.27815	5.13331	5.34621	5.53802	5.42643	5.03792	5.51551	5.22409	4.60007	4.60142	5.36362	5.57514	5.72388	5.72164	5.53288	5.61655	5.54868	5.67463	5.39884	5.58878	5.09353	5.06662
MRTO4	6.87941	6.78417	6.81909	7.21918	7.26613	7.40334	7.37109	7.3185	7.3471	6.67551	7.37443	7.38519	6.89575	6.55974	6.35981	6.64489	6.62079	6.40285	6.75666	6.3888	6.51924	6.59631	6.40498	5.80414	5.86075	6.01269	6.09408	6.16253	6.15104	6.39412	6.3336	6.18475	6.20604	6.16658	6.2115	6.66142	7.05659	6.99927	7.75562	7.47955	7.62044	7.64812	7.68716	7.69756	7.74384	7.41475	7.73146	7.81692	7.682
MSN	5.98572	6.04353	6.21146	5.88206	6.25332	5.28218	5.87579	6.16313	6.17034	5.95218	5.80631	5.74076	6.29921	6.68114	5.89489	6.08754	6.36539	6.11277	6.55943	6.62713	6.57354	6.71735	6.76735	5.63522	7.06313	6.77742	5.53366	5.54943	5.45019	6.75755	6.88632	6.95598	5.75767	6.33854	5.73161	7.2291	6.72475	7.03917	7.06675	7.13626	7.1022	7.37002	7.24248	7.30656	7.17641	7.47845	7.05863	5.82344	6.01026
MTA2	5.29714	5.36804	5.44139	5.35488	5.40327	5.22601	5.29972	5.43235	5.41901	5.34771	5.33949	5.35589	5.47483	5.48653	5.04182	5.42253	5.63586	5.47771	5.39579	5.22911	5.3183	5.47993	5.07014	5.11336	5.44959	5.65101	5.15053	5.18934	5.19413	6.10889	6.18076	5.92617	5.42221	5.93401	5.31582	5.20904	5.24662	5.20007	5.67769	5.78394	5.73888	5.69666	5.69391	5.68712	5.82714	5.72526	5.8551	5.97348	5.73879
MTA3	6.22283	6.22509	6.26722	6.15356	6.13872	6.03569	6.29826	6.43924	6.33268	6.35828	6.3935	6.43196	6.92957	6.63709	6.30421	6.94209	6.78332	6.80182	6.59802	6.48014	6.62321	6.44242	6.15863	6.1796	6.45003	6.67486	6.2371	6.34227	6.11195	7.04994	7.07894	6.97087	6.40577	6.77027	6.53682	6.77099	6.79514	6.37131	6.6801	6.83903	6.62581	6.85797	6.70161	6.79699	6.81273	6.69726	6.43273	7.34432	7.09091
MTCH2	6.79862	6.76565	6.75832	6.79313	7.0593	7.04487	7.23001	6.83153	6.86321	6.7777	6.76146	7.04231	7.51384	7.3487	7.79569	7.12538	6.86076	6.73966	7.65606	7.4071	7.62915	7.81626	7.3501	7.41743	6.93085	7.02831	7.71026	7.79919	7.85975	7.34796	7.18931	7.46704	7.53985	7.6353	7.93614	6.1872	5.7247	6.55527	6.16118	5.98833	6.50245	6.07265	5.79722	6.07601	6.93568	6.83279	6.89166	6.05447	6.22827
MTDH	6.07836	6.19133	6.13776	6.14331	6.34339	6.02165	6.17998	6.29912	6.32286	6.11421	6.12537	6.17786	5.95742	5.89893	5.71934	6.25183	6.25574	6.12087	6.09218	6.10787	5.91928	6.16091	6.07849	5.82882	5.78878	5.96009	5.72298	5.86819	5.6644	6.07677	5.98976	5.93402	5.23694	6.40077	5.8707	6.35967	6.22282	6.16459	6.462	6.59062	6.45035	6.5031	6.44196	6.48537	6.46009	6.49134	6.47005	5.05781	5.22741
MTHFD1	6.98014	6.89808	6.99019	6.79427	6.60678	6.59952	6.78322	6.75018	6.80937	6.85824	6.93883	6.89409	6.51331	6.50431	5.64615	6.06038	6.01098	5.84878	6.20187	6.29537	6.04888	6.54337	6.17379	6.51237	6.7348	6.84394	6.64903	6.89092	6.5301	6.37441	6.28162	6.14966	6.80024	7.07398	6.78115	7.42663	7.34056	7.81524	7.41286	7.4957	7.40368	7.49696	7.44388	7.49671	7.59353	7.50999	7.60295	6.3505	6.44545
MTHFD1L	5.81778	6.02788	6.04147	5.99702	5.94382	5.75622	6.16885	6.03016	6.07482	5.83433	6.16978	6.15199	5.33576	5.45651	5.35355	5.28502	5.35257	5.12452	5.55407	5.70471	5.58184	5.49651	5.35841	4.76898	5.2386	5.76584	5.3627	5.32631	5.45822	6.31125	6.24849	5.82292	5.42965	5.8717	5.70646	5.77222	5.71936	5.74824	5.69515	5.71593	5.74405	5.65283	5.7733	6.06135	6.10306	6.2782	5.94975	7.28231	7.34079
MTHFD2	5.79635	5.80774	5.9347	6.0741	6.70586	6.36098	6.14455	7.46557	8.04542	5.79513	6.3943	6.71895	5.37545	5.62006	4.71626	5.41526	5.57016	5.66502	5.07525	4.61862	3.80374	4.95162	4.95229	3.70016	5.7327	5.37476	5.19422	4.74031	5.54129	6.64091	5.4938	4.83645	5.47211	6.27556	5.28767	6.14624	5.65412	6.70989	5.80773	6.10598	5.87766	5.76551	5.92972	6.4612	6.16754	6.71069	6.40189	6.28147	5.8256
MTIF2	4.58815	4.45305	4.41416	4.54503	4.388	4.84028	4.97166	4.64969	4.68706	4.27188	4.35216	4.4207	4.85684	4.70543	4.23455	4.88043	4.54938	4.84835	4.83921	4.94289	4.75743	5.03954	4.58375	5.17226	4.9687	5.18249	5.75467	5.65767	5.69153	5.12414	5.08297	4.94133	5.36808	5.35399	5.56447	5.32556	5.31248	5.3042	5.31608	5.18102	5.13441	5.00266	5.28506	5.11657	5.18953	4.94409	5.08259	4.96128	4.66878
MTREX	5.17429	4.97834	5.10562	5.18099	5.05011	5.17497	5.014	4.86295	5.06598	5.16497	5.10311	4.93902	4.80366	4.90523	4.62393	5.01849	5.25264	4.77609	4.7638	4.5878	4.73837	4.76577	4.69702	4.81682	4.71843	5.05015	4.95873	5.00323	4.9888	5.26206	5.06352	5.16628	5.17983	4.97911	5.03345	4.98646	4.92774	5.10307	4.93179	5.12175	4.98524	4.98833	5.25919	5.0238	5.24435	5.02971	5.01988	5.20543	4.97711
MTX1	5.57433	5.61472	5.612	5.78605	5.68669	5.83489	5.61942	5.50372	5.58913	5.80598	5.83502	5.86497	5.38997	5.33466	5.74959	5.06991	5.15905	5.03707	5.263	5.35107	5.15714	5.42888	5.34356	6.16231	5.32819	5.92277	6.36648	5.95904	6.21798	5.54316	5.2889	5.43628	6.22885	5.61811	6.46055	5.59718	5.29236	5.01816	5.56857	5.862	5.34192	5.3636	5.48261	5.78108	5.53084	5.6984	5.44821	5.0089	5.50726
MTX2	6.23466	6.54155	6.46847	6.23791	6.22806	6.67532	6.49602	6.39442	6.50947	6.50958	6.41232	6.732	6.11627	5.85551	6.16904	5.90967	5.98913	5.95883	5.98478	6.27859	6.23516	6.22201	5.81925	6.41993	5.62548	6.34784	6.74328	6.57806	6.7003	5.50026	5.66489	5.82343	6.19745	6.14755	6.16632	6.16878	5.73977	6.18537	6.02242	6.03494	6.04757	6.05948	5.7983	5.90995	6.09062	5.8262	5.9735	5.56963	5.38658
MYBBP1A	5.76599	5.7841	5.79827	5.77586	5.6061	6.05871	5.99119	5.87197	5.82594	5.73556	5.89112	5.90147	5.57306	5.50807	5.26934	5.58563	5.43412	5.32321	5.6051	5.56218	5.31664	5.66391	5.28483	5.11782	5.07786	5.29751	5.55399	5.64386	5.37805	5.22391	5.19216	5.19012	5.45071	5.34149	5.46242	5.54388	5.44848	5.83558	5.94745	6.074	6.14482	5.93758	6.01666	6.13238	6.27093	6.02378	6.17771	6.14008	6.14007
MYCBP	6.6909	6.66621	6.58627	6.67176	6.4263	6.36912	6.23968	6.49283	6.57051	6.19438	6.72763	6.43106	7.41777	6.86533	6.59779	7.35153	7.32973	7.11281	6.80804	6.83465	6.75991	6.90868	6.75741	6.07831	6.51897	6.41064	5.94679	6.46721	5.89037	6.48238	6.35698	6.29592	6.18075	6.41989	6.29976	5.14729	5.41652	6.0304	6.49163	6.73239	6.85252	6.84353	6.91616	6.9561	6.77498	6.15936	6.79791	6.27619	6.1042
MYDGF	5.56064	5.5376	5.32748	6.28475	6.56773	5.2252	5.56322	6.19711	6.42154	5.43466	5.6669	5.63782	5.82271	5.99835	5.84497	5.98306	6.2341	6.28277	5.8717	5.77059	5.73734	6.04673	6.42174	5.90638	6.59595	6.40989	5.92253	5.79389	5.91502	5.93688	6.35844	6.09699	6.16138	6.1249	5.83965	6.12274	6.01611	5.38268	5.61521	5.18512	5.50264	5.7354	5.54886	5.65697	5.56889	5.53525	5.53002	4.73471	5.14422
MYH10	5.60711	5.70086	5.59917	5.5831	5.01701	5.35698	5.82568	5.23302	5.38876	5.40422	5.50036	5.39901	4.84741	5.09599	5.42917	5.1832	5.4016	5.33611	5.20696	5.3099	5.27737	5.14766	5.8103	5.44815	5.24679	5.39386	5.26518	5.44565	5.08698	6.16122	6.56913	6.7665	5.94937	5.24515	5.82002	5.02519	4.55439	4.8641	5.17235	5.00374	5.12742	5.09532	4.80702	4.95072	5.31627	5.19751	5.19473	5.91515	5.94228
MYH9	6.68007	6.56808	6.58239	6.42894	6.33071	6.39206	6.24721	6.48818	6.52039	6.5759	6.45174	6.27725	5.54331	5.75654	5.68506	5.71838	6.14046	5.92544	5.4641	5.80977	5.59828	5.87847	6.83142	4.97028	6.02882	5.04524	4.47421	4.38708	4.52013	5.98441	6.30858	6.22869	4.37119	4.39859	3.96087	6.53854	5.89384	6.0122	6.5728	6.40522	6.39507	6.76247	6.35493	6.55788	6.45201	6.49668	6.39507	6.23114	6.19867
MYL6	7.32184	7.20239	7.25721	7.15039	6.91694	7.15082	7.01954	7.15385	7.17061	7.2349	7.10444	6.87298	6.79949	7.01337	6.92267	7.08982	7.13164	7.08717	7.16642	7.38119	7.13224	7.04033	7.48296	6.20095	6.70002	6.24948	5.9727	6.01941	6.05826	6.96454	7.19246	7.05729	6.06136	6.01243	6.14629	6.84957	6.28098	6.5194	7.04087	6.97421	6.94669	7.16584	6.7586	6.931	6.65023	6.83155	6.62195	6.75793	6.62653
MYO1C	5.86096	5.77031	5.83573	5.639	5.38852	5.73877	5.51332	5.50033	5.42143	5.63687	5.31735	5.46785	5.57117	5.5824	5.37389	5.61131	5.72508	5.57379	5.40183	5.66035	5.33611	5.60665	5.98256	5.92905	5.52015	5.31483	5.37364	5.51719	5.2701	4.86261	5.58712	5.62071	5.35997	5.29409	5.61146	5.69256	5.38615	5.22703	5.20654	5.31273	5.12792	5.34068	4.92685	5.17569	5.12829	5.21703	5.20115	4.46242	4.69274
MYOF	5.72402	5.494	5.42124	5.15761	5.23107	5.47568	5.65843	4.96389	4.97885	5.25511	5.35754	5.41179	4.96349	5.2184	5.59626	5.18923	5.3995	5.35672	4.94309	5.10518	5.15386	5.07939	5.3101	5.02933	4.86931	4.87568	4.88257	4.41856	4.76953	4.81225	4.97726	5.04284	4.59234	4.9939	4.8013	6.41024	6.17504	6.51145	6.76034	6.50566	6.87492	6.5821	6.29875	6.45069	6.43857	6.4595	6.30797	5.19204	5.51471
NAA15	5.75916	5.71924	5.71014	5.59147	5.57249	5.53753	5.47909	5.73134	5.67301	5.73937	5.64081	5.57131	5.83876	5.77836	5.59017	5.64168	5.81707	5.74307	5.8104	5.82775	5.77417	5.65608	5.48418	5.5939	5.83229	5.9267	5.83099	5.75485	5.61252	5.67185	5.60735	5.48649	5.8321	6.15676	5.8572	5.87784	5.70581	6.13148	6.25018	6.40193	6.22249	6.29337	6.17472	6.28118	6.25451	6.1555	6.22456	6.31773	6.18876
NACA	7.20997	7.27522	7.37005	7.29972	7.55298	7.3781	7.55233	7.58801	7.69345	7.57106	7.90954	7.67525	7.51154	7.5615	7.01255	7.69898	7.56949	7.56671	7.48995	7.26342	7.27611	7.46413	7.29734	6.89456	7.21091	7.39027	7.01218	7.09805	6.93843	7.67707	7.67801	7.59897	6.79299	7.08205	7.02429	7.02301	6.29362	7.59522	7.50364	7.64972	7.7043	7.48597	7.62264	7.65638	7.67858	7.92797	7.81393	7.58577	7.6755
NACC1	5.79036	5.96551	5.76085	5.89308	5.83767	6.1244	6.00138	6.04295	5.93844	6.05807	5.86885	6.27128	7.06961	6.82444	6.85607	7.19142	7.09384	7.40645	7.05799	7.05231	7.05388	6.84368	6.29627	5.57329	6.237	6.0072	5.78574	5.87295	6.16856	7.05143	6.58001	6.40863	5.99538	6.22609	6.14365	6.10411	6.39387	6.77319	7.01028	6.90281	6.99957	6.7313	6.85543	6.66436	6.96206	6.72153	6.80401	6.18435	6.0352
NAE1	5.88732	5.93657	5.8862	6.02822	5.71772	5.77463	5.74078	5.76021	5.68026	5.93671	5.91654	5.96692	5.65047	5.51039	5.30296	5.66821	5.58993	5.63474	5.47823	5.56629	5.46459	5.40898	5.23869	5.39717	5.31559	5.44136	5.3	5.51677	5.32245	5.55011	5.48873	5.39809	5.28354	5.44218	5.14837	5.04552	4.88853	5.77354	5.70168	5.78239	5.68834	5.68792	5.71884	5.86765	5.64089	5.67825	5.48912	5.8469	6.14815
NAMPT	6.3123	6.16636	6.33159	7.24492	7.42631	7.51389	6.97989	6.95081	6.49277	6.04463	6.67585	7.754	5.79786	6.0597	5.89213	5.70325	5.85651	5.63133	6.02128	6.08969	6.00016	5.78704	5.58213	6.13667	6.4914	6.51804	5.98067	5.8181	6.01451	6.28099	6.51056	6.78526	6.07522	6.36478	6.45971	6.38454	6.03608	6.12053	6.02774	6.24205	6.28605	6.13029	6.29667	6.24362	6.18431	6.01131	6.06706	5.60506	5.84027
NANS	4.73779	4.84075	4.87862	4.95891	4.81517	4.7714	4.66366	4.67597	4.98113	4.76185	4.7357	4.78567	3.47376	3.58224	2.94197	3.75669	3.7847	3.40139	3.84621	3.40949	3.31303	3.92352	3.8714	4.8333	4.48624	4.69451	5.12926	4.97511	5.01811	4.93788	5.02651	5.27171	4.71983	4.51541	5.07231	5.58055	5.25681	5.2637	5.25777	5.49851	5.64257	5.8165	5.96468	5.82561	5.52912	5.43176	5.44292	3.6841	4.26121
NAP1L1	5.50625	5.35023	5.50269	5.86355	5.35569	5.36369	5.32128	5.47884	5.48241	5.4338	5.74109	5.32353	4.54192	4.70439	3.91204	4.07485	4.58727	4.13004	4.28138	4.33238	4.33456	4.44238	4.85414	4.52332	4.95677	4.93839	4.53269	4.3703	4.57379	5.61961	5.52216	5.16063	4.77689	4.61439	4.92788	4.86256	4.69882	5.43867	5.46095	5.63454	5.87813	5.73019	5.6367	5.67692	6.31878	5.77094	6.24067	5.29476	5.20704
NAP1L4	6.08879	6.18318	6.29583	6.35838	6.30404	6.08805	6.30128	6.25681	6.29745	6.13139	6.48145	6.26058	5.92434	5.75201	5.58875	5.833	5.80614	5.67095	5.53591	5.64464	5.57522	5.74908	5.84317	6.08834	6.66386	6.62366	6.57812	6.53154	6.30102	7.03719	6.98722	6.61635	6.31569	6.81842	6.6447	6.06357	6.03685	6.48601	6.47828	6.2885	6.27168	6.57721	6.3798	6.44338	6.61577	6.59942	6.51856	6.20206	6.26035
NAPA	5.34078	5.45308	5.49725	5.60952	5.82966	5.25667	5.55864	5.98021	5.95748	5.65053	5.78302	5.39076	6.14403	6.3869	6.4329	6.10702	6.21903	5.99528	6.22057	6.39931	6.53029	6.17742	6.2315	5.3002	6.27879	5.45422	5.00743	5.05414	5.05759	5.499	5.48569	5.35543	5.13526	5.51905	5.01694	4.96847	5.36486	5.23667	5.90332	5.67501	5.84294	6.02429	5.85121	6.00654	5.74708	5.99764	5.8133	5.89824	5.72593
NAPG	5.07558	4.93191	5.11847	5.1724	5.16074	4.94139	4.62296	4.48093	4.61782	5.12077	4.94606	5.2273	5.8382	5.65327	5.69196	5.68082	5.58397	5.68493	5.793	5.63864	5.6797	6.00982	5.61494	5.84964	5.62739	5.62787	5.89345	5.94456	6.15974	6.29064	6.12433	5.97291	6.07765	6.77841	5.78202	5.65298	5.80994	5.9857	5.51266	5.68971	5.86863	6.08815	6.1879	5.9678	5.85456	5.59251	5.70238	5.01838	5.01263
NARS1	5.34919	5.17542	5.21142	5.44997	5.17651	5.11569	5.12156	5.25529	5.17213	5.18608	5.16585	5.05274	5.27213	5.42533	5.25843	5.47492	5.57936	5.57848	5.34003	5.43689	5.38259	5.5803	5.417	5.33059	5.51137	5.69891	5.44108	5.60754	5.33742	5.89148	5.63493	5.56565	5.64306	6.84467	5.71682	4.9204	3.19327	5.14441	5.90274	5.77385	5.88943	5.73159	5.78559	5.73642	5.72079	5.76733	5.85191	5.63486	5.73397
NASP	6.06264	6.11569	6.00139	6.13118	5.99372	6.22828	6.00549	5.86881	5.76556	5.83587	5.96911	5.88178	5.49225	5.46053	5.01727	5.61548	5.5566	5.57895	5.4486	5.40312	5.09524	5.37442	4.89333	5.25172	5.54733	6.23431	5.62589	5.87674	5.47947	6.7454	6.40414	6.15764	5.59426	5.88144	5.58221	5.33666	5.59213	4.99329	5.97991	6.11176	5.96763	6.02311	5.9773	5.9457	6.00857	5.8952	5.96453	5.59767	5.64134
NAT10	6.121	6.19888	6.23986	6.24821	6.33348	6.41822	6.3581	6.09612	6.07886	6.00596	6.21623	6.41161	6.33363	6.00615	5.94979	6.16574	5.97447	6.05481	6.20054	6.10188	5.93976	6.07574	5.68413	5.39878	5.44507	5.68255	5.94781	5.99818	5.87606	6.10382	5.99039	5.7645	5.91707	5.80016	6.04199	6.31302	6.52104	6.35308	6.3142	6.30684	6.44535	6.20387	6.35328	6.32979	6.37159	6.31857	6.39026	6.44742	6.58761
NAXE	6.5064	6.61907	6.53585	6.88954	6.23013	6.89022	6.90209	6.68928	6.55862	7.016	6.62971	6.83258	6.53273	6.17239	5.37206	6.25451	6.22631	5.88318	6.08063	5.97231	5.69672	6.44554	6.56629	7.97379	6.76678	7.12192	7.93606	7.61102	7.40303	7.00359	6.81884	6.82544	7.60114	7.92435	7.90496	6.71114	5.87519	6.69533	6.17534	6.2228	6.70255	6.3636	6.47002	6.5035	6.5789	6.46814	6.45565	5.5701	6.27889
NCAPD2	3.97869	3.90418	4.04376	4.28881	4.43391	4.40559	4.44302	4.46144	4.18914	4.1911	4.54476	4.09268	5.08368	5.14151	4.90378	4.52973	4.79732	4.80596	4.72702	4.43807	5.02995	4.51739	4.49396	4.2931	4.40834	4.19599	3.99008	4.13682	3.51275	4.99122	4.48009	4.12592	4.53014	4.67481	4.65543	4.22626	4.51623	5.18754	5.06921	5.06187	5.07948	5.07134	5.20448	4.95422	5.101	5.18015	5.20937	5.05211	4.04175
NCAPH	4.48166	4.48732	4.19579	4.18195	4.6951	4.29276	4.51416	4.6962	4.98156	4.07809	4.90196	4.31085	5.34708	5.40601	0.4087	4.96364	4.99623	5.06628	4.58486	4.96702	4.80524	4.68897	4.57083	3.96198	4.77856	4.72088	4.41421	4.36496	4.31352	5.30286	4.95695	4.40381	4.1602	5.13057	3.66122	5.03041	5.03175	5.48961	5.62042	5.85371	5.74038	5.71455	5.99795	5.80531	5.58773	5.81762	5.80569	5.40269	4.20977
NCBP1	5.52702	5.57375	5.67761	5.70632	5.71415	5.61392	5.64184	5.69613	5.51056	5.40297	5.5458	5.56952	5.64815	5.44879	5.39489	5.55084	5.72165	5.77762	5.51438	5.41491	5.5078	5.37859	5.22045	4.75912	5.22168	5.40102	5.19917	5.14494	5.09675	6.30419	5.94556	6.0617	5.00077	5.3394	5.32871	5.26986	5.3475	5.5586	5.97933	6.30097	5.84455	6.04271	6.08096	6.12796	5.84478	6.01541	5.80621	6.57035	6.1849
NCBP2	5.39001	5.23249	4.98344	5.27713	5.41204	5.5059	5.33683	5.45542	5.05089	5.11535	5.15986	5.66571	5.74191	5.4961	5.10136	5.6765	5.99716	5.60399	5.8379	5.5782	5.61661	5.58352	5.31293	5.20128	5.35097	5.54291	5.17503	5.17233	4.99571	5.83616	5.61975	5.87365	5.09159	5.55354	5.43624	6.15346	5.55046	6.28752	5.77467	6.01363	5.79051	5.73685	5.92689	6.01427	5.91169	5.79595	5.69472	6.08141	5.92285
NCBP3	5.52528	5.38433	5.45567	5.50263	5.12217	5.34395	5.56893	5.49155	5.66308	5.4456	5.43478	5.36338	5.09998	5.17235	4.9057	5.34992	4.73212	5.17433	5.16515	5.13811	4.90575	5.1113	4.80397	4.6437	4.77162	5.19599	4.86755	4.94921	4.83491	5.00231	5.00438	5.16793	4.84383	4.80786	5.10883	4.81485	4.9393	5.16125	5.15502	5.33025	5.19069	5.3587	5.62806	5.54303	5.4479	5.48087	5.51624	6.13568	5.85665
NCEH1	4.95708	5.09039	5.17598	4.91651	5.18596	4.69993	5.30094	5.57116	5.40676	5.3842	5.07352	5.13962	4.84699	5.28633	5.55383	4.44611	4.98818	4.5272	4.89824	4.75037	5.23255	4.64127	4.49225	4.11178	5.36809	4.75621	4.06829	3.90152	3.79102	4.67118	4.99126	5.2713	4.675	4.6753	4.58363	5.13475	4.88906	5.39212	4.65932	4.46861	4.2557	4.50356	4.60718	4.60461	4.6344	4.40902	4.49214	4.16004	5.46715
NCL	7.01792	7.10505	7.18119	7.07523	6.82947	7.19803	7.22828	7.11024	6.93128	6.86706	7.03571	6.89275	6.75832	6.61371	7.12298	7.74723	7.38999	7.39934	6.99733	6.94272	6.73933	6.88806	6.54582	7.21224	6.9401	7.76666	7.48157	7.50098	7.4437	7.86606	7.6563	7.6169	7.69343	7.65359	7.77544	6.99854	6.57244	7.77909	8.06711	8.10163	8.14282	8.02413	8.1231	8.09815	8.10349	7.99105	8.18675	8.18243	8.10811
NCLN	5.52401	5.77769	5.65311	5.85224	5.90622	5.60192	5.74487	5.79467	5.83432	5.49054	5.65674	5.46608	5.64477	5.69929	6.52233	5.63559	5.86282	5.60351	5.78203	5.89534	5.90244	5.67996	5.80486	5.55973	5.74817	5.90237	5.40564	5.64344	5.4717	5.96252	6.04673	6.06233	5.88324	5.78178	5.88757	6.15272	5.90467	5.84858	5.67449	5.62026	5.74448	5.59126	5.68081	5.78157	5.69226	5.73241	5.64506	5.49455	5.6681
NCOA5	7.17937	7.29285	7.27881	7.21334	7.19727	7.24483	7.34865	7.3891	7.22699	7.3096	7.39251	7.37454	7.37664	7.31799	7.04288	7.48391	7.4565	7.4699	7.20248	7.33611	7.23655	7.11203	6.91007	6.99404	7.08136	7.4181	7.14017	6.91243	7.14471	7.67418	7.42512	7.4376	7.06594	6.87225	7.23215	7.2009	6.76316	7.28522	7.46866	7.25042	7.19194	7.35441	7.4197	7.25674	7.18631	7.39086	7.08968	7.471	7.19204
NCOR1	4.83077	4.39848	4.42192	4.32724	4.15946	4.00885	4.03194	4.40053	4.36937	4.63059	4.316	4.55746	4.52608	4.94452	0.4087	5.04202	4.80677	3.98448	4.46385	4.86843	3.12506	4.23321	4.24869	4.96175	4.84754	4.45256	4.58638	4.99285	4.15091	4.5471	5.03728	4.63399	4.84975	4.07406	4.79039	4.66944	4.44924	4.29158	4.63324	4.61535	4.67515	4.59781	4.97038	4.83615	4.53763	4.76235	4.77054	5.63381	4.99121
NCSTN	6.38105	6.28216	6.33382	6.4094	6.58271	6.41139	6.76562	6.72495	6.52473	6.52498	6.57115	6.86293	6.81072	6.70265	7.3238	6.44306	6.66615	7.00838	6.74169	6.70194	7.12413	6.47082	6.40576	5.79994	6.31884	6.39018	6.12454	6.12512	6.19884	7.00781	7.02072	7.20074	6.03008	6.75009	6.19068	7.09908	7.01463	6.86335	6.5188	6.93761	6.54432	6.48717	6.50794	6.61999	6.24395	6.5477	6.39585	7.48102	7.38371
NDRG3	4.29202	4.18508	4.32157	4.35357	4.2766	4.52526	4.38888	4.24499	4.425	4.54971	4.33669	4.47931	5.44811	5.14676	4.44738	4.88307	5.15744	4.91607	5.03494	4.88025	4.85717	5.14644	5.05817	5.42994	5.18408	5.47545	5.69554	5.36991	5.52551	5.20431	5.13431	4.90846	5.16894	5.44429	5.11885	4.94295	4.51887	4.87242	4.7206	4.5898	4.85624	4.79329	4.64574	4.70206	5.12268	4.65215	4.78173	4.58746	4.3488
NDUFA10	6.99495	7.01639	6.9182	6.77968	7.06988	7.24665	6.99763	6.77248	6.63996	6.87986	6.68791	7.47736	5.88219	5.81224	5.97426	6.25687	6.70203	6.32568	5.7353	5.83281	5.84614	5.90299	5.84846	6.98171	6.80859	6.89181	7.14184	7.26948	7.00086	6.35795	5.9564	5.90634	6.46223	6.27793	7.57597	6.17678	7.04063	6.70653	6.33807	6.45765	6.07099	6.5082	6.3648	6.43705	6.57696	6.59563	6.62626	6.82824	6.06483
NDUFA12	5.4679	5.52236	5.58043	5.73782	5.56099	5.85879	5.55249	5.54808	5.63541	6.07225	5.66406	5.70394	4.28958	4.22987	4.46992	4.60235	5.02132	4.47675	4.42003	3.72237	3.81507	3.91754	4.53181	5.48042	5.59054	5.75251	5.96324	6.19945	5.51896	4.88364	4.91451	4.40699	5.24932	5.03142	6.15638	5.02905	5.40664	4.83289	4.73964	4.07157	4.60695	4.57887	4.75751	4.77447	4.51949	4.9514	4.96703	5.15573	4.72226
NDUFA13	6.11198	6.02478	6.11467	6.03172	5.57203	6.1486	6.13991	5.80989	6.06844	6.19111	6.1022	5.96475	5.88382	5.66189	5.69712	6.04591	5.98241	5.71206	5.69901	5.39006	5.52937	5.64402	5.32737	6.27028	6.00428	6.49219	6.44321	6.5512	6.33869	6.12786	5.64643	5.61717	5.77052	5.68057	6.52873	5.2993	6.06513	4.70438	5.82499	5.40533	5.71322	5.75099	5.67258	5.64293	5.80499	5.98142	6.05319	6.10617	5.93298
NDUFA2	6.70431	6.46645	6.41749	6.57	6.4564	6.96554	6.8116	6.88432	6.64776	6.65837	6.68407	6.91465	5.68989	5.42873	6.00258	5.7264	6.07569	6.07526	5.07391	5.23905	5.42304	5.32776	5.19482	6.27249	6.46741	6.45973	6.93051	7.2138	6.87783	6.12356	5.82619	5.83244	6.12366	6.14357	6.98878	5.41654	6.24334	6.1016	6.48081	6.41691	6.00974	6.42256	6.29258	6.32756	6.33692	6.3879	6.51565	5.64042	6.42628
NDUFA6	5.85789	5.90453	5.78445	5.61177	5.33678	5.47473	4.96274	5.00282	5.60409	5.69633	5.01464	5.12049	4.42913	4.25972	5.47117	5.05028	4.30727	4.71554	4.97003	4.41669	4.00269	4.28437	4.06559	5.77042	5.33928	5.74138	5.92353	5.97575	5.57004	5.16686	5.05819	4.62697	5.31182	5.13143	6.12144	6.27221	5.62517	4.74384	5.08436	5.03847	4.92947	4.95526	5.55396	5.09724	5.59885	5.15461	5.26241	5.2795	5.26142
NDUFA7	5.2089	5.56137	5.52793	5.48935	5.57971	5.64251	5.29843	5.35457	5.42689	5.81729	5.6781	5.48292	4.0137	3.75777	4.58351	4.12552	4.15982	3.97361	3.17641	3.67342	3.74592	3.99385	3.88657	5.60669	5.3098	5.72227	5.93157	5.92773	5.41294	4.8958	4.48462	4.5735	5.29174	4.68361	5.69745	5.42628	5.39144	5.14673	4.77783	5.05966	4.50549	4.93737	4.67746	4.79749	5.10396	4.75498	5.01646	5.55381	5.56242
NDUFA8	6.74808	6.82121	6.58537	6.63904	6.3243	6.62165	6.43603	6.46106	6.56134	6.7695	6.28943	6.36555	6.31658	6.13728	6.34358	6.1732	6.28018	6.09745	5.81807	5.52759	5.78802	6.00664	5.89355	6.33727	6.71572	6.69073	6.88306	6.88697	6.4175	6.58595	6.06619	6.11989	6.12105	6.07603	6.97779	5.35605	5.04811	4.94296	6.00538	5.76517	5.82216	5.73911	5.7139	5.8247	5.97513	5.80116	5.9308	5.80559	5.42217
NDUFA9	6.43672	6.40664	6.33027	6.59161	6.4337	6.61105	6.45557	6.37746	6.41219	6.4652	6.30093	6.34847	5.28106	5.26422	5.91106	5.6265	5.74392	5.52208	4.94351	4.99149	5.00736	4.96709	5.04853	6.25025	6.32601	6.33044	6.55206	6.76509	6.45562	5.59638	5.20929	5.37474	5.83783	5.55689	6.66964	5.17437	5.08871	5.32224	5.76675	5.43187	5.46808	5.73822	5.71839	5.73593	5.91332	5.92712	5.95947	6.0096	5.8004
NDUFAB1	7.59294	7.57079	7.83639	7.91597	7.53577	7.82868	7.6409	7.66819	7.7248	8.15539	8.01965	8.10378	7.23205	7.04097	7.18897	7.30679	7.41625	7.14407	6.2956	6.92287	6.92981	7.34083	7.01957	8.45094	7.69074	7.90942	8.60275	8.68406	8.80189	7.72767	7.50294	7.61166	8.46693	7.86813	7.8621	7.5078	7.4579	7.07949	7.19098	7.15155	7.22406	7.40644	7.40244	7.30458	7.23128	7.44729	7.47349	6.99364	6.69083
NDUFAF2	5.45516	5.52798	5.46521	5.87622	5.669	5.64845	5.22429	5.18932	5.48899	5.60352	5.7617	5.52564	4.60909	3.89781	4.20367	4.11865	3.84647	5.592	3.95176	4.17719	0.4087	4.98276	4.10904	5.41074	5.16981	5.19348	5.50652	5.86226	5.37461	4.66392	4.61672	4.48246	5.73011	5.32643	5.54076	6.50281	4.31739	6.03367	5.72607	5.8447	5.98159	5.78743	5.6691	5.83701	6.00005	5.4372	5.69005	3.17515	4.3531
NDUFAF3	5.23605	5.55359	5.52404	5.58723	5.22742	5.44459	5.72813	5.62376	5.67428	5.77909	5.29771	5.17652	7.0423	6.79924	6.67404	7.20527	6.80456	6.68918	7.34975	7.26897	7.03425	7.49322	6.78129	6.34186	5.78085	6.21456	6.85868	6.2774	6.6336	6.83045	7.05941	7.09321	6.71214	7.01274	6.47113	6.58396	6.63062	6.04041	6.0479	6.23771	6.19024	5.98293	6.1238	6.04438	5.94913	5.91672	5.88547	5.71054	5.66547
NDUFAF4	5.07681	5.25706	4.93945	5.61318	5.48121	5.30281	5.46758	5.63952	5.76814	5.5885	5.36043	5.54791	6.82248	6.76398	6.47647	6.6846	6.84434	6.35707	7.0231	6.5838	6.63455	7.08548	6.41073	5.94977	5.68856	5.78036	6.46566	6.06425	6.28911	6.63477	6.65583	6.8423	6.52716	6.58809	6.47203	6.11489	6.14189	6.0043	6.06495	6.20677	6.17155	6.03022	6.13385	6.08519	6.03925	5.5522	6.17833	5.59872	5.65299
NDUFAF7	3.66227	3.91601	3.60635	3.7396	3.72314	3.91623	3.79371	3.88417	3.85252	3.8869	4.03373	4.02775	4.59994	4.83124	2.83181	4.37667	4.29629	4.4494	4.73994	4.62779	4.7025	4.68949	4.38904	4.2028	4.27162	4.13018	4.33789	4.63007	4.3411	4.03837	4.04663	4.20015	4.16758	3.64754	4.13257	4.26308	0.4087	4.28871	3.81265	4.19362	4.12768	4.27839	4.12222	4.198	4.26292	4.05248	4.26186	4.5991	4.58659
NDUFB1	7.98087	7.70682	8.00001	7.86435	7.48083	8.11229	7.87463	7.46751	7.77297	8.20549	7.92628	8.23864	6.31265	6.10676	6.67175	6.26456	6.7126	6.36831	0.4087	5.26914	5.78859	5.91496	6.0659	7.50473	7.43501	7.65216	7.38909	7.51465	7.25258	6.03195	6.25803	6.07721	6.50044	6.69601	8.16222	7.82907	7.22558	7.28313	7.23835	6.99747	6.77599	7.08619	7.35764	7.4044	7.49145	7.51235	7.44467	6.92462	7.29486
NDUFB10	6.27589	6.18056	6.13652	6.12187	6.03915	6.20767	5.96202	5.72184	5.89287	6.19722	6.09223	5.75156	5.45423	5.2019	5.79818	5.5915	5.70086	5.25651	4.96346	4.75486	4.95122	4.91391	5.09688	6.3311	6.1346	6.35311	6.58219	6.62225	6.28991	5.51432	5.34526	5.07773	5.77661	5.5454	6.56184	5.15197	4.80426	5.12736	5.72279	5.57001	5.69321	5.83414	5.66447	5.74748	5.88015	5.90752	5.8282	5.43309	6.00213
NDUFB11	7.59041	7.64151	7.71823	7.64137	7.62482	7.58889	7.57171	7.57534	7.67992	7.71085	7.61146	7.63446	7.22825	6.9663	7.64044	7.44707	7.75319	7.27834	6.87084	6.73251	6.63138	7.11378	6.89358	7.86256	7.89098	8.14129	8.06445	8.34744	7.97218	7.09558	7.10136	6.7641	7.54546	7.60443	8.63073	8.0536	7.63123	7.55968	6.80553	6.8222	7.06388	7.03523	7.13576	7.27609	7.03437	7.31818	7.47116	7.99803	8.02473
NDUFB3	6.20153	6.1974	6.40025	6.25285	6.11929	6.32277	6.04007	6.17569	6.2493	6.31631	6.04113	6.32928	5.27172	4.79676	6.06942	5.6496	5.79826	5.52395	5.08564	4.74228	5.0339	5.25358	5.02822	6.14327	6.31294	6.13334	6.48416	6.80731	6.3591	5.62424	5.05368	5.33738	6.23391	5.78881	6.96	5.12648	5.22848	5.31592	5.82237	5.87493	5.60182	6.06745	5.93299	5.88786	5.97624	6.02101	5.98743	5.42596	5.34313
NDUFB4	6.27373	6.44272	6.31636	6.45649	6.14273	6.74257	6.44479	6.21565	6.34337	6.59818	6.25035	6.55563	4.95258	4.80386	5.71163	5.36369	5.46029	5.56233	4.79052	4.73038	4.89311	4.89302	5.11286	6.54788	6.12521	6.5125	6.62589	6.87016	6.43562	5.54877	5.44637	4.96663	5.89842	5.46762	6.81718	5.8713	5.77046	5.72415	5.53372	5.57366	5.40939	5.7165	5.66314	5.53289	5.88804	6.03971	6.10424	6.32748	6.18104
NDUFB5	6.31529	6.34883	6.38173	6.13052	6.37302	6.52059	6.5807	6.37521	6.23548	6.64719	6.49059	6.54262	5.13018	4.82942	5.797	5.64215	5.31465	5.46316	4.43002	4.77699	4.91503	5.02341	4.74017	6.171	5.91161	6.2059	6.45729	6.48291	6.30898	5.6954	5.39758	5.18846	5.79612	5.48747	6.48535	5.34451	4.56064	6.02449	6.05816	5.84838	6.00483	5.99277	6.11673	6.0986	6.23212	6.20633	6.39426	5.99932	5.99004
NDUFB8	6.41686	6.37017	6.38594	6.36759	6.07965	6.49777	6.49322	6.05757	6.36252	6.34596	6.05932	6.25676	4.78125	4.88173	5.81123	5.39255	5.37399	5.36352	4.73945	4.9639	4.98155	4.73412	5.0598	6.52072	6.08902	6.50469	6.42511	6.86032	6.2766	5.47273	5.57717	5.16224	5.97302	5.52759	6.85253	5.92989	5.88172	5.52942	5.72419	5.38825	5.0521	5.62838	5.51855	5.69189	5.82476	5.87188	5.88972	5.76132	5.98312
NDUFB9	5.73966	5.70622	5.71258	5.64308	5.28715	5.63827	5.34399	5.33882	5.42992	5.51272	5.42167	5.12136	4.55712	4.32332	4.47064	4.71276	5.00851	4.40817	4.09348	4.31501	4.0488	4.19363	4.11304	5.4719	5.56287	5.84047	5.87412	5.84707	5.32639	4.87325	4.7607	4.59553	5.24202	4.94929	5.86145	4.37982	4.71084	4.84956	5.12469	4.97574	5.32403	5.3223	5.5658	5.30824	5.73984	5.5958	5.61111	4.40533	4.43168
NDUFS1	6.96803	7.06097	7.07931	7.10431	6.92954	7.3395	7.15744	7.07621	7.10263	7.20022	6.99063	7.32869	5.3324	5.27829	6.25002	5.8148	6.08508	5.84331	4.99563	5.15099	5.40337	5.22183	5.44814	6.8306	6.78524	7.05443	7.14677	7.27301	6.90426	6.40736	6.2069	6.14902	6.52326	6.4163	7.42945	6.17092	6.1014	6.00746	6.605	6.33238	6.31867	6.43375	6.47432	6.4828	6.50896	6.53239	6.86087	6.474	6.46988
NDUFS2	6.53126	6.56152	6.42594	6.51641	6.47142	6.67335	6.56757	6.46978	6.50609	6.63733	6.33569	6.48733	6.54182	6.52068	7.03648	6.84885	6.69785	6.65149	6.85656	6.76897	6.59648	6.80673	6.47066	6.88007	6.5675	6.834	7.25063	7.03252	7.02829	6.88759	6.76486	6.61355	6.69086	6.81354	7.1564	6.21134	5.92716	5.85371	6.34474	6.15875	6.33932	6.31808	6.42644	6.38048	6.34289	6.39749	6.51664	6.49315	6.39002
NDUFS3	6.7393	6.90802	6.81195	6.75301	6.84668	7.1293	6.93025	6.86396	6.96021	6.98029	6.76038	6.93642	7.27729	7.07716	7.26944	7.40677	7.23732	7.21185	7.31241	7.11534	7.04922	7.3276	6.67635	7.24289	7.09585	7.39642	7.61289	7.63928	7.37755	7.47841	7.38127	7.29253	7.34968	7.56156	7.87522	7.20271	6.91606	6.77817	7.06831	6.89912	6.83636	6.73538	6.63748	6.6219	6.66847	6.87016	6.89693	6.62181	6.72271
NDUFS4	5.45103	5.53531	5.19883	5.57191	5.62945	5.63556	5.51023	5.38927	5.31132	5.49642	5.22589	5.25774	4.24222	4.65713	5.59728	4.88495	4.8928	4.50493	0.4087	4.89403	4.60464	4.63656	4.55242	5.66129	5.49101	5.54945	5.52634	5.89061	5.5038	4.87236	4.96585	4.6873	5.31615	4.96481	5.98297	4.54272	6.33954	3.93117	4.53169	4.46685	4.21633	4.33051	4.46155	4.65289	4.96217	5.1301	4.76376	5.08252	5.15084
NDUFS6	5.98628	5.88357	5.68888	5.94001	5.51281	5.67734	5.08275	5.13505	5.9275	6.01139	5.88904	5.89933	4.4382	3.68342	4.64884	4.51529	4.38329	4.38668	3.27175	0.4087	4.39154	3.61156	3.90327	5.50486	5.57697	5.91798	6.04169	6.22657	5.82061	4.88685	4.88843	4.65215	5.58648	4.84518	5.93996	5.74027	5.16945	4.84027	4.66372	4.33083	4.94398	5.33374	5.18375	5.17284	5.36258	5.57221	5.37519	5.27482	6.16198
NDUFS7	5.76654	5.67205	5.67355	5.86516	5.64753	5.76139	5.73149	5.83228	5.89901	5.94406	6.00787	6.13807	5.90496	5.47512	5.63509	5.64067	5.55168	5.40291	5.49616	5.52316	5.39787	5.41628	5.11036	5.91414	5.65012	5.74406	6.0519	6.06562	5.68607	5.56164	5.66536	5.57279	5.84862	5.72543	6.29826	5.73761	5.19825	5.0095	5.32932	5.25694	5.42291	5.48941	5.56709	5.39334	5.44313	5.4515	5.63332	5.41173	5.33657
NDUFS8	5.21161	5.38643	5.16433	5.31778	5.12172	5.36586	5.15015	4.97148	5.39742	5.27781	5.24144	5.349	5.21061	4.99876	5.11117	5.11882	5.26447	5.0961	5.20942	4.71193	5.39018	5.1967	4.35736	5.68568	5.17708	5.51515	5.65732	5.68713	5.83193	5.24041	5.02151	5.24843	5.68485	5.38763	5.63867	4.1336	4.27848	3.98474	4.77741	3.96276	4.66428	4.33422	4.51451	4.62755	5.1441	4.72462	4.62673	4.88959	4.93744
NDUFV1	6.46326	6.37979	6.17802	6.40779	6.19629	6.38957	6.11678	6.09069	6.1413	6.28865	6.26694	6.3468	5.0807	4.98778	5.71382	5.1636	5.43538	5.37047	4.48239	4.62164	4.65753	4.88474	4.78351	6.34108	6.13204	6.37433	6.71819	6.83904	6.37629	5.53522	5.56241	5.2851	6.16877	5.75822	6.82046	5.45013	4.94477	5.36274	5.705	5.64145	5.5435	5.74768	5.78763	5.87511	5.99075	5.84879	5.93532	5.76916	5.67657
NDUFV2	6.02825	6.00346	6.01679	6.12864	6.2125	6.27481	6.24945	5.94502	6.19145	6.27432	6.13605	6.74103	4.73916	4.90433	5.44685	5.08287	5.21451	5.47506	4.65154	4.25897	4.51528	4.65761	4.39158	5.84591	5.77147	6.0109	6.27707	6.50902	6.05634	5.39123	5.51942	5.22197	5.75147	5.73655	6.42309	5.72377	6.56813	5.80147	5.3018	5.45743	5.31763	5.22295	5.20492	5.46199	5.4693	5.41448	5.73651	6.02435	5.81819
NECTIN2	6.26783	6.2619	6.27108	6.03533	6.38133	6.3765	6.83614	6.48276	6.34807	6.14184	6.11905	6.17979	8.24112	8.13873	7.60597	7.91396	7.79462	7.96266	8.24431	8.07924	8.18637	7.8459	7.64466	6.5369	6.16506	6.48473	6.61104	6.63877	6.77575	6.38536	6.41784	6.45916	6.57553	6.91342	6.87291	6.42599	6.33291	6.9184	7.51499	7.48422	7.36641	7.25202	7.16916	7.18869	7.11525	7.26235	7.07864	6.62763	6.74322
NEDD8	6.71578	6.57447	6.05057	6.52528	6.16201	6.10605	5.97363	5.80499	5.62238	6.04527	5.61738	5.60457	6.20348	5.69077	5.99922	6.37386	6.67227	6.26871	6.1299	6.51146	6.01668	6.3064	6.09091	6.37431	6.04392	6.20041	5.76073	5.72999	5.57188	6.31857	5.77164	6.05861	5.84321	6.04526	6.11348	6.55461	5.91973	6.2195	6.79041	6.70549	6.21188	6.71761	6.80067	6.70356	6.89317	6.7388	6.94806	5.09755	5.72961
NENF	5.92219	5.92665	5.95076	5.85946	5.87781	5.9688	6.21415	6.32181	6.07536	5.851	6.2184	5.84162	6.29488	6.41023	5.15523	6.37152	6.42592	6.44536	6.30889	6.202	5.70777	5.92347	6.54491	6.93971	6.70716	6.55001	6.64504	6.91751	6.51911	6.61896	6.46893	6.43289	6.51596	6.76789	6.80119	6.54339	5.90083	6.82361	6.66134	6.45176	6.35621	6.49099	6.32925	6.59355	6.66554	6.36938	6.63754	6.00466	5.58049
NFS1	4.68493	4.35449	4.68973	4.85147	5.01363	4.97113	4.68098	4.69467	4.81762	4.48062	4.92137	4.82275	4.44558	4.6788	4.73146	4.88402	4.64381	4.73262	4.60867	4.51877	5.10082	4.64075	4.77787	5.51797	5.12416	5.13917	5.82456	5.69515	5.64924	5.42544	5.32372	5.33045	5.70228	5.32085	5.98408	4.22705	4.11276	4.47251	4.96455	4.57138	4.94997	4.5938	4.9908	4.57612	4.44502	4.6958	4.90182	4.87472	4.60807
NFU1	5.39302	5.48011	5.58828	5.0294	5.49838	5.30238	5.37398	4.95201	5.21556	5.33424	5.41333	5.56331	4.80322	4.49189	3.83523	5.03729	5.14579	4.90281	4.7212	4.7393	4.6513	4.83843	4.65537	5.40131	5.17831	5.20687	5.75921	5.82318	5.72574	5.86091	5.85991	5.41843	5.68913	5.78332	5.63266	6.23871	6.68091	5.99443	5.31566	5.57586	5.52809	5.61572	5.31208	5.69232	5.16185	5.18307	5.23055	4.04006	4.98005
NFYC	6.18676	6.00401	5.80848	5.86565	5.86146	5.78662	6.03764	5.83587	5.80806	5.8614	5.94951	6.11555	5.99877	5.69501	5.34916	5.79104	5.96328	5.70406	5.89171	5.72915	5.50639	5.92248	5.51135	5.8181	5.65101	5.81212	5.68465	5.84136	5.94525	5.97555	5.83953	5.70453	5.92201	5.90379	5.55022	5.53013	5.86043	5.88983	5.96134	5.89325	5.94358	5.97523	5.94234	5.91223	5.90947	5.93045	5.87416	6.22402	6.2515
NGDN	4.94281	5.01561	4.9259	5.05387	5.10126	5.20386	5.06675	4.78136	4.86358	4.60099	4.39014	4.61061	4.86946	4.89409	4.98349	5.07942	4.82897	4.42726	4.84768	4.61542	4.9205	4.90056	4.72763	4.49575	4.306	4.92242	4.91408	4.99361	4.92793	4.92461	4.57692	4.99691	5.04751	4.55692	4.59604	4.15743	4.45629	4.74582	4.86608	5.14072	5.10414	5.2171	5.17422	5.20745	5.39139	5.27975	5.10853	5.20588	5.03208
NHP2	7.39633	7.29997	7.43139	7.2768	6.86636	7.35563	6.92	6.98982	6.8165	7.06247	7.16415	6.50024	5.81097	5.59025	4.67216	6.17792	5.75658	5.43738	6.13925	5.80426	5.82614	6.56757	5.63903	6.34498	5.8234	6.63053	7.03207	6.78382	6.82591	6.44161	6.63936	6.59042	7.11687	6.23796	6.89926	6.30749	5.27407	6.34228	6.37248	6.92982	6.95066	6.61937	6.9059	7.0268	6.89706	6.96749	6.94935	6.50917	6.4557
NIFK	4.39081	4.64312	4.52041	4.62234	4.12578	4.58793	4.92718	4.44166	4.55495	4.53594	4.37987	4.2533	4.41062	4.41627	4.12448	4.50761	4.0581	4.4011	4.49556	4.55297	4.46366	4.34993	4.06289	4.23099	3.83471	4.40348	4.68342	4.5541	4.51285	4.55572	4.30522	4.48424	4.17297	4.43492	4.47941	4.86948	4.61778	4.60011	4.93133	4.95142	5.28391	4.95049	5.05003	4.86383	5.14909	4.94044	5.14404	4.81321	4.83562
NIP7	4.33365	0.4087	4.34172	4.50312	3.98403	4.97617	5.06153	3.89143	0.4087	3.68449	4.78674	4.56603	3.75011	3.94632	0.4087	3.89057	3.4246	0.4087	4.26658	5.15005	3.83484	3.74865	4.33433	5.04167	3.59123	4.08533	4.15196	4.1557	4.72226	4.56827	4.00004	4.28833	4.00039	0.4087	4.54148	4.70746	0.4087	4.79809	5.41473	5.407	5.09061	5.21348	5.17884	5.19052	5.49441	4.66373	5.36222	4.52095	5.42599
NIPSNAP1	7.28944	7.33893	7.31341	7.64621	6.69663	7.26162	7.38923	7.03648	6.97364	7.33547	7.2555	7.33422	5.58189	5.3871	5.40237	5.36028	5.35028	5.37095	5.68143	5.43605	5.58713	5.84983	5.77235	7.609	6.26293	7.04275	7.79014	7.61865	7.59327	6.78221	7.22215	7.15888	7.97913	7.31058	7.49984	7.25441	7.23415	6.87402	6.84268	6.78679	6.948	6.88032	6.98159	6.89202	6.75381	6.68121	6.60004	6.27978	6.36828
NIPSNAP2	6.93757	6.91438	6.83788	6.99438	7.02473	7.32981	7.03454	6.63277	6.70001	7.27002	7.096	7.21022	7.4135	6.984	6.89162	7.17909	6.86946	6.90642	7.3106	7.28565	6.86648	7.73065	6.98263	8.48304	6.48473	7.41398	8.78954	8.6305	8.59442	7.09725	7.0253	6.94755	8.52204	7.44133	8.36786	7.44599	7.38456	7.24213	6.63053	6.67367	6.63803	6.54569	6.76183	6.70562	6.56795	6.4252	6.52475	6.47693	6.58664
NIT2	5.90186	5.96819	6.11197	6.28545	6.05056	6.45162	6.26536	5.94261	6.31707	5.95105	6.21902	6.12075	6.06907	5.90927	5.86348	6.20599	5.89997	5.83003	6.16365	6.15013	5.93584	6.26615	5.83179	5.96361	5.7648	5.9433	5.79099	5.95853	5.79961	6.08472	6.3258	6.32967	5.78667	6.04338	5.65643	5.43664	4.90871	5.90463	5.78572	5.69023	5.8669	5.8074	5.56667	5.63431	5.79427	5.89685	5.53046	6.21193	6.55913
NKRF	4.45635	4.54837	4.38803	4.43323	4.26203	4.30187	4.46509	4.51415	4.46029	4.45553	4.46092	4.54921	4.81383	4.66913	4.3693	4.43508	4.46247	4.25594	4.60106	4.28914	4.49343	4.41972	4.3767	4.24235	3.58742	4.3557	4.18508	4.12152	4.06714	4.26046	4.18714	4.22512	4.41057	4.26828	4.50147	4.99814	5.11535	5.13494	5.13105	5.25655	5.40024	5.33693	5.10087	5.10105	5.65625	5.15251	5.54106	4.57534	5.00569
NLN	5.36779	5.4592	5.38493	5.7217	5.46171	5.68779	5.65474	5.38457	5.33453	5.49776	5.42796	5.82489	4.80514	4.80056	5.11428	5.13364	5.15174	5.3649	5.09403	4.78269	5.00208	5.16636	4.92906	4.94486	4.81693	5.43286	5.4865	5.39163	5.48353	5.22661	5.3241	5.23352	5.30252	5.18925	5.44528	6.07512	6.17657	6.23932	5.92946	5.9264	6.11019	5.95328	6.11423	5.96131	5.66811	5.73682	5.86605	5.69702	5.94792
NME1	7.19926	7.25225	7.0504	7.36746	7.5648	7.25783	7.56933	7.51452	7.47367	7.09026	7.45555	7.03802	8.05968	7.97216	7.10662	8.06632	8.0237	7.77043	8.03141	7.85142	7.78342	8.15141	7.85363	7.16991	7.41398	7.53469	8.19399	8.14577	8.0648	8.29121	8.2994	8.2788	7.78552	7.78284	7.88607	7.06047	6.77155	7.26563	7.87301	7.88834	7.91284	8.0626	8.04834	7.92051	7.9575	7.86197	7.81704	7.14014	7.11671
NME2	7.57513	7.67356	7.61742	7.89867	7.88019	7.63797	7.8889	7.9332	7.97984	7.47699	7.98477	7.72062	8.74648	8.57569	8.01547	8.76327	8.68266	8.54326	8.60947	8.48542	8.21377	8.65773	8.38869	7.36643	7.88735	7.81873	8.19905	8.09588	8.25286	8.59546	8.30425	8.22029	7.93008	8.02239	8.08794	8.58089	8.73012	7.96309	8.02419	7.92424	7.89866	8.18198	8.07243	8.10242	8.1719	8.02585	8.11866	7.44128	7.66627
NNT	6.38672	6.43381	6.46484	5.85853	5.73295	5.58858	5.81225	5.84988	6.04017	6.38042	5.82151	5.69753	7.17479	6.93245	7.19256	7.02168	6.90859	6.65795	7.42967	7.19599	7.17331	7.82963	7.30458	7.09187	6.6699	6.74591	7.33872	7.5488	7.40775	6.8786	6.50281	6.38529	7.34752	6.78066	7.1361	5.94025	5.76981	6.11349	6.02022	5.8647	5.85701	6.03317	6.10006	5.85312	5.94494	5.88208	5.97067	6.4692	6.82822
NOC2L	5.36943	5.24704	5.4772	5.56003	5.72444	5.72899	5.71941	5.57253	5.68073	5.49474	5.60026	5.56513	6.00308	5.76009	5.6705	5.7168	5.62258	5.79524	6.07054	5.89381	6.19553	6.13668	5.70663	5.62429	5.61326	5.78926	5.98835	6.093	6.17051	5.81628	5.74826	5.51644	5.81343	5.83539	6.00942	6.02628	5.73804	5.73916	5.83465	6.00579	5.98936	5.94792	5.98031	5.94934	6.07439	5.54426	5.72	6.32008	6.6368
NOC3L	5.18339	5.32142	5.42758	5.52305	5.37964	5.68111	5.70421	5.32169	4.96048	5.10636	5.4402	5.18368	4.8305	4.73433	4.84758	4.8998	4.26161	4.92612	4.67216	4.86662	4.89167	5.03662	4.78626	5.17852	4.72133	5.29492	5.52052	5.18307	5.30706	5.27341	4.79725	4.90548	5.32387	4.98264	5.53	5.2703	4.60648	4.7714	5.42734	5.40041	5.5846	5.36686	5.5472	5.38222	5.46093	5.34593	5.37857	4.94216	4.91044
NOL10	4.05306	4.40294	4.48845	4.11299	4.54669	4.67786	4.9679	4.29425	4.75801	4.38216	4.31665	4.76698	4.96485	4.77658	4.27363	4.97704	4.53771	4.79095	4.84725	4.76558	4.89996	4.89964	4.75198	3.46987	4.51302	4.64511	4.63388	4.67602	4.79994	4.56667	4.58574	4.5892	4.69465	4.19062	4.80275	5.2598	6.0708	5.0342	4.69703	4.77728	4.65039	4.59279	4.6441	4.68386	4.83747	4.4036	4.91694	4.80719	4.80781
NOL11	5.42312	5.51139	5.4163	5.23755	5.17135	5.33171	5.28775	5.43946	5.45487	5.22917	5.41555	5.0865	5.5396	5.38536	5.01302	5.28112	5.43916	5.6725	5.57049	5.73508	5.50878	5.59483	5.46867	5.83743	5.43126	5.67099	5.72199	5.68012	5.65108	5.54755	5.36837	5.36165	5.78168	5.58952	5.6697	6.18327	5.56713	5.46389	5.84219	5.97265	6.07469	6.00568	6.15905	6.11142	6.13778	6.03907	5.92291	5.32675	5.79799
NOL6	4.48921	4.20857	4.3521	4.36023	4.58799	4.42246	4.88885	4.64203	4.51133	4.43774	4.43946	4.13958	4.56088	4.44954	4.21465	4.67757	4.75622	4.80348	4.83261	4.45937	4.35019	4.71035	4.59176	4.60237	4.68209	4.75884	4.83016	4.90737	4.70643	4.83588	4.741	4.56658	4.75806	4.5948	4.97855	4.67666	4.54638	4.7754	4.84271	4.94362	5.0051	4.79288	4.85603	4.75847	4.89596	4.80305	4.88842	4.92564	5.0464
NOL7	4.95841	4.93983	4.94836	4.96441	4.43277	4.90608	4.92458	4.9184	4.76354	4.93188	4.71068	4.85803	5.12437	4.60376	5.22412	5.2956	5.08325	4.94045	5.1308	5.03837	5.05435	4.86874	4.73381	5.03822	4.3557	5.08202	5.24655	5.25912	5.04157	5.07395	4.93143	4.95378	4.98615	5.1384	5.38783	5.72042	5.17426	5.45899	5.1334	5.52797	5.5741	5.12494	5.5117	5.39973	5.4998	5.38248	5.25622	5.46883	5.45974
NOLC1	7.93298	8.11549	7.91166	8.42285	7.84514	8.11645	8.04201	8.089	8.15813	7.94218	8.26944	8.08173	6.73429	6.55049	5.54381	6.48877	6.27782	6.34669	6.34438	6.18666	6.2849	6.59137	6.20769	7.2274	7.03253	7.57623	7.70762	7.5438	7.61895	7.49433	6.74148	6.2136	7.74429	7.56649	7.32539	7.54253	7.36182	7.56763	7.2849	7.50003	7.46545	7.15927	7.33237	7.23049	8.27068	8.1354	8.27735	7.10416	6.89287
NONO	6.5534	6.55606	6.79032	6.41167	6.30325	6.54582	6.60616	6.47846	6.46722	6.66654	6.48229	6.26743	6.52544	6.4134	5.94742	6.53776	6.4327	6.43113	6.46291	6.53452	6.17487	6.29755	6.11397	6.05793	6.14496	6.57391	6.27949	6.31644	6.20663	7.01706	6.78208	6.66528	6.23738	6.179	6.41339	6.79126	6.49941	6.54237	6.67695	6.58587	6.72918	6.74297	6.7948	6.69431	6.77614	6.75665	6.8173	7.20373	6.99088
NOP14	4.83496	4.77734	4.78448	5.07476	4.88682	5.21992	5.14893	5.05272	4.99269	4.90934	4.96568	5.06384	5.28063	5.13368	4.8672	5.0385	4.97211	5.01779	5.06373	5.17851	4.82605	5.07102	4.93407	4.53269	4.34259	4.89339	4.94495	5.10912	4.88784	5.05525	4.90106	4.76585	4.90624	4.65735	4.9892	5.09958	5.01478	4.64508	5.12683	5.03172	5.28051	5.1275	5.37288	5.13453	5.33399	5.15691	5.16819	4.67172	5.28551
NOP16	5.16454	5.36762	5.00223	5.28942	5.09472	5.29167	5.04773	4.92115	5.1608	4.83129	4.91692	5.46998	5.22025	5.11696	4.92655	4.89154	4.87521	4.36864	5.02212	4.9074	4.84156	4.77227	4.70198	4.89141	4.32081	5.12208	5.38082	5.08242	5.08986	5.21188	5.17283	5.14585	4.67959	5.1228	4.99942	4.97223	4.44413	5.15781	5.20455	5.53992	5.55807	5.65788	5.62138	5.73012	5.90997	5.42662	5.70781	4.44627	5.30765
NOP2	5.75769	5.96651	6.11133	6.74855	6.56866	6.78622	6.69631	6.75244	6.54785	6.01655	6.68986	6.77395	6.86407	6.61654	6.03617	6.69713	6.47388	6.52302	6.78249	6.81091	6.59139	6.82444	6.3818	5.90094	5.86751	6.58718	6.57146	6.5144	6.37029	6.70597	6.70153	6.53794	6.42543	6.55322	6.55983	7.30831	7.2139	6.86466	7.32761	7.47745	7.43155	7.31705	7.30103	7.31387	7.18305	7.01405	7.24461	7.61144	7.59105
NOP56	6.70831	6.78533	6.90541	6.79075	6.51382	6.96817	6.95423	6.59416	6.59233	6.76836	6.70326	6.59589	5.57767	5.4462	5.56313	5.90302	5.75205	5.72628	5.87449	5.76183	5.58895	5.79951	5.54931	6.60015	5.85873	6.34091	6.87633	6.87644	6.90693	5.66341	5.60269	5.7138	6.8197	6.32441	6.65182	6.26372	6.19688	5.95548	5.8556	5.94262	6.26789	5.88964	6.04211	5.92431	6.26715	6.12945	6.08222	6.90164	7.02541
NOP58	6.63287	6.83764	6.90154	6.95451	6.63879	7.19313	7.14915	6.6102	6.70416	6.79708	6.84027	6.72231	5.48726	5.40061	5.47545	5.84532	5.54679	5.5068	5.79455	5.85999	5.42606	5.70374	5.54138	6.60737	5.75649	6.42156	6.97737	6.85765	6.85594	5.68882	5.69022	5.84701	6.77444	6.28026	6.68799	6.33494	6.22031	6.44035	5.87367	6.0222	6.30258	5.91931	6.10773	5.97768	6.42469	6.10516	6.16654	6.68903	7.10233
NOP9	4.87231	4.78288	4.85059	4.99264	4.85614	4.94597	5.07691	4.90301	5.03127	5.03241	4.73421	4.93136	4.43519	4.43741	4.6351	4.70671	4.73441	4.63985	4.88759	4.57904	4.74959	4.66162	4.45309	4.27409	3.88285	4.43384	4.66611	4.65264	4.71341	4.57551	4.56442	4.56771	4.77877	4.43676	4.60113	5.23912	5.39721	4.88967	5.45299	5.31908	5.27307	5.14973	5.26208	5.27534	5.36551	5.54644	5.48331	5.44869	4.55021
NOSIP	4.3197	4.48267	4.26734	4.45287	4.06552	4.22317	4.26647	4.14844	4.17463	4.53535	4.82567	3.81369	4.43705	3.74675	0.4087	4.08617	4.00614	3.93876	3.98268	3.20619	4.00911	3.20663	3.40782	2.85077	3.75569	4.36788	4.05908	3.8698	3.30579	4.20101	4.31204	3.85777	2.78542	4.22248	3.60282	3.21498	2.49407	3.90861	4.25877	4.4753	4.80513	4.52005	4.67155	4.42624	4.59524	4.8702	4.8345	4.73587	4.53167
NPEPPS	6.65905	6.62081	6.61697	6.5183	6.33821	6.55329	6.59233	6.44631	6.45226	6.55002	6.50199	6.60795	7.25539	7.40468	7.24714	7.53872	7.56444	7.64549	7.47592	7.28175	7.30388	7.30311	7.13723	6.32241	6.4164	6.31294	6.79107	6.85894	6.60067	6.7293	6.7887	6.82661	6.4414	6.05746	6.76343	6.73874	6.85295	6.0502	6.05325	5.9104	5.97887	5.9161	5.80744	5.89051	5.78524	5.80679	5.7259	5.96838	6.40678
NPLOC4	5.52222	5.56976	5.61612	5.27136	5.24397	5.16879	5.5241	5.92204	5.80423	5.39678	5.56571	5.51472	5.05036	4.99963	4.65507	5.25821	5.349	4.94172	5.06827	4.8642	4.99091	5.10121	5.03116	4.88539	5.15885	4.87876	4.70348	5.02971	4.66213	5.52966	5.29563	5.25383	4.50576	4.88102	4.7507	5.9546	5.73041	5.95107	5.78096	5.96692	5.83571	6.00168	5.97915	5.87087	5.92222	5.84085	5.91699	5.3499	5.33294
NPM3	5.48138	5.63123	5.63796	6.12746	5.51065	5.64661	5.88228	5.86654	5.93525	5.64411	5.49663	5.5453	4.18133	4.51778	3.19736	4.03479	4.25556	4.35251	4.51178	3.86836	3.6881	4.50481	3.85926	4.66522	4.73256	5.3506	5.51244	5.27651	5.12372	5.41677	5.13162	4.63813	5.31492	5.95983	5.57432	6.68707	0.4087	5.39256	5.34895	5.45885	5.75653	5.21308	5.06333	5.16626	6.31944	5.70774	6.4735	0.4087	0.4087
NPTN	6.88836	7.06252	6.77682	6.47925	6.64066	7.19482	7.43916	6.97392	6.68104	7.09195	6.44596	6.22517	6.38252	6.86657	7.86918	6.77827	7.0502	7.06793	7.10239	7.34384	7.0358	6.81516	7.04904	6.86342	6.48302	6.76131	7.24501	6.88313	7.21392	7.13088	7.02675	7.2622	7.11018	7.01144	7.4886	6.63197	5.73915	6.54844	6.8414	6.39823	6.70872	6.21043	6.42246	6.39491	6.34141	6.89617	6.27103	7.18121	6.43932
NSA2	4.88453	4.6872	4.26655	4.35564	4.55328	4.37968	4.81478	4.62477	4.77714	4.43371	4.42602	4.87795	4.29234	4.42723	0.4087	4.04877	4.39609	3.78897	4.17832	3.36118	0.4087	3.30914	0.4087	3.6627	0.4087	4.37109	4.18034	4.03019	4.24621	3.84938	3.94839	3.79607	4.1083	0.4087	4.31221	5.44283	4.83316	4.73757	4.59734	4.59562	4.84111	4.99297	4.64008	4.73444	5.08169	4.41431	5.04719	4.34311	4.36976
NSDHL	6.22917	6.07868	6.18325	6.30181	6.28079	6.26561	6.22993	6.29289	6.26419	5.92005	6.19992	6.46875	5.26383	5.48163	4.85866	5.36757	5.4744	5.31419	5.59025	5.87969	5.8328	5.59247	4.86462	4.84437	4.77398	5.29831	5.12011	4.98283	5.08868	5.34837	5.25123	5.17796	4.80157	5.60861	5.30181	6.1565	6.16067	6.97691	6.45652	6.75594	6.71298	6.59234	6.57925	6.75846	6.67148	6.45468	6.93235	4.80356	4.77829
NSF	5.19037	5.26063	5.2485	5.33199	5.5896	5.18468	5.16035	5.4979	5.52595	5.23552	5.28202	5.22285	6.03585	6.09198	5.74646	5.98365	6.00926	5.87932	5.97382	5.99298	5.97689	6.11425	6.19724	5.78636	6.05352	5.61279	6.05507	5.98418	6.00708	5.87671	6.17636	6.15634	5.70579	5.6262	5.93941	6.18954	5.96984	5.43054	5.54072	5.31314	5.57634	5.51438	5.33013	5.35572	5.3565	5.30999	5.28055	5.16738	5.29795
NSUN2	6.19264	5.95364	6.08213	6.1187	5.97095	6.11393	6.06547	5.99021	5.74208	5.86944	6.1322	6.14081	6.16009	6.19977	6.03008	6.60888	6.47921	6.328	6.45019	6.40083	6.0401	6.34415	5.9112	5.27763	5.55275	5.84571	5.65079	5.6113	5.67747	5.9828	5.82121	5.84176	5.71064	5.62466	5.81154	6.00154	5.96508	6.33008	6.60395	6.67753	6.59009	6.48806	6.68267	6.59556	6.52216	6.37891	6.38864	6.58449	6.53883
NUCB1	5.76064	5.66311	5.83623	5.81997	5.74973	5.52901	5.79275	5.64904	5.56236	5.67757	5.83855	5.789	5.8485	5.87096	5.96737	5.86676	6.04465	5.99131	5.6995	5.95911	5.6424	5.63403	6.05639	5.95313	5.72465	6.11108	5.71346	6.02378	5.77728	5.979	6.06358	6.19283	6.13855	6.07486	5.94538	5.24152	5.05633	5.39343	5.95563	5.68305	5.71965	5.74681	5.56181	5.70169	5.75039	5.75838	5.75308	4.68327	4.93701
NUCB2	4.11376	4.12176	3.98406	4.5417	4.59313	3.57026	3.59232	4.71348	4.97631	3.93356	4.49349	4.33191	4.24373	3.37838	3.71033	2.68801	3.80594	2.70447	4.44096	3.12363	3.24116	3.79229	4.1949	4.48233	4.76567	4.31473	4.48901	4.45955	4.48459	5.19026	4.94572	4.77188	4.65008	4.6902	4.35885	3.51756	4.08961	4.17003	4.79967	4.59034	4.41277	4.64173	4.65381	4.54148	4.27868	4.28974	4.3402	4.03034	4.07676
NUDC	6.39466	6.43138	6.43346	6.68289	6.52997	6.66303	6.4108	6.64495	6.55945	6.13266	6.63159	6.45007	7.11092	6.97312	6.33501	6.9515	6.91743	6.73492	6.81673	6.75076	6.56788	6.66396	6.41467	5.32582	5.70519	5.66998	5.47567	5.29722	5.34347	5.90023	5.6446	5.47563	5.41314	5.70386	5.40554	6.32682	6.07741	6.4931	7.09963	7.07627	7.05793	7.1694	7.05864	7.12649	7.21303	7.16486	7.18535	6.88452	6.81929
NUDT21	7.32757	7.28438	7.39034	7.12791	6.78113	6.98599	6.86861	7.02007	6.84835	7.04044	6.70836	6.66088	6.70578	6.60319	6.3302	6.86683	6.88258	6.78504	6.72466	6.55671	6.41884	6.66497	6.44794	6.39607	6.49934	6.67184	6.56226	6.58509	6.52253	7.2768	7.12787	7.02021	6.62388	6.58245	6.73519	5.69156	5.19529	6.14908	6.52134	6.562	6.78824	6.51802	6.69543	6.82148	6.69739	6.70454	6.80285	7.19805	6.90989
NUDT5	6.23951	6.2641	6.23428	6.46545	6.05662	6.27329	5.94087	6.41018	6.34496	6.06174	6.45676	6.2108	6.06359	5.92492	5.74034	5.92246	6.11981	5.93338	5.60361	5.62829	5.51291	5.89772	5.87971	6.136	6.05289	6.1098	5.94215	6.0741	5.78289	6.43614	6.76738	6.79793	5.89035	6.19668	5.71377	6.27804	6.20106	6.14835	6.44514	6.47753	6.53816	6.29204	6.29735	6.36541	6.51426	6.50018	6.60397	4.22696	4.78663
NUMA1	7.29822	7.12885	7.18819	6.80367	6.50142	6.96131	6.93149	6.71314	6.60491	7.08226	6.60476	6.42113	6.29207	6.09628	5.66465	6.31646	6.17623	6.07152	6.16291	6.0777	5.89643	6.1537	5.85628	7.07255	6.58454	7.15556	7.1112	7.19151	7.04168	7.00919	7.1534	7.28912	7.04346	6.66567	7.12352	5.92567	5.60569	6.15187	6.37613	6.52648	6.64784	6.39562	6.59371	6.48374	6.5578	6.49754	6.47609	7.50612	7.56261
NUMB	6.24241	6.23268	6.14834	6.0831	6.21608	5.98866	5.68937	6.14956	5.98025	6.11943	6.19704	6.33593	5.72853	6.05199	5.58205	6.1416	6.35606	6.16903	5.90035	5.93039	5.80296	5.95852	6.17572	5.89451	5.93985	6.04392	5.76126	5.87349	5.57048	5.77466	5.87973	5.84506	5.64067	5.64594	5.56798	6.53169	6.52972	5.99612	5.62611	5.87547	5.78196	6.20462	5.92862	5.86088	5.38877	5.63661	5.53476	6.17768	5.96432
NUP107	5.75422	5.89776	5.72099	5.92255	5.86045	6.07743	6.1233	5.84722	5.7756	5.98262	5.95165	6.12594	6.3344	6.27727	6.26444	6.43221	6.46682	6.36266	6.26934	6.15349	6.16742	6.48402	5.95319	6.30882	6.19146	6.4224	6.52866	6.5744	6.44795	6.46954	6.62024	6.69679	6.37656	5.99633	6.43986	6.2881	6.43422	6.5038	6.50557	6.5082	6.43329	6.3837	6.64134	6.65498	6.50977	6.42441	6.53548	6.30282	6.39451
NUP133	5.21571	5.25587	5.27806	5.19396	5.28247	5.31749	5.43313	5.21852	5.29708	5.21008	5.27136	5.41008	5.61692	5.55695	5.53195	5.77507	5.66509	5.70905	5.58612	5.59402	5.42913	5.71695	5.22524	5.90693	5.41401	5.8447	5.93713	5.95441	5.72716	5.73933	5.83351	5.92839	5.70634	5.32859	5.91919	5.58151	5.40418	5.54228	5.3855	5.65758	5.69453	5.55296	5.6233	5.67967	5.53257	5.54239	5.58097	5.37727	5.46338
NUP153	5.41061	5.32315	5.34542	5.28699	5.28841	5.36032	5.20964	5.30802	5.42021	5.41306	5.59114	5.62277	5.36649	5.24513	4.77376	5.47277	5.30785	5.24189	5.18709	5.03278	5.15674	5.29722	4.80494	5.5158	5.22054	5.71684	5.7013	5.77333	5.5821	5.6037	5.6253	5.57049	5.32299	5.63915	5.81427	5.3629	5.33036	5.81479	5.42374	5.65439	5.6484	5.67065	5.72074	5.69647	5.69042	5.6389	5.61468	6.16063	6.17599
NUP155	4.90939	4.97046	4.86459	5.12532	4.94796	5.14684	5.12816	4.8847	4.82074	4.73479	4.60634	5.28752	5.5671	5.54031	5.75014	5.73276	5.69887	5.56647	5.52553	5.47608	5.42255	5.63215	5.21025	5.7567	5.20488	5.71336	5.77936	5.73915	5.62319	5.61435	5.64956	5.79864	5.79714	5.32517	5.81798	5.07547	4.86654	5.11988	5.44844	5.53905	5.51742	5.28642	5.46735	5.45485	5.60112	5.38122	5.45331	5.10557	5.29507
NUP188	4.36656	4.26093	4.47368	4.20258	4.32818	4.24246	4.26571	4.19226	4.25012	4.39934	4.16283	4.38775	4.98184	4.73986	4.78721	4.94006	4.77477	4.71002	4.71727	4.58552	4.84955	4.69435	4.58426	5.05146	4.6794	4.87068	4.88485	4.97803	4.62512	4.63987	4.76648	4.84064	5.03751	4.32288	4.91311	4.21237	4.5934	4.38761	4.36263	4.63935	4.67308	4.65704	4.59797	4.65052	4.71179	4.70377	4.60719	4.59684	3.83951
NUP205	5.04091	5.29887	5.16943	5.25472	5.29427	5.32184	5.40804	5.16615	5.13071	5.0809	5.10918	5.38681	5.88825	5.70819	5.8967	5.90132	5.91744	5.90841	5.76805	5.56942	5.7127	5.76495	5.26109	5.77444	5.41579	5.86867	6.04959	5.98632	5.84306	5.67642	5.74731	5.89927	5.9623	5.48178	5.85667	5.25026	5.29548	5.67486	5.65031	5.71289	5.5728	5.6256	5.56752	5.57037	5.67386	5.43512	5.47688	5.87306	5.72698
NUP214	4.46758	4.57646	4.55285	4.57402	4.52272	4.5393	4.67855	4.42817	4.43441	4.48991	4.44485	4.66106	5.00616	4.83913	4.54474	5.12902	4.94363	4.9821	5.02091	4.84769	4.74338	5.03491	4.67824	4.88494	4.59315	4.86267	5.00612	5.01149	4.84328	4.74839	4.81507	4.88806	4.6098	4.62269	5.03124	4.79045	4.90091	4.5075	4.626	4.65539	4.71461	4.59734	4.73062	4.68099	4.74289	4.72919	4.70157	4.71242	4.74714
NUP35	5.23648	5.38899	5.32967	5.38917	4.93297	5.15279	5.36139	5.10554	5.22832	5.19219	5.30259	5.45443	5.52838	5.57593	5.3572	5.50412	5.27732	5.15844	5.40098	5.43299	5.3443	5.20724	5.12932	5.9839	5.36271	5.74585	5.87467	6.04271	5.81266	5.5267	5.61411	6.02969	5.7956	5.17668	5.82315	6.10187	5.84915	5.78586	5.68367	5.66364	5.77108	5.56198	5.83872	5.62311	5.87166	5.6113	5.84463	5.08159	5.49233
NUP37	6.23126	5.81556	6.32885	6.54829	6.87372	6.73143	6.57026	6.57958	6.3557	6.20499	5.98036	6.79585	7.28855	7.18319	7.17412	7.0163	7.20749	7.66806	7.64493	7.23677	6.88103	7.39953	6.97456	7.12972	7.07494	7.33865	7.43201	7.47651	7.3405	7.33093	7.52839	7.46083	7.39094	7.00018	7.04959	6.80047	6.88666	7.30419	7.70091	7.50661	6.76095	6.98722	7.29565	7.03556	7.42568	7.13644	7.32264	6.73174	7.26122
NUP43	4.7943	4.65714	4.88837	4.98663	5.13425	5.03559	5.05223	5.03976	5.00583	4.99001	4.9543	5.37018	5.86725	5.66745	5.29362	5.60745	5.55798	5.13492	5.5775	5.60059	5.14911	5.33191	5.09868	5.2721	5.0894	5.42818	5.46265	5.73823	5.49169	5.67416	5.75208	5.25923	5.25016	5.2112	5.51375	5.91408	5.36077	5.80959	5.31933	5.47595	5.5255	5.50658	5.44096	5.25449	5.716	5.62788	5.87044	5.60675	5.60565
NUP50	5.14441	4.96962	5.03326	5.24604	5.18888	4.90481	5.14208	5.19288	5.17142	5.11949	5.23043	5.24339	4.62385	5.00005	4.247	4.7676	4.81305	4.3946	4.42379	4.57074	4.18725	4.57751	4.55395	4.65967	4.60179	4.89201	4.51977	4.58811	4.53954	4.93706	4.73866	4.70211	4.61183	4.69225	4.48998	5.35557	4.08089	4.33423	4.65783	4.65278	4.7889	4.90178	4.72554	4.56403	4.75354	4.79974	4.66186	5.55216	5.18047
NUP54	4.94166	5.03289	4.99966	4.97188	4.99475	5.10484	4.78862	4.9574	4.83779	4.87905	4.59665	4.93992	5.59071	5.32066	5.32292	5.68802	5.7146	5.63797	5.39532	5.36877	5.48499	5.62749	5.11978	5.55743	5.21042	5.50722	5.63659	5.55124	5.66392	5.72702	5.72183	5.7904	5.93573	5.28431	5.89785	4.85537	4.93374	5.1656	5.05757	5.23681	5.05685	5.0946	5.19151	5.17133	5.22542	5.24009	4.94894	5.17482	5.06612
NUP58	4.8032	4.08011	4.83776	4.49304	4.43219	4.79213	4.23618	4.60007	4.27845	3.97895	4.23205	4.38646	4.94458	4.36092	4.12165	4.64453	4.66633	4.58683	4.36597	4.31642	4.04272	4.533	4.65131	4.70725	4.28967	4.68729	4.38551	4.34119	4.74754	4.7541	4.95826	4.88483	4.77735	4.52217	4.48703	4.03881	4.50926	4.21551	4.57665	4.11978	4.64216	4.26814	4.62146	4.39226	4.61606	4.62471	4.82754	4.19579	4.2199
NUP62	5.23773	5.5019	5.51939	5.45809	5.24478	5.13575	5.33437	5.38539	5.39091	5.3071	5.39106	5.52959	5.51736	5.47646	5.09446	5.76989	5.61616	5.28115	5.14926	5.27597	5.25176	5.24722	5.24654	5.57593	5.2761	5.60478	5.63748	5.78572	5.51583	5.48988	5.41926	5.82507	5.74707	4.84564	5.53672	5.60661	5.32012	5.67691	5.37114	5.48102	5.34358	5.62462	5.41322	5.5983	5.61006	5.51888	5.63047	5.74013	5.29657
NUP85	4.94998	5.15968	5.14509	5.21882	5.15721	5.39827	5.25572	5.20993	5.01443	5.21582	5.17436	5.3952	5.63734	5.45393	5.77799	5.59291	5.50351	5.70306	5.68001	5.49638	5.6217	5.64683	5.17912	5.67865	5.4119	5.71141	5.74872	5.75335	5.60034	5.51655	5.65177	5.7975	5.71522	5.2645	5.68592	5.77065	4.95754	5.60642	5.6178	5.6094	5.74817	5.4072	5.73939	5.60296	5.8785	6.00119	5.89593	5.7528	5.95547
NUP88	5.00754	5.10347	5.21965	5.17561	5.1487	5.25872	5.08107	5.14503	5.18318	5.17777	5.07239	5.46351	5.56936	5.51787	5.51421	5.65146	5.70635	5.4348	5.58938	5.39845	5.48905	5.54126	5.15744	5.58018	5.14236	5.42863	5.74636	5.73342	5.70016	5.33217	5.42302	5.43459	5.64478	4.99093	5.72189	4.93746	5.12396	5.1813	5.40465	5.57915	5.52684	5.44371	5.64758	5.49663	5.55931	5.59486	5.4636	5.78704	5.64692
NUP98	5.60946	5.76925	5.69652	5.60104	5.6779	5.78268	5.88552	5.57518	5.74936	5.63135	5.77355	6.01553	6.25559	6.10422	6.0491	6.28948	6.2625	6.10619	6.13662	6.03761	6.05322	6.2094	5.91933	6.31262	6.08484	6.40914	6.40336	6.39971	6.21276	6.32639	6.42759	6.41251	6.31491	5.97899	6.49027	6.09412	6.02355	6.11988	6.20976	6.14886	6.24369	6.2283	6.20823	6.21135	6.2813	6.14372	6.29704	5.98417	6.04003
NUTF2	9.89254	9.92858	9.8187	9.96937	9.9678	9.69581	9.53222	9.7044	9.73544	10.0524	9.62699	9.95973	10.3327	10.2657	9.71076	10.2623	10.4143	10.2618	10.0405	9.69218	9.71523	10.3361	10.2677	10.207	9.96633	10.3376	10.3357	10.2682	10.4131	9.89331	10.1609	10.1524	10.4134	10.0507	10.1492	9.52514	9.22901	9.61077	9.74108	9.50765	9.49147	9.97346	9.79463	9.73463	9.65757	9.8217	9.88674	9.64651	9.96587
NXF1	5.3559	5.30206	5.47077	5.25557	5.09994	5.50137	5.31332	5.42683	5.25655	5.27697	5.20872	5.21464	5.0756	4.97345	4.68876	5.03202	4.93014	5.0213	5.03882	4.88378	4.72221	4.92417	4.69556	4.77634	4.67239	4.78366	4.52436	4.69823	4.50445	5.10735	5.00355	4.89678	4.86731	4.9159	4.79699	4.94387	4.31582	4.66259	4.84849	5.08737	5.13899	5.08435	5.02363	5.23879	5.05682	5.16445	5.15892	5.17814	5.02205
OAT	4.2617	4.46673	4.51593	4.79368	4.6643	4.56736	4.57911	4.79851	4.90803	4.21013	4.66047	5.27019	4.47997	3.60614	4.79331	4.10066	4.536	4.75897	4.52546	4.53988	4.63848	4.40594	4.86739	5.13781	4.99986	4.71567	4.90713	4.98978	4.70217	5.60179	5.89324	6.15097	4.47908	4.47986	5.62103	6.30593	5.80812	6.52304	5.59199	5.57679	5.53501	5.75053	5.47333	5.80124	6.58188	6.23075	6.58274	3.82042	4.58362
OCIAD1	6.64886	6.49825	6.46663	6.79543	6.62662	6.68957	6.56569	6.46803	6.56318	6.69783	6.85026	6.75997	7.10272	6.99788	6.92698	7.36584	7.1936	7.03456	7.27494	7.16178	7.06762	7.5499	6.99769	7.01887	6.60779	6.95717	7.41927	7.23623	7.16185	7.25404	7.07569	6.92152	6.90626	7.08361	7.45429	6.26131	6.21421	6.14769	6.14074	5.95442	6.06891	6.12485	6.09378	6.15702	6.01071	6.0741	6.08418	6.56091	6.45191
OGDH	6.5417	6.55147	6.56242	6.44275	6.43127	6.56466	6.49236	6.36874	6.4099	6.52864	6.13923	6.35775	6.20773	6.03114	6.14217	6.22895	6.45987	6.26475	6.50455	6.53354	6.31646	7.03754	6.6999	7.42432	6.6446	6.67666	7.53293	7.37475	7.62934	6.85253	6.88127	6.71366	7.41969	7.34835	7.14293	6.68051	6.10682	6.40619	6.55743	6.2908	6.3296	6.44481	6.33656	6.38855	6.28795	6.35381	6.44251	5.58084	5.57892
OGT	5.19399	5.15576	5.22904	5.18381	5.05253	5.17369	5.09826	5.1191	5.17254	5.06488	5.05327	5.17569	5.22639	5.0606	5.04983	5.32044	5.31504	5.39514	5.25699	5.18195	5.06259	5.32258	4.90813	5.09006	5.15767	5.15208	5.04856	5.15892	5.09554	5.66663	5.37	5.43583	5.08532	5.42383	5.12628	5.02668	4.79132	5.39856	5.37192	5.50643	5.49218	5.46198	5.49222	5.49202	5.54259	5.5781	5.48112	5.8689	5.69652
OLA1	6.36131	6.42086	6.2543	6.56355	6.28229	6.40901	6.48402	6.50262	6.49111	6.239	6.44854	6.50194	6.29633	6.35934	6.11347	6.46512	6.46503	6.30164	6.28023	6.08082	6.19701	6.19025	5.87647	5.81118	6.01661	6.12521	6.05135	5.92263	5.92525	6.3708	6.20498	6.0254	6.02766	6.35082	6.22679	6.53072	6.56127	6.56121	6.35077	6.39585	6.27314	6.28404	6.28135	6.34553	6.42863	6.38133	6.34831	5.45297	5.92339
OPA1	5.28147	5.4344	5.30217	5.57585	5.31115	5.41544	5.59899	5.29735	5.27034	5.45309	5.28497	5.33001	6.00424	5.86996	5.90802	6.00653	5.86883	5.73768	6.28652	6.09727	5.97235	6.43603	5.95091	5.92165	5.36351	5.61369	6.07558	5.94271	5.89309	6.15865	6.06879	6.0087	5.96723	5.81975	5.75348	5.01575	4.89779	4.89276	5.01949	4.92427	5.14566	4.96955	4.89791	5.04225	4.84519	4.85176	4.97031	5.80097	5.70406
OSBPL8	3.63072	3.85559	3.92554	4.06463	3.63983	3.52196	3.38867	3.98708	3.50215	3.67222	3.76007	4.09821	3.24097	3.34774	2.9108	3.29343	3.84001	2.64712	3.24349	3.48109	3.69136	3.00378	3.76903	3.70539	4.33036	3.43994	3.5108	3.74146	3.55791	4.10041	4.27217	3.83063	3.69975	3.8104	3.54076	4.60579	4.83586	3.91782	4.01894	3.79653	3.85329	3.87624	4.02683	4.03472	4.13752	3.35895	3.92825	3.58878	3.56451
OSTC	6.1267	6.36324	6.38678	6.62595	7.27837	6.14398	6.23415	6.83528	6.93006	6.30816	6.45509	6.52932	6.1852	6.3377	6.87696	6.34076	6.32466	6.50726	6.10802	6.05759	6.62086	6.25713	7.07923	6.37804	6.83895	6.10785	6.28706	5.84765	6.55876	6.33279	6.23685	6.72446	6.17814	5.82734	6.65386	5.10247	0.4087	5.65526	6.34174	6.01648	6.06749	6.81926	6.03119	6.19644	6.42308	6.22291	6.40774	6.1278	6.61434
[truncated: 738 more rows]
[truncated: 89 more columns]

## Sheet: B Cell features
gene	B_cell	Epithelial cell	Endothelial Cell	Fibroblast	Myeloid	T_cell
[truncated: 55 more rows]

[truncated: 1 more sheets: C Result of cell deconvolution]
