# Supplementary material for: Spatially resolved proteomics surveys the chemo‐refractory proteins related to high‐grade serous ovarian cancer
Source: Clin Transl Med. 2025 Jul 23;15(7):e70422. doi: 10.1002/ctm2.70422 (PMC12284440; doi:10.1002/ctm2.70422)
Supplement: Supplementary file 10 — Supporting Information [file CTM2-15-e70422-s007.xlsx]

## Sheet: importance
Proteins	cluster1	cluster2	cluster3	cluster4	cluster5	MeanDecreaseAccuracy	MeanDecreaseGini
P98160	0.00408883	0.0109094	0.0011625	0.00653938	0.005915	0.00516375	5.35144
Q07954	0.0015832	0.0129561	0.00124546	0.0133922	0.0085569	0.00532517	6.76588
P21810	0.00339348	0.00719323	0.00148451	0.0144044	0.00420917	0.00520674	5.40301
Q12805	0.00155729	0.004541	0.000451795	0.0100365	0.00436449	0.00313597	3.91451
Q9BWM7	0.00482512	0.0139175	0.00121316	0.00946681	0.00144652	0.00621505	6.74009
Q15459	0.00691044	0.0048032	0.00664652	0.0025847	0.0301871	0.00684706	6.28038
P08133	0.00246911	0.0127799	0.00159158	0.00541933	0.00297364	0.0045745	6.70138
P12109	0.00309237	0.00837783	0.000370617	0.00648167	0.00157802	0.00394104	4.91604
Q08211	0.0043233	0.00395774	0.00484823	0.0133234	0.0244087	0.00628482	4.63402
P12111	0.00410626	0.00616633	0.00137758	0.0102723	0.00805204	0.00498699	4.89772
P02746	0.00408552	0.00476127	0.000943573	0.0108064	0.00297472	0.00452786	4.1273
Q09028	0.00528602	0.00337065	0.00489358	0.00502171	0.0139559	0.00519997	4.45109
P08670	0.00362564	0.0133579	0.000971663	0.00304971	0.000305889	0.0046542	5.33744
P09871	0.00127713	0.00625487	0.00216143	0.0217644	0.0116088	0.00548763	5.29058
P08123	0.00136419	0.0056697	0.00101939	0.00612212	0.00395379	0.00272654	2.6986
O95967	0.00140978	0.001975	0.000822726	0.00293597	0.00211032	0.00164331	1.89352
Q9H0D6	0.00618896	0.00465356	0.00293865	0.00121961	0.0111808	0.00491652	3.67266
P20908	0.00161455	0.00227381	0.0018751	0.011739	0.00838019	0.00341361	3.25111
Q7L014	0.00456241	0.00374847	0.00157096	0.00586835	0.0292854	0.00501084	5.096
Q96RF0	0.00579629	0.0107101	-0.000315801	0.00256296	0.000392735	0.00494151	5.95552
O43294	0.00107236	0.00202399	0.00149433	0.00742421	0.00517733	0.00230091	2.39997
Q86X29	0.00217914	0.000970943	0.00188692	0.00318426	0.00784443	0.00226121	2.38094
Q06828	0.000287299	0.00491692	0.000806971	0.00224015	0.0013549	0.00146945	2.7659
P09661	0.000888158	0.00321507	0.00135814	0.00119564	0.0152603	0.0020565	2.97946
Q9BTC8	0.00730265	0.00217925	0.00624785	0.00082715	0.00470234	0.00521554	3.97576
Q14315	0.00258978	0.000282535	0.00102391	0.00455793	0.00353996	0.00224206	2.25963
P17661	0.00150016	0.00306417	0.000402008	0.00106897	0.000708333	0.00150451	2.83506
Q8IUX7	0.00136439	0.00180706	0.000943834	0.00418195	-0.000205483	0.00173144	1.96081
Q9Y490	0.0027752	0.00651501	0.00216078	0.00437041	0.000167202	0.00341858	4.1823
P07951	0.00060289	0.00146956	0.000783131	0.00491899	0.00272872	0.0014184	1.59965
P07360	0.000357404	0.00232574	0.000309964	0.00629568	0.00503099	0.00169628	1.83625
B2RXH8	0.00403164	0.00436568	0.00294387	0.00238689	0.0206121	0.00431184	4.61451
O14980	0.00310952	0.00187825	0.00019235	0.00171166	0.00463291	0.00235189	2.09714
Q05682	0.000849297	0.00620136	0.00175084	0.00818892	0.00537669	0.00314342	3.42594
P36955	0.000730561	0.0035857	0.00101505	0.00552389	0.00584088	0.00208568	1.95174
P02747	0.000793388	0.00548865	0.000925794	0.0102637	0.00358448	0.00304985	3.51736
Q13435	0.00124064	0.00218066	0.00379249	0.00285229	0.0183036	0.00275184	2.90553
Q96HC4	0.000865298	0.00393228	0.000869051	0.00897327	0.00351172	0.00257146	2.66419
P02461	0.000616802	0.00681382	0.0010542	0.0062649	0.00854546	0.00280431	2.67721
Q9UBG0	0.00125094	0.00156204	0.000490295	0.00553609	0.000430241	0.00174237	2.18465
P20774	0.00206357	0.0109761	0.00132318	0.00162787	-0.000152381	0.00330315	3.68344
Q14112	0.00136338	0.00492739	0.000592458	0.00544344	-0.000630037	0.0023282	2.4579
P07585	0.00062243	0.00464543	0.0011057	0.00219627	-0.000587634	0.0015708	1.41722
Q15393	0.00173075	0.00116542	0.00033249	0.00265381	0.0199452	0.00223376	2.98197
Q07507	0.000862876	0.00769848	0.00131504	0.00178981	0.000111111	0.00219664	2.64414
P12956	0.00217296	0.00156226	0.00180698	0.00163374	0.00856208	0.00217647	1.93437
Q15582	0.00185213	0.00615061	5.03756e-05	0.000372303	-0.000142857	0.00198534	2.60346
Q9Y6C2	0.00244657	0.00192643	0.000881765	0.00501292	0.00433852	0.00250788	1.98329
P09493	0.000650742	0.000835538	0.001442	0.00512319	0.00228837	0.00150657	1.08957
P00736	0.00142961	0.00166346	0.000235588	0.00508566	0.000761905	0.00169444	1.57689
Q96S97	0.00194293	0.0011897	0.00121847	0.00441947	0.00109776	0.00195639	1.64909
P98082	0.00325534	0.00276265	0.00202853	0.000631718	0.000201679	0.00249521	2.85746
Q9UHB6	0.00207374	0.00156	0.00114428	0.00270305	0.000750276	0.00186278	1.92733
O75153	0.00615403	0.000578296	0.00116817	0.0011698	0.00877365	0.003802	2.98124
Q4L180	0.000798997	0.000924015	0.000358072	0.00237804	0.00324255	0.00104631	1.25492
P49790	0.00204499	0.00308744	0.00343639	0.00226339	0.0111209	0.00283567	2.68851
P07358	0.00185046	0.00353837	-0.000431796	0.00850769	0.00279586	0.00271859	2.35987
Q9Y3E5	0.00706497	0.00375987	0.00625783	0.000625609	0.00316961	0.00530362	4.30346
O94906	0.000878728	0.00347759	0.0010149	0.00390743	0.0144895	0.00222208	2.40729
Q9Y383	0.00101697	0.00140906	0.0014562	0.000591307	0.00168026	0.00114004	0.995022
P07900	0.00140645	0.00138155	0.000874425	0.00123943	0.0072238	0.0015295	1.68225
Q9UHR5	0.00394212	0.00170946	0.00411906	0.000199665	0.000308333	0.00291917	2.56026
Q16630	0.00339211	0.00195786	0.00524657	0.000225978	0.00407454	0.003074	2.67044
Q9NRN5	0.000333868	0.00212004	0.00125455	0.00198391	7.63487e-05	0.00101874	1.34121
Q6P2Q9	0.00214705	0.00156643	0.000694215	0.00135824	0.0200339	0.00238112	2.7538
Q96BP2	0.00554877	0.0015587	0.0138454	0.000105809	0.0147348	0.00580702	6.21409
P19827	0.000918275	0.00625397	-0.000138212	0.00315197	0.000335704	0.00190798	2.46083
Q15555	0.00140291	0.00582321	0.000539701	0.00181821	-0.000116667	0.00201802	3.20824
P13010	0.00297242	0.00270768	0.0015766	0.00305103	0.0121918	0.00310815	2.68706
Q99623	0.00102795	0.00045686	0.000546773	0.000262254	0.0179695	0.00147469	2.10397
Q16555	0.00120254	0.00338768	0.000468751	0.00195708	-0.000619048	0.00145989	1.59692
Q12905	0.00200039	0.00158521	0.00213258	0.0016168	0.0045582	0.00200346	2.12122
Q92841	0.000803524	0.000469517	0.000534893	0.00124326	0.0110609	0.00111575	1.19144
O75533	0.000862463	0.000585246	0.000115218	0.000160441	0.0211415	0.00136327	2.19051
P11142	0.00612011	0.000249671	0.00289237	0.00276242	0.0122859	0.00432769	3.6116
P23142	0.000310463	0.00395976	0.000448058	0.00209336	0.000303476	0.00119073	1.56506
Q9BS40	0.000316338	0.000564947	0.000225577	0.00310404	0.000541667	0.000736256	0.800722
Q9H0A0	0.00108854	0.00130241	0.000249829	0.0013439	0.0112641	0.00137486	2.01696
Q14498	0.00307272	0.0022816	0.00434379	-0.000137035	0.00398562	0.00275265	2.40023
Q96AC1	0.00190261	0.00229314	0.000346129	0.0041822	0.00213214	0.00204916	1.80183
P46087	0.00185411	0.00174786	0.00116528	0.00142723	0.00521866	0.00179231	1.47308
P35754	0.00349701	0.0030951	0.00211082	0.00338515	-4.01515e-05	0.00303257	3.68017
O00303	0.00137583	0.000347703	0.00442491	0.00278609	0.00193333	0.00192893	1.88881
P42704	0.00239387	0.000688452	-3.242e-05	0.000318533	0.0110124	0.00178116	1.58824
Q969H8	0.00168148	0.00340385	0.00241497	0.00408514	-0.000632368	0.00235027	2.75836
Q9NVA2	0.000743784	0.00195629	0.00125781	0.00241111	0.00209083	0.00131348	1.60294
O75643	0.00134609	0.00353176	0.000364625	0.00159148	0.00999806	0.00192452	2.13277
P29966	0.00200287	0.00335986	0.000170202	0.00125586	0.00025407	0.00176687	2.16934
Q99459	0.002442	0.00239953	0.00389668	0.000687409	0.002506	0.00244559	2.27389
Q9NTG7	0.00172174	0.00121713	0.000138173	0.00317858	0.00329936	0.00162139	1.48138
Q96ST2	0.00381757	0.000991726	0.0058076	-0.000174898	0.0023627	0.00305604	3.13156
Q562R1	0.00173768	0.000560273	0.00284056	0.00703636	0.00106419	0.0023544	2.1022
P59768	0.0021582	0.0055825	-8.98977e-05	0.00592749	-0.000823718	0.00279123	2.61137
Q9NR12	0.00111536	0.00267748	0.000488487	0.00456944	0.00500319	0.0019023	1.59513
Q13643	0.000700028	0.00215935	0.000427592	0.00308868	0.000358863	0.00119927	1.19349
P07942	0.000232425	0.00335783	9.08301e-05	0.00340771	-0.000262821	0.00115567	2.03427
Q16629	0.000399296	0.000749525	0.000553873	0.00475588	0.00265465	0.00117669	1.18499
Q07955	0.000817918	0.00109476	3.92538e-05	0.00209669	0.00237687	0.000973916	1.11463
P22352	0.000450143	0.00263935	-9.75523e-05	0.000643398	0.000142857	0.000745321	1.02759
P51884	7.60953e-05	0.0043766	0.000222903	0.00112548	-0.000104827	0.000970984	1.32691
E9PAV3	0.00127244	0.000856391	0.00257069	0.00160921	0.0106009	0.00180199	1.80148
Q15029	0.000487438	0.00113568	1.94068e-05	0.00132344	0.00634609	0.000848137	0.924969
Q6RW13	0.00741044	0.000746228	0.00943181	0.00131173	0.00203415	0.00558726	4.42947
P55209	0.00473922	-0.00035691	0.00280591	0.00086891	-9.39155e-06	0.00284211	2.70082
P02760	0.000116266	0.0019026	0.000425045	0.00240611	0.00250359	0.000877751	1.21223
P06681	0.000318819	0.00016524	-3.45257e-05	0.0110124	0.00411719	0.00176081	1.27105
Q15113	0.00070914	0.00337542	5.6554e-05	0.00247061	0.000422489	0.00130446	1.12114
P62277	0.000623815	0.000282451	0.00267661	-0.000450156	0.00726885	0.000990601	1.39006
P49418	0.00175281	0.00308837	0.000469156	0.00103892	0.000621569	0.00162387	2.33966
Q9NUQ6	0.00112203	0.00389344	0.000329922	0.000356148	-0.000521581	0.00129093	1.69339
Q86YP4	1.13861e-05	0.00128248	0.001708	0.000360809	0.000765457	0.000581169	0.731504
Q14839	0.00134827	0.00229837	0.000201703	0.00115882	0.00388517	0.00142081	1.19083
P35555	0.000811921	0.00115344	0.00101826	0.00243262	0.00077598	0.00111899	1.07315
P14543	0.00195236	0.00714698	7.80029e-05	0.000948431	0.000230263	0.00230559	2.08787
P08603	0.00111114	0.0040126	-0.000363916	0.00664604	0.00224126	0.00214068	2.74447
Q06830	0.0032716	0.000225827	0.000919936	0.00198615	0.00267131	0.00217202	1.80909
Q96JY6	0.000223236	0.000775427	0.000544876	0.00249072	0.0022187	0.000773759	0.936623
P07910	0.000310128	0.00203521	0.00133271	0.00148978	0.00134607	0.000998587	1.07945
Q13418	0.000753584	0.00166998	0.000540454	0.00314079	0.000214916	0.00116071	1.53302
P42566	0.00371125	0.00139545	0.00508636	0.00111482	4.03218e-05	0.00302262	3.2843
O95528	0.00155721	0.0023356	0.000296187	0.000537908	-0.000153846	0.00126326	1.86558
O94855	0.00147444	0.00152623	5.88769e-05	0.00101602	5.81068e-05	0.00109996	1.29333
Q9BZE4	0.0013034	0.000500268	0.000520248	0.0019076	0.00436273	0.00122676	1.12579
Q9UDY2	0.000718221	0.00307693	0.000744124	0.00330609	0.00331538	0.00162624	1.86374
P51610	0.00171994	0.000728564	0.00111719	0.00120325	0.00318788	0.00145694	1.28225
P13797	0.000606396	0.00419272	0.00131155	0.0087007	0.00265556	0.00249048	1.81109
P22626	0.00152041	0.000247339	1.3404e-05	0.00480348	0.00454675	0.00161197	1.24994
P02452	0.000681046	0.00298537	0.000408762	0.000204414	0	0.000943228	1.38892
P68133	0.0003299	0.000695378	0.000413494	0.00130146	0.00511572	0.000762106	1.04348
O14828	0.00305799	-0.000528928	0.00278195	-0.000116642	0.000700501	0.0018508	1.62468
Q8NBS9	0.000924428	0.00130487	1.46943e-05	0.00206367	-0.000407028	0.000938699	1.16942
O43516	0.00242912	0.00344865	0.000898234	0.00371449	0.000316667	0.00248239	1.88758
P12110	0.00102473	0.00206318	3.72034e-05	0.00044948	0	0.000929006	1.11544
Q96AE4	0.000710704	0.00038567	0.00111338	0.00146129	0.00533902	0.00100275	1.42926
O43172	0.00191078	0.00136687	0.00144796	0.00342992	0.00162384	0.00188541	1.68811
Q99715	0.000205199	0.00109179	0.00115794	0.000937843	1.0989e-05	0.000609582	0.753158
P33240	0.000741052	0.000525874	0.000557827	0.00111488	0.00254545	0.000796941	0.828477
Q15417	0.00050836	0.000634482	0.000273051	0.00253307	0.00110087	0.000817674	0.917966
Q14966	0.000982072	0.000422902	0.00154208	0.000299534	0.00104848	0.000897779	0.861326
Q13247	0.000465535	0.000808656	0.00034701	0.00447339	0.00270153	0.00115824	1.03835
Q13557	0.000468736	0.00284054	0.000625542	0.0015652	0.00152559	0.00109961	1.71162
O14773	0.00170845	0.0053039	0.000678625	0.00104372	-0.000426263	0.00198364	2.29196
Q9NXH9	0.000704412	0.000285962	0.000725467	0.00152616	0.00231865	0.000818277	1.11919
P35249	0.00159372	0.00195176	0.00163673	0.00111048	0.0031201	0.00169289	1.44197
Q29RF7	0.00329862	0.000396534	0.000734152	0.000709124	0.00186111	0.00197593	1.26128
Q8WYP5	0.00135328	0.000897171	0.000624749	0.00148195	0.000615385	0.00114493	0.933574
P00751	0.000226149	0.00364268	0.00106431	0.00185329	0.000125	0.00115205	1.45923
P14868	0.000213385	0.000591016	0.000327905	0.000587436	0.0164971	0.000986948	1.79712
P35232	0.000468402	0.000604787	0.000902647	0.000423232	0.00535794	0.000784951	0.940082
Q9Y394	0.000842621	0.00326195	-0.000146745	0.00133204	0	0.00113064	2.13261
P27658	0.000102404	0.000297729	0.000187249	0.00215236	0.000699061	0.000466698	0.876145
P78318	0.00352785	0.000734466	0.00167198	0.000531517	0.00144559	0.00221326	1.84644
P05452	9.47815e-05	0.00284666	0.000551459	0.00173364	0.00102587	0.00094678	1.01749
Q96CG8	9.96864e-05	0.000701018	0.000385554	0.00143094	0	0.000436084	0.724656
P12270	0.00121161	0.00202169	0.00161138	0.00332949	0.00228547	0.00173376	1.75097
Q3SY69	0.00153562	0.00132134	0.000363683	0.00130251	-0.000111111	0.00121288	1.19292
P23246	0.000735355	0.00036303	-6.801e-05	0.00371936	0.00965941	0.00126627	1.55712
Q9Y241	0.00505577	0.000763621	0.00100133	0.000301891	3.61991e-05	0.00276045	2.09585
Q13283	0.00113485	0.000385594	0.00101442	0.000553818	0.00418059	0.000989025	1.11897
Q9Y5J1	0.000558751	0.000388554	0.000181	0.00194941	0.000989899	0.000659164	0.990042
Q8NC51	0.00100333	0.000439749	0.00107566	0.000849095	0.0089806	0.00117738	1.22653
Q16576	0.00126217	0.000453188	0.000349665	0.0020221	0.00103611	0.00107506	0.735936
Q12797	0.00240173	0.00645213	0.000721403	0.0012802	-0.000767677	0.00252871	2.9622
O00148	0.00060085	0.00206576	-0.000230655	0.000739474	0.00525549	0.000935408	0.908418
Q9H425	1.12164e-05	0.00124092	8.8831e-05	0.00514185	0.00362806	0.00106091	1.18624
Q8WXI9	0.0009093	0.00161981	0.00121608	0.0010088	0.00286915	0.00116234	1.15714
P09874	0.000348638	0.000542336	0.00139277	0.000939326	0.00517289	0.000852597	0.935197
P52272	0.000807624	0.000667334	0.000409409	0.00229557	0.00191515	0.000975481	0.913119
P00387	0.00043305	0.00183697	-5.49557e-06	0.00191127	-0.000158543	0.000765317	1.22378
P62318	-4.61616e-05	0.00267913	0.000951484	0.00157162	0.00363599	0.000971109	1.30505
Q9BZZ5	0.000832889	0.00138535	0.000478826	0.000673644	0.00487513	0.000995075	1.26295
Q13976	0.000360239	0.000266085	0.00101135	0.00382453	0.000335664	0.000908722	0.661984
Q99536	0.000284774	0.000680258	0.000990152	0.00192963	9.42741e-05	0.00067482	0.781662
P50479	0.000549226	0.000936951	0.000499148	0.00262989	0.000581818	0.000885828	0.855413
Q92629	0.000645892	0.00164908	-0.000342238	0.00425348	0.00172348	0.00117076	1.30497
Q8WX93	0.000222058	0.00187236	0.000415064	0.00105307	0.000153846	0.000649618	0.959951
P61604	9.58239e-05	0.000153851	0.000491049	0.00156021	0.00126071	0.000405216	0.715255
Q5U3C3	0.000353144	-0.000164159	0.00073323	0.00211154	0.000771615	0.000565786	0.68212
Q13112	0.00112694	0.00136715	0.000627068	-8.62487e-05	0	0.000867235	0.712159
O00429	0.00171251	0.000151224	0.00072712	0.00178729	0.000585859	0.00123737	1.23111
Q9NVZ3	0.00413783	-2.01135e-05	0.00232635	0.00132314	0.000118376	0.00255237	2.82377
O60443	0.00171418	0.00280489	0.000228491	0.00134047	0.000811097	0.00156419	2.35458
O60504	0.000732387	0.000536246	-4.98314e-05	0.00504101	0.00134737	0.00116566	1.21702
P63244	0.0014428	0.000164816	0.00120549	0.000737626	0.00648388	0.00128824	1.39176
Q9Y5K5	0.00125223	0.00023519	0.000707702	0.00153889	0.00381625	0.00110395	1.0401
P31153	0.000823513	0.000800366	0.00191893	0.00087351	0.00456864	0.00117572	1.28349
Q9BRK3	0.000152197	-8.9354e-05	0.000181355	0.00188657	-0.000762821	0.000303063	0.620931
P61978	0.00060538	0.000522407	-4.69655e-05	0.00620562	0.00552504	0.00141039	1.60727
Q5VTU8	0.000368795	-1.1876e-06	0.00134806	0.00223993	0.00575844	0.000934897	1.46983
Q14151	0.00119897	0.000594045	0.00014637	0.000364691	0.00445185	0.000929436	1.21795
P03923	0.00398254	0.00148278	0.00436526	-0.000167815	-1.62357e-05	0.00288445	2.78753
P23396	0.00109534	0.000521092	2.72491e-05	0.00277121	0.00524714	0.00122841	0.893168
O43143	0.000277458	0.00176122	0.00010753	0.0027858	0.00635584	0.00107319	1.3893
Q6IBS0	0.00242212	0.00116354	0.00123801	0.00116014	-0.000467631	0.00171658	1.41447
P01111	0.00270799	0.000404645	0.00296355	-7.99245e-05	0.00186152	0.00189753	2.02265
P30049	0.000691684	0.000649236	0.0006661	0.00299998	0.0056157	0.00120444	0.95205
P50395	0.00195962	0.00278772	0.000845734	0.000550721	0.000583761	0.00164199	1.63666
Q9NXX6	0.00407637	0.00102382	0.00187797	7.5372e-05	0.0012326	0.00253519	1.52712
Q12906	0.00127781	0.000529007	0.000602114	0.000599244	0.00455094	0.00105297	1.07797
Q96DI7	0.000402516	0.00229112	0.00213569	-7.02573e-05	0.0031474	0.00104737	1.44973
Q15746	0.00101478	0.000307191	-5.56071e-05	0.00141044	0.000169532	0.000719933	0.651543
Q15637	0.00131132	0.000512878	0.00169077	0.000102605	0.00602078	0.00123512	1.1849
P17612	0.00138	0.000272214	0.00161023	0.000569054	0.000117647	0.00106288	1.38858
O75152	0.0028518	0.00141369	0.00254132	0.000849222	0.0041688	0.00234415	1.77262
Q8TAE8	0.00317861	0.000221173	5.20524e-05	0.00263741	-2.18799e-05	0.001945	1.22982
Q9NVD7	3.33855e-05	0.000893459	0.00022054	0.00171664	0.00021627	0.000464886	0.945455
Q9BVA1	8.26325e-05	0.00127836	0.00476869	0.000482679	0.000130037	0.00111876	1.40446
Q07065	0.00048814	0.000710256	0.000164089	0.00151269	0.000133333	0.000592266	0.892039
O60687	0.000178788	0.000546971	8.25146e-06	0.0011787	0.000253968	0.000352289	0.565061
Q9Y3D9	0.000758151	0.000200945	0.000517203	0.000139633	0.00139188	0.000559751	0.911319
Q9UIA9	0.000253103	0.000302185	0.00013597	0.000960784	0.00104874	0.000376353	0.710311
Q13347	0.000118923	1.78316e-05	0.000574786	0.00176118	0.00973607	0.000782381	1.07875
O43237	0.000386811	9.66883e-05	0.000676125	-0.000148969	-0.000232143	0.000278014	0.895392
P20042	0.000689205	0.00071632	0.0015711	-8.56536e-05	0.00195476	0.000798812	1.19454
P55081	0.000816296	0.000445062	0.000118976	0.000487174	0.00308016	0.000688185	0.931301
Q92526	0.000908235	-7.82681e-05	0.00118806	0.000942373	0.000731285	0.000810723	1.12049
Q96PU5	0.000231031	0.000715646	0.00037445	0.000588191	-0.000153846	0.000367699	0.624961
P02743	0.000231527	0.00164165	0.000181431	0.0026093	0.00154128	0.00085624	0.987511
Q8IWE2	0.000521864	0.0001894	0.000174755	0.000902999	9.16667e-05	0.000446135	0.508629
P60228	0.000390654	4.72798e-06	0.000534456	0.00178855	0.00506175	0.000700089	1.08925
Q5NDL2	0.000954949	0.00158461	0.00142568	-0.000252216	0.000167929	0.000935602	1.01819
P52565	0.00252871	0.000551278	0.00210224	0.00152204	0.00423515	0.00204016	1.49075
P02748	0.00100923	0.00135001	-9.89451e-05	0.00290057	0.0020574	0.00117337	1.13373
O95340	0.000862741	0.00129992	-8.98198e-05	0.000718682	0.000315789	0.000745181	1.28236
Q16647	0.000194118	0.000454542	0.000205605	0.00105316	0	0.000353465	0.609117
Q13084	0.00124951	-0.000280452	0.00207795	-0.000351254	0.000618115	0.000840171	1.55526
P07108	0.00294693	0.000525703	0.00256493	0.00112713	0.000171655	0.00209658	1.90456
Q9UBX5	0.000197825	0.00210483	-0.000145461	0.00352033	-8.41112e-05	0.000868889	1.38856
P35052	0.000140109	0.000629011	-0.000363557	0.00083609	-1.41414e-05	0.00022243	0.609629
Q9Y2R9	0.00124147	0.000524769	0.000686419	0.00037094	0.00163605	0.000904449	0.835334
O95777	0.000310578	0.000748654	0.00124537	0.00029808	0.000545455	0.000540955	0.583009
O14929	0.000871878	0.000635336	0.000413476	0.000150597	0.0028957	0.000748166	0.69565
P78527	7.26042e-05	0.000909173	0.000883137	0.00322075	0.0102046	0.00117875	1.77435
Q6NYC8	0.00333471	0.00111669	3.53304e-05	0.00153913	-0.000333333	0.00197813	1.96147
P13611	0.000918133	0.00162182	0.000144344	0.00186361	-5.71429e-05	0.00100721	1.0797
Q7Z7N9	0.000648348	0.000612969	0.00463612	6.28372e-05	0.00146536	0.00126341	1.24359
P51991	0.000841573	-0.000118592	0.000118173	0.0012393	0.00416925	0.000705044	0.811408
P07996	0.000756458	0.000638411	0.00135118	0.00216922	1.48192e-05	0.000971629	1.1524
P02647	6.21392e-05	0.00136478	0.000142313	0.000301886	0.000287081	0.00035192	0.751162
P62906	0.000987134	0.000220941	0.0027283	6.38291e-05	0.00179459	0.00105218	1.06843
Q8WU90	0.00109865	0.00115562	0.000997812	-4.94034e-05	0	0.000898464	0.843045
Q99733	0.00162815	0.000558501	0.0035224	0.000361084	0.00141925	0.00159054	1.81797
Q13308	0.000202675	0.000194653	0.000710591	0.000927233	1.56863e-05	0.000386524	0.696745
Q7Z5L7	0.000385558	0.000100565	-6.85012e-05	0.000771398	0.00142262	0.00035594	0.372828
P25398	0.00298502	0.000717963	0.00266059	7.57128e-05	0.000989521	0.00208923	1.57005
Q9Y4W6	0.000941992	0.000160782	0.000936376	0.00150874	0.00595723	0.00108442	1.40293
Q86U42	0.00123684	0.000594253	0.00183947	0.000422144	0.00285243	0.00117981	1.01881
Q9NTZ6	0.000532479	0.00104364	0.000380662	0.00316497	0.00167815	0.000960347	1.09641
Q8WWM7	0.000202072	0.000226567	0.000340838	0.000953029	0.0118297	0.000764394	1.16304
Q14152	0.00139554	6.69552e-05	0.00342492	0.000327622	0.00238576	0.00144283	1.39314
O75436	0.00101714	0.000149674	0.00350871	0.00040819	0.000762573	0.00117501	1.91493
Q15233	0.00110079	0.00040352	-2.06023e-05	0.00537163	0.000886095	0.00136042	1.20547
P62140	0.000301241	0.000585418	0.00210469	0.00044403	0.000407572	0.0006909	0.893789
Q96PK6	0.000654541	-3.22519e-06	0.00089574	0.00199654	0.00781101	0.00102486	1.02513
P50990	0.000286752	4.20426e-05	0.00013898	0.00185688	0.00745689	0.000708997	1.06622
Q9ULV4	0.00088429	0.00170973	-0.000194721	0.0014808	-0.00047669	0.000879264	1.03243
O76021	0.000183777	0.00175316	0.000685784	0.00149017	0.00470401	0.00088674	1.11795
Q02880	0.000123977	0.00173835	0.000569726	0.000790821	0.000767677	0.00059924	0.666145
Q14331	0.00373572	0.00068272	0.00241685	-9.85349e-05	0.000447222	0.00235476	1.93888
Q9BR76	0.000138311	5.23821e-05	0.000774684	0.000205528	0.00150479	0.000287991	0.607154
P47755	0.00113202	4.27851e-06	0.00274027	0.000464453	8.77325e-05	0.00106769	1.48739
O14737	0.000993187	0.000805239	0.000919591	0.000383931	0.00153219	0.000879427	0.850945
Q16610	0.000509482	0.000372222	-0.00018012	0.00090912	0.00136093	0.000453196	0.888512
Q07666	0.000495055	0.000188878	2.65889e-05	0.00321845	0.00247652	0.000828813	1.04339
P07357	0.00040099	0.00469162	0.000133706	0.00296709	0.000383041	0.00143436	1.43501
Q15404	0.00066062	0.00223009	0.00124159	0.00276441	0.000862551	0.00132267	1.57629
P49915	0.000600212	0.00241471	0.000985401	0.00135593	0.000289975	0.00107461	1.21846
Q96CQ1	1.61745e-05	-1.39006e-06	-2.84738e-05	0.000196593	0.000266667	5.10158e-05	0.454266
P56182	0.00111486	0.000803568	0.00105586	0.00112986	0.000419048	0.00101864	0.783256
Q9Y5B0	0.00136521	0.000508112	0.00144872	0.000821239	0.000779469	0.00112413	1.2122
Q9BRT6	0.00135583	-0.000408773	0.00367729	-0.000632691	0.000996703	0.00115075	1.95925
P52701	0.000430218	0.000690633	0.000636161	0.00132228	-0.000278846	0.000620131	0.855525
Q9Y4R8	-1.4649e-05	4.67277e-05	0.000578474	0.000334437	0.00192541	0.000219022	0.495201
P03886	9.19767e-05	0.000741211	0.00157945	0.000220545	0.000181818	0.000466771	0.580452
Q15061	0.00148824	0.00105555	0.000490926	0.00132049	0.00102353	0.00119216	1.24249
P52907	0.000754435	0.000132623	0.00132084	0.000985077	0.00124834	0.000759102	0.962076
A0AV96	0.000446712	0.000304813	0.000175603	0.00238536	0.000235294	0.000615217	0.527051
Q14137	0.00235398	0.000671983	0.000190745	0.0013267	0.00428286	0.00162835	1.48415
Q8WTS6	0.000337443	0.000825652	0.000279547	0.000739565	-0.000333333	0.000445663	0.670287
Q9BRT2	0.00137705	0.000454565	0.00165907	0.000177035	0.000623932	0.00106874	1.1909
P98170	0.000481984	0.000333801	0.00163528	0.000527855	0.000946218	0.000670424	1.01349
P39059	0.000593367	0.00171063	0.000120899	0.00318852	0.00243004	0.00114679	1.3387
Q86V48	0.000316207	0.000208133	-0.000218216	-3.6955e-05	0.00113131	0.000182193	0.493393
O00541	0.000950695	0.000280159	0.00020977	0.000809929	0.00132814	0.000721637	0.708908
P46781	0.000673535	0.00138195	0.000173956	0.000996057	0.000732814	0.000753085	0.851423
Q8IYB5	0.00226311	0.000311882	0.00367556	0.000361546	-0.000494541	0.00176573	1.92378
P16070	0.000897242	0.000892344	-0.000127132	0.000244471	-0.000433437	0.000576333	0.863241
P22670	0.000321179	0.000694521	7.75123e-05	-1.44625e-06	-0.000153846	0.00029526	0.469009
P15313	0.00043044	-0.000106819	-0.00023642	0.00014345	0.000507563	0.00020162	0.500677
P01137	0.00122033	0.00126142	0.000946325	0.000373024	0.000153846	0.00103666	1.21101
Q9HBL0	0.000353239	0.000435112	-0.00025289	0.00206258	-0.000142857	0.000473752	0.896824
Q96EH3	0.000659047	0.000639461	0.00154268	0.000225339	0.000985606	0.000744674	1.23078
P08253	0.000285629	0.00117829	-0.000204552	0.00131326	0.002	0.000536916	0.77011
P00352	0.000735669	0.001525	0.000198971	9.88647e-05	3.7594e-05	0.000659728	1.04594
Q99439	0.00081552	0.00149028	0.000316268	0.00120504	0.00015269	0.000864813	0.816043
O60925	5.01069e-05	0.000286197	0.0001694	0.000222596	0.000410714	0.000144216	0.598826
Q92930	0.00185638	0.000400642	-6.07996e-05	0.000100604	0.000363636	0.000983842	1.22258
C9JLW8	0.00341463	0.00050856	0.00385685	0.000625456	0.000785388	0.00250715	1.97061
P09486	0.000338463	0.00321511	0.000190143	0.00158703	-0.00077381	0.000912876	0.924659
P01024	0.000503022	0.00248637	4.07817e-05	0.00158372	-0.000278846	0.000868071	1.28308
O75947	0.00051757	0.000484566	0.000151101	0.00152813	0.000474725	0.000569122	0.73523
P06865	0.00206524	0.00307018	0.000301719	0.000489554	-7.21501e-05	0.00164826	2.33448
Q14847	0.000772132	0.000791136	0.00101213	0.00135039	0.000194653	0.00087722	0.901995
Q9Y295	0.000585967	3.54173e-05	0.000180756	0.00186823	0.00360776	0.000698892	0.763603
Q9UQ35	0.00134969	0.000766025	-9.64904e-05	0.000606118	0.00599915	0.00107061	1.15663
P18428	0.000587376	0.000413752	0.000238931	0.00183094	-0.000285714	0.000631126	0.90549
Q8NI36	0.000342898	0.000714301	-0.000395106	-2.46938e-05	0.000560504	0.000239927	0.40562
O94832	0.000137373	-0.000378651	-0.000147694	0.00160533	0.00362994	0.000336019	0.549054
P55884	0.000210158	0.000897735	0.00103437	0.00105232	0.011711	0.00100292	1.28685
Q16891	0.000436135	-4.41231e-05	3.91485e-06	0.00104306	0.00191479	0.000401546	0.718761
Q13616	0.000467946	-0.000116632	6.95165e-05	0.000160855	0.0003	0.000256771	0.452672
Q9NP64	0.00127908	0.000225707	0.00183681	0.000804333	0.000559969	0.00110708	0.921991
P23284	0.000468213	0.00105817	0.00152049	0.00052376	0.00097598	0.000775933	1.02531
Q14008	0.00124972	0.000450647	0.000604811	0.00117589	0.00279212	0.00103379	0.975448
Q15397	0.000301438	0.000389742	-0.000179316	0.000122414	0	0.000196621	0.483125
Q86X55	0.000132683	3.91939e-05	0.00031845	-9.22067e-06	0.00173443	0.000174023	0.356227
Q92696	5.32825e-05	6.16801e-05	2.1289e-05	0.000129753	0.000130031	6.58625e-05	0.435516
Q8IUI8	0.00090442	0.00199212	0.000245263	0.000812106	-0.000166667	0.000942319	1.15222
P54652	0.00184023	0.000447921	0.00343693	0.000480751	0.000754173	0.00163758	1.62061
P17676	0.000292938	0.000146347	0.000155003	-0.000423326	0.00293004	0.000251532	0.692381
Q00839	0.00132573	0.000334075	0.000460974	0.0023396	0.00580162	0.00133175	0.998822
Q9Y5Q9	0.00092661	0.00107693	0.000914929	0.000221981	1.0989e-05	0.00082994	1.11397
P24844	0.00032049	0.000440752	0.000327539	0.00155696	-0.000342437	0.000477409	0.642205
Q6NXT1	0.00302088	0.000633406	0.00304296	0.000402279	0.000177778	0.00212304	1.56993
Q99848	0.000952194	0.000565441	0.000632171	0.00136126	0.00195715	0.000918107	1.43028
P06753	0.000480443	0.000612567	0.000133726	0.00101534	-0.000153846	0.000499076	0.574229
P82979	0.000578956	0.0012349	0.000228973	0.000232943	0.00644649	0.000798888	1.09652
Q9H583	0.000785686	7.56533e-05	5.88047e-05	4.75997e-05	0.00140233	0.000461608	0.603614
Q8TEM1	0.000954836	0.00176599	-0.000385437	0.000236146	0.000425	0.00076098	0.969117
Q562E7	0.000374966	-0.000143977	0.000442071	0.00111602	0.000420513	0.000416262	0.746061
Q13823	0.00229901	0.000920228	0.00046579	0.000319479	0.000142857	0.00138963	1.1532
O43290	0.000441606	0.000716365	0.000468579	0.000894876	0.000352941	0.00055121	0.633067
P35442	0.000480541	0.000103968	0.000227298	0.000434372	0.000222222	0.000366419	0.436876
P53814	0.00071879	2.14478e-05	0.000214426	0.000492215	0	0.000463309	0.477724
P17813	5.28216e-05	9.61219e-05	0.000401568	0.000157453	0.000287179	0.000142044	0.563947
P53004	0.000391232	0.000761415	0.000377323	0.000553451	-0.0002	0.000461992	0.724227
Q9NWU2	0.000331798	0.000659935	0.0020181	0.000125422	0.000304056	0.000622681	1.22156
Q9BV38	0.00026775	0.00129335	0.00017191	0.00115437	0.00151322	0.000614539	0.954842
P12814	0.000874634	0.00102237	0.000403262	0.000903522	-0.000365079	0.000768883	0.640622
Q96C90	0.00354112	0.00153835	0.000565829	0.000631868	0.000166667	0.00214469	1.99237
O60232	0.00054018	0.000181066	0.000210213	-0.000218709	0.00139969	0.000344996	0.603486
Q9H2W6	9.00828e-05	0.000783258	-1.06982e-05	0.000223826	0.00138374	0.000250223	0.546377
Q8TBN0	0.000573106	0.00208737	0.000835332	0.000563125	0.000376068	0.000856721	1.25659
Q14204	0.00044321	-0.000117453	0.00102253	6.25627e-05	0.0012267	0.000410052	1.08482
O75439	0.000180698	0.00012757	0.00181144	0.000513133	0.00289295	0.000602043	0.742252
O00231	0.00148333	0.00047116	0.00288034	0.001327	0.00327143	0.00156493	1.53995
P62826	0.000458936	0.000637009	0.000468181	4.17094e-05	0.00951834	0.000773203	1.10332
Q96NW7	0.000160045	7.30046e-06	7.88876e-05	-7.16231e-05	0.000111111	8.6066e-05	0.45702
Q9P2K5	0.000328018	0.0019779	0.000795664	0.00189514	-0.000285714	0.000881167	1.03932
P24928	0.000425297	8.58232e-05	0.000555758	0.00230265	0.000607692	0.000643925	0.727899
P53990	0.000213673	8.79583e-05	4.37863e-05	0.000422291	0.000645455	0.000207897	0.408674
Q9UNW1	0.0017288	-0.000115947	0.00367153	0.000605599	-0.00102569	0.00146021	1.64705
Q00587	0.00031886	0.00104966	0.00094598	0.00185363	0.000690286	0.00077319	0.71046
P38159	0.000593216	0.000324711	0.000110057	0.00215169	0.00269672	0.000737102	0.938122
O75400	0.00227121	0.00053283	0.00069386	9.34507e-05	0.000472222	0.00134474	1.22109
P49746	0.000300209	0.0001429	0.000291038	0.000355805	0.000351515	0.000280682	0.614062
P67775	0.0023869	0.000148799	0.00448008	0.000802763	0.000773115	0.00205814	1.4124
Q9NY12	0.000228499	0.000996896	0.000464694	7.7106e-05	0.00132667	0.000421736	0.643402
P14927	0.00025028	-0.000248766	0.000188249	0.00207252	0.0024046	0.000454435	0.993148
A0MZ66	0.000191344	0.00104719	0.000863225	0.000240167	0.00177379	0.000515239	1.00713
P49792	0.000577505	0.00061529	0.00169847	0.000644032	0.00127308	0.000776295	0.994725
Q9P289	0.000357123	0.000284709	0.00056481	0.000222471	0	0.000335286	0.523867
P62256	0.000150742	0.000160273	0.00070001	-3.7037e-05	0.000253968	0.00022014	0.384136
Q03701	0.000651214	0.00157068	0.000536782	0.00142236	8.33833e-05	0.000887156	0.996844
P05455	0.000135489	0.000671548	0.000898729	0.000242826	0.00762759	0.000582255	1.00198
P51398	0.00291046	0.000226427	0.00231141	2.85608e-05	0.000577089	0.00186111	1.85519
P04114	0.000388506	0.000377509	4.91447e-05	0.000254974	0	0.000303441	0.61814
Q9Y230	0.000339697	0.00112552	0.000478643	0.00153117	0.00464744	0.00085494	0.777038
Q9Y5L4	0.000335892	0.000976359	0.00137363	0.0016401	0.00370319	0.000911446	1.14446
O95149	0.000288558	0.000513446	4.8006e-05	-9.44806e-05	0.0005	0.000244091	0.526686
P15311	0.000287775	0.000348692	0.000897234	4.69272e-05	0.000557887	0.000376077	0.645799
Q9NPF5	0.000769	0.000143007	0.000948281	0.000348489	0.000918219	0.000623742	0.888658
Q13043	0.00157993	0.00117835	0.000336919	0.000853478	0.00047619	0.00118155	1.21517
O00159	0.000451324	0.00337692	0.000622993	0.00492384	0.00136335	0.00167325	1.24453
P09382	0.000288842	0.00109822	0.000490844	-3.36818e-05	0	0.000404135	0.744143
P40261	0.000316108	0.000811345	0.000595727	0.000744354	0.000266667	0.000511642	0.668411
Q92621	0.000325654	0.00069165	0.000403388	0.00099015	0.0001837	0.000500222	0.793622
P35858	0.000415575	0.001536	0.000309429	0.00042283	-0.000153846	0.000564584	0.798206
P05387	0.00302828	4.45325e-05	0.0023287	0.000369926	0.000306139	0.00196327	1.27766
Q9GZT3	0.000779374	0.000333372	0.000152147	0.00141195	8.33333e-05	0.000654375	0.581888
A6NM28	0.000160917	2.95387e-05	0.000290762	-7.95902e-05	-0.000166667	0.000106603	0.364248
Q7L5N7	0.000241439	0.00014388	0.00133344	0.000307	0.000253846	0.000414238	0.476452
Q13442	0.00129239	0.00034881	0.00197187	2.29389e-06	0.00429075	0.00120231	1.3818
P61204	0.00156487	0.000842131	0.000284738	-0.000515442	0.00587498	0.00110539	1.06624
Q9Y265	0.000866138	0.00154997	-0.00014287	0.00292761	0.00075481	0.00106638	0.757175
O75530	0.000936264	1.37898e-05	0.000747678	-9.85185e-05	0.000153846	0.000562874	0.581417
P41252	0.000610458	0.000122987	6.95967e-05	-0.000266076	0.00199421	0.00039269	0.511121
Q99613	0.000732166	0.000262249	7.72502e-05	0.000463545	0.00400684	0.000631793	0.752044
Q9Y6V7	0.000328808	0.000248891	-0.000115418	0.000137984	0.000117647	0.000215328	0.45494
P08238	0.000116592	9.68158e-05	0.000353197	0.00105708	0.00285106	0.000403199	0.597158
Q93062	0.000118819	0.000226827	0.000528602	0.000195068	0.000230263	0.000220535	0.377316
P01031	0.00031204	0.00169255	0.000374871	0.0020713	-0.000653846	0.000756305	0.847813
O94842	0.000457892	0.000388124	0.00212642	0.0018608	0.000948485	0.000916533	0.79535
Q9NR30	0.000795937	0.0015507	0.00107481	0.00112318	0.00282605	0.00109645	0.807707
O75083	0.000188049	-0.000100007	0.000333486	0.00143384	-0.000868463	0.000307748	0.68128
P21333	0.000388291	0.000641505	0.000150849	0.00134667	-0.000490972	0.000503613	0.687922
Q96I25	0.000470462	0.00180064	0.00148998	0.00047453	0.0011	0.000886199	0.887304
O95816	0.000981339	0.000760402	0.000376365	0.000505688	0.000135989	0.000735172	0.901471
P53618	0.00109926	0.000114117	0.00170431	0.000171847	-0.000327485	0.000858717	1.12213
P19532	2.42054e-06	3.09987e-05	0.00169682	-9.5856e-05	0.000151515	0.00028555	0.504627
Q9BXJ0	7.39559e-05	0.000232107	0.000442505	0.000695696	0.000793651	0.000274063	0.3933
P55060	0.000311089	0.00033032	0.0010226	-0.00016277	0.00541155	0.000611507	0.906596
Q9H477	0.000508038	-0.000106048	0.000994905	9.96732e-05	0.000153846	0.000403067	0.525745
Q96J84	0.000322336	0.00032899	0.000534708	3.77358e-05	0	0.000304973	0.579193
Q10570	0.000459731	0.000239365	0.000460936	0.000263723	0.00193131	0.000437145	0.604008
Q9NWV4	0.00341815	0.00100929	0.00107997	0.00036246	0	0.00207116	1.67208
Q16706	0.00195291	0.00117414	0.000736612	0.00153236	-0.000135642	0.00146495	1.72788
P02671	0.000292312	0.00339808	6.55235e-06	0.00430911	-0.00015021	0.00128437	1.42075
Q00610	0.00121757	0.000688028	0.000469282	0.000486198	0.00194872	0.000912844	1.15895
O43809	0.000345053	0.000998286	0.000599326	0.00208022	0.00121859	0.000736041	0.965106
Q14157	0.000829705	0.0003417	0.000722085	0.000482164	0.00510217	0.00081956	0.98917
Q92626	6.18265e-05	0.000385555	0.000545218	0.000642179	0.000772028	0.000309028	0.600019
Q9UIF9	0.000842899	-4.21933e-05	0.00112852	-5.91418e-05	0.000494152	0.000587775	0.856634
Q6SPF0	0.000782242	5.54494e-05	-0.000332651	8.57318e-05	0.000388889	0.000362621	0.657722
P43243	0.000383616	0.000221442	0.000199978	0.00061688	0.00205067	0.000392025	0.698322
Q9NUQ8	0.00250496	0.000176594	0.000631192	0.00026081	0.000673454	0.00142006	0.933658
Q9NP72	0.00190248	0.00108099	0.000843138	0.000253639	0.000611111	0.00130296	1.1558
Q99633	0.000973007	-7.58473e-05	0.00071291	0.000117177	0.000111111	0.000591271	0.729106
P31040	0.000393557	0.000679576	0.000190044	-0.000155593	0.00220809	0.000401863	0.587028
P35579	0.000364568	0.00019155	0.000601876	0.00127308	-8.49415e-05	0.000470286	0.560428
Q96RP9	0.000434791	0.000694747	0.0001121	0.000763386	0.00136667	0.000520652	0.592975
Q13547	0.000303598	0.000324827	0.00025166	0.000133729	0	0.00026721	0.418385
P41219	4.21802e-05	0.000842996	0.000228145	0.000232926	-0.000457516	0.000221488	0.625114
P17931	7.10012e-05	0.000130456	0.000170996	0.000364197	-0.000389957	0.000112376	0.549114
P19971	0.000855714	0.00244467	0.00022562	0.00215658	0.000839093	0.00118912	1.26544
P31939	0.000877895	-6.70319e-05	7.33168e-05	0.0021625	0.00958688	0.00110745	0.995832
Q86Y37	0.000120548	0.000311952	0.000653418	3.33333e-05	0	0.000225404	0.27824
Q8IVL6	0.000700228	0.00073863	0.000387853	0.00095522	0	0.000670034	0.569153
Q15054	0.00134397	0.000771343	0.000319331	0.000332839	8.65801e-05	0.000873446	1.01284
P62937	0.00119622	0.000106942	0.00049957	0.000954711	0.00633268	0.00107317	1.52467
Q9Y676	0.00100417	0.000344244	0.00166937	0.000336713	0.00311386	0.000989877	1.10342
Q92794	0.000591379	3.77659e-05	0.000451615	0.00108815	0.000133333	0.000529881	0.495753
P50281	0.000479011	0.000665547	0.000170204	0.000616813	-0.000225275	0.0004424	0.765504
Q8IZL8	0.000497897	0.0016171	0.00057097	0.000470102	0.00120754	0.000730145	0.818625
O60264	0.00175032	0.00266552	0.000690028	0.000678087	0.00120852	0.00157039	1.18259
O60343	0.00122743	0.00098929	0.000906777	0.000177576	0.000166667	0.000945408	1.34564
P14866	4.8319e-05	0.000379446	0.000673894	0.00268716	0.00563603	0.000763718	1.30826
P08559	0.00060911	0.000747378	0.000129663	-0.000224172	0.00287777	0.000547368	0.580525
P26374	0.00162478	0.000410887	0.00182977	-0.000611162	0.00113786	0.00112276	1.62561
O14907	-1.60383e-06	0.000337882	0.00182106	0.00197636	-0.000458551	0.000631323	0.895788
P28482	2.51478e-05	-0.000151631	0.00068515	5.11821e-05	0.000339181	0.000118053	0.355674
P02792	0.000591435	0.00240849	0.00110208	0.00110764	-3.8961e-05	0.00102293	1.3682
P40938	0.00147672	-0.000122136	-1.42163e-05	0.00112597	0.00204006	0.000929281	0.952715
Q9Y5P6	0.000185646	0.000383552	0.000813932	-2.56308e-08	-0.000466877	0.000293756	0.724557
P48643	0.000338973	2.33868e-05	0.00114871	0.00129262	0.00208298	0.000605374	0.860981
O76013	-8.28938e-05	0.000236613	0.000390658	0.00030443	9.52381e-05	0.000114407	0.449953
O43399	0.000219276	0.000304818	0.000353238	-0.000233706	0.000117647	0.000178135	0.474095
Q9NZB2	0.00149061	0.000217706	0.00239999	-0.000262167	0.00333003	0.00123489	1.27971
P43304	0.0001569	0.00118766	0.000157816	0.000461799	0.00181685	0.000450255	0.829592
P08621	6.97381e-05	-2.20935e-05	0.000335707	0.00142897	0.00269417	0.000381309	0.626541
